# Supplementary material for: Transcriptomic Profile of Penicillium digitatum Reveals Novel Aspects of the Mode of Action of the Antifungal Protein AfpB
Source: Microbiol Spectr. 2023 Apr 6;11(3):e04846-22. doi: 10.1128/spectrum.04846-22 (PMC10269557; doi:10.1128/spectrum.04846-22)
Supplement: Supplemental file 2 — Supplemental material. Download spectrum.04846-22-s0002.xlsx, XLSX file, 1.9 MB [file spectrum.04846-22-s0002.xlsx]

## Sheet: Sheet1
Supplemental Data 1. Improved annotation of P. digitatum CECT 20796 (PHI26) genome with OmicsBox
	Tags	UniprotID	Gene names	GenBankID	Description	Length	#Hits	e-Value	sim mean	#GO	GO IDs	GO Names	Enzyme Codes	Enzyme Names	InterPro IDs	InterPro GO IDs	InterPro GO Names
0	[INTERPRO, BLASTED, MAPPED, ANNOTATED]	K9F3Z5_PEND2	PDIG_M0010	EKV04005.1	cytochrome oxidase subunit 1 (mitochondrion)	591	3	0	93.27	7	P:GO:0006123; P:GO:0015990; F:GO:0004129; F:GO:0020037; F:GO:0046872; C:GO:0005751; C:GO:0016021	P:mitochondrial electron transport, cytochrome c to oxygen; P:electron transport coupled proton transport; F:cytochrome-c oxidase activity; F:heme binding; F:metal ion binding; C:mitochondrial respiratory chain complex IV; C:integral component of membrane	EC:1.9; EC:7.1.1.9	Acting on a heme group of donors; Cytochrome-c oxidase	IPR000883 (PRINTS); IPR000883 (PFAM); IPR036927 (G3DSA:1.20.210.GENE3D); PTHR10422:SF18 (PANTHER); IPR000883 (PANTHER); IPR023615 (PROSITE_PATTERNS); TRANSMEMBRANE (PHOBIUS); TRANSMEMBRANE (PHOBIUS); TRANSMEMBRANE (PHOBIUS); TRANSMEMBRANE (PHOBIUS); CYTOPLASMIC_DOMAIN (PHOBIUS); TRANSMEMBRANE (PHOBIUS); NON_CYTOPLASMIC_DOMAIN (PHOBIUS); CYTOPLASMIC_DOMAIN (PHOBIUS); NON_CYTOPLASMIC_DOMAIN (PHOBIU…	P:GO:0009060; F:GO:0004129; F:GO:0020037; C:GO:0016021; C:GO:0045277	P:aerobic respiration; F:cytochrome-c oxidase activity; F:heme binding; C:integral component of membrane; C:respiratory chain complex IV
1	[INTERPRO, BLASTED, MAPPED, ANNOTATED]	K9FSH2_PEND2	PDIG_M0020	EKV04006.1	ATPase, F0/V0 complex, subunit C	74	16	5.60113e-43	84.67	9	P:GO:0006091; P:GO:0015986; P:GO:0071472; F:GO:0005515; F:GO:0008289; F:GO:0016787; F:GO:0046961; C:GO:0000276; C:GO:0016021	P:generation of precursor metabolites and energy; P:ATP synthesis coupled proton transport; P:cellular response to salt stress; F:protein binding; F:lipid binding; F:hydrolase activity; F:proton-transporting ATPase activity, rotational mechanism; C:mitochondrial proton-transporting ATP synthase complex, coupling factor F(o); C:integral component of membrane	EC:7.1.3.1; EC:3	H(+)-exporting diphosphatase; Hydrolases	IPR000454 (PRINTS); IPR038662 (G3DSA:1.20.20.GENE3D); IPR002379 (PFAM); IPR000454 (PANTHER); IPR020537 (PROSITE_PATTERNS); TRANSMEMBRANE (PHOBIUS); CYTOPLASMIC_DOMAIN (PHOBIUS); TRANSMEMBRANE (PHOBIUS); NON_CYTOPLASMIC_DOMAIN (PHOBIUS); CYTOPLASMIC_DOMAIN (PHOBIUS); IPR000454 (HAMAP); IPR035921 (SUPERFAMILY); TMhelix (TMHMM); TMhelix (TMHMM)	P:GO:0015986; P:GO:1902600; F:GO:0015078; C:GO:0033177; C:GO:0045263	P:ATP synthesis coupled proton transport; P:proton transmembrane transport; F:proton transmembrane transporter activity; C:proton-transporting two-sector ATPase complex, proton-transporting domain; C:proton-transporting ATP synthase complex, coupling factor F(o)
2	[INTERPRO, BLASTED, MAPPED, ANNOTATED]	K9F7I6_PEND2	PDIG_M0030	EKV04007.1	NADH dehydrogenase subunit 3 (mitochondrion)	135	3	1.19968e-72	85.24	5	P:GO:0006120; F:GO:0008137; C:GO:0005739; C:GO:0016021; C:GO:0070469	P:mitochondrial electron transport, NADH to ubiquinone; F:NADH dehydrogenase (ubiquinone) activity; C:mitochondrion; C:integral component of membrane; C:respirasome	EC:7.1.1.2; EC:1.6.5.11; EC:1.6.5.2	NADH:ubiquinone reductase (H(+)-translocating); NADH dehydrogenase (quinone); NAD(P)H dehydrogenase (quinone)	IPR038430 (G3DSA:1.20.58.GENE3D); IPR000440 (PFAM); IPR000440 (PANTHER); PTHR11058:SF9 (PANTHER); CYTOPLASMIC_DOMAIN (PHOBIUS); TRANSMEMBRANE (PHOBIUS); CYTOPLASMIC_DOMAIN (PHOBIUS); TRANSMEMBRANE (PHOBIUS); NON_CYTOPLASMIC_DOMAIN (PHOBIUS); NON_CYTOPLASMIC_DOMAIN (PHOBIUS); TRANSMEMBRANE (PHOBIUS); TMhelix (TMHMM); TMhelix (TMHMM); TMhelix (TMHMM)	F:GO:0008137	F:NADH dehydrogenase (ubiquinone) activity
3	[INTERPRO, BLASTED, MAPPED, ANNOTATED]	K9FMK6_PEND2	PDIG_M0040	EKV04008.1	cytochrome oxidase subunit 2 (mitochondrion)	253	3	1.36896e-174	92.53	6	P:GO:0006123; P:GO:1902600; F:GO:0004129; F:GO:0005507; C:GO:0005751; C:GO:0016021	P:mitochondrial electron transport, cytochrome c to oxygen; P:proton transmembrane transport; F:cytochrome-c oxidase activity; F:copper ion binding; C:mitochondrial respiratory chain complex IV; C:integral component of membrane	EC:1.9; EC:7.1.1.9	Acting on a heme group of donors; Cytochrome-c oxidase	PR01166 (PRINTS); IPR036257 (G3DSA:1.10.287.GENE3D); IPR002429 (PFAM); IPR011759 (PFAM); IPR008972 (G3DSA:2.60.40.GENE3D); PTHR22888 (PANTHER); IPR001505 (PROSITE_PATTERNS); NON_CYTOPLASMIC_DOMAIN (PHOBIUS); CYTOPLASMIC_DOMAIN (PHOBIUS); NON_CYTOPLASMIC_DOMAIN (PHOBIUS); TRANSMEMBRANE (PHOBIUS); TRANSMEMBRANE (PHOBIUS); IPR011759 (PROSITE_PROFILES); IPR002429 (PROSITE_PROFILES); IPR034210 (CDD); …	P:GO:0022900; F:GO:0004129; F:GO:0005507; C:GO:0016020; C:GO:0016021	P:electron transport chain; F:cytochrome-c oxidase activity; F:copper ion binding; C:membrane; C:integral component of membrane
4	[INTERPRO, BLASTED, MAPPED, ANNOTATED]	K9F4U7_PEND2	PDIG_M0050	EKV04009.1	NADH dehydrogenase subunit 4L (mitochondrion)	89	5	3.29024e-55	96.48	8	P:GO:0006120; P:GO:0006314; P:GO:0090305; F:GO:0004519; F:GO:0008137; C:GO:0016021; C:GO:0031966; C:GO:0070469	P:mitochondrial electron transport, NADH to ubiquinone; P:intron homing; P:nucleic acid phosphodiester bond hydrolysis; F:endonuclease activity; F:NADH dehydrogenase (ubiquinone) activity; C:integral component of membrane; C:mitochondrial membrane; C:respirasome	EC:3.1; EC:7.1.1.2; EC:1.6.5.11; EC:1.6.5.2	Acting on ester bonds; NADH:ubiquinone reductase (H(+)-translocating); NADH dehydrogenase (quinone); NAD(P)H dehydrogenase (quinone)	IPR039428 (PFAM); G3DSA:1.10.287.3510 (GENE3D); IPR001133 (PANTHER); PTHR11434:SF0 (PANTHER); TRANSMEMBRANE (PHOBIUS); CYTOPLASMIC_DOMAIN (PHOBIUS); NON_CYTOPLASMIC_DOMAIN (PHOBIUS); TRANSMEMBRANE (PHOBIUS); CYTOPLASMIC_DOMAIN (PHOBIUS); TMhelix (TMHMM); TMhelix (TMHMM); TMhelix (TMHMM)	P:GO:0042773; F:GO:0016651	P:ATP synthesis coupled electron transport; F:oxidoreductase activity, acting on NAD(P)H
5	[INTERPRO, BLASTED, MAPPED, ANNOTATED]	K9F3Z7_PEND2	PDIG_M0060	EKV04010.1	NADH dehydrogenase subunit 5 (mitochondrion)	659	10	0	79.31	9	P:GO:0006120; P:GO:0006314; P:GO:0015990; P:GO:0090305; F:GO:0004519; F:GO:0008137; C:GO:0005743; C:GO:0016021; C:GO:0070469	P:mitochondrial electron transport, NADH to ubiquinone; P:intron homing; P:electron transport coupled proton transport; P:nucleic acid phosphodiester bond hydrolysis; F:endonuclease activity; F:NADH dehydrogenase (ubiquinone) activity; C:mitochondrial inner membrane; C:integral component of membrane; C:respirasome	EC:3.1; EC:7.1.1.2; EC:1.6.5.11; EC:1.6.5.2	Acting on ester bonds; NADH:ubiquinone reductase (H(+)-translocating); NADH dehydrogenase (quinone); NAD(P)H dehydrogenase (quinone)	PR01434 (PRINTS); IPR010934 (PFAM); IPR001516 (PFAM); IPR001750 (PFAM); G3DSA:1.20.5.2700 (GENE3D); IPR003945 (TIGRFAM); PTHR42829:SF2 (PANTHER); PTHR42829 (PANTHER); TRANSMEMBRANE (PHOBIUS); CYTOPLASMIC_DOMAIN (PHOBIUS); TRANSMEMBRANE (PHOBIUS); NON_CYTOPLASMIC_DOMAIN (PHOBIUS); NON_CYTOPLASMIC_DOMAIN (PHOBIUS); TRANSMEMBRANE (PHOBIUS); CYTOPLASMIC_DOMAIN (PHOBIUS); NON_CYTOPLASMIC_DOMAIN (PHOBI…	P:GO:0042773; F:GO:0008137	P:ATP synthesis coupled electron transport; F:NADH dehydrogenase (ubiquinone) activity
6	[INTERPRO, BLASTED, MAPPED, ANNOTATED]	K9FSH5_PEND2	PDIG_M0070	EKV04011.1	NADH dehydrogenase subunit 2 (mitochondrion)	562	9	0	73.64	4	P:GO:0006120; F:GO:0008137; C:GO:0005739; C:GO:0016021	P:mitochondrial electron transport, NADH to ubiquinone; F:NADH dehydrogenase (ubiquinone) activity; C:mitochondrion; C:integral component of membrane	EC:7.1.1.2; EC:1.6.5.11; EC:1.6.5.2	NADH:ubiquinone reductase (H(+)-translocating); NADH dehydrogenase (quinone); NAD(P)H dehydrogenase (quinone)	IPR001750 (PFAM); PTHR22773:SF41 (PANTHER); PTHR22773 (PANTHER); TRANSMEMBRANE (PHOBIUS); TRANSMEMBRANE (PHOBIUS); TRANSMEMBRANE (PHOBIUS); TRANSMEMBRANE (PHOBIUS); NON_CYTOPLASMIC_DOMAIN (PHOBIUS); TRANSMEMBRANE (PHOBIUS); CYTOPLASMIC_DOMAIN (PHOBIUS); TRANSMEMBRANE (PHOBIUS); TRANSMEMBRANE (PHOBIUS); SIGNAL_PEPTIDE_H_REGION (PHOBIUS); NON_CYTOPLASMIC_DOMAIN (PHOBIUS); TRANSMEMBRANE (PHOBIUS); T…	P:GO:0042773; F:GO:0008137	P:ATP synthesis coupled electron transport; F:NADH dehydrogenase (ubiquinone) activity
7	[INTERPRO, BLASTED, MAPPED, ANNOTATED]	K9F7J0_PEND2	PDIG_M0080	EKV04012.1	cytochrome b (mitochondrion)	385	6	0	94.55	12	P:GO:0006122; P:GO:0006314; P:GO:0006397; P:GO:0008380; P:GO:0090305; P:GO:1902600; F:GO:0003677; F:GO:0003723; F:GO:0004519; F:GO:0008121; F:GO:0046872; C:GO:0005750	P:mitochondrial electron transport, ubiquinol to cytochrome c; P:intron homing; P:mRNA processing; P:RNA splicing; P:nucleic acid phosphodiester bond hydrolysis; P:proton transmembrane transport; F:DNA binding; F:RNA binding; F:endonuclease activity; F:ubiquinol-cytochrome-c reductase activity; F:metal ion binding; C:mitochondrial respiratory chain complex III	EC:1.10; EC:3.1; EC:7.1.1.8	Acting on diphenols and related substances as donors; Acting on ester bonds; Quinol--cytochrome-c reductase	IPR005798 (PFAM); IPR027387 (G3DSA:1.20.810.GENE3D); IPR005797 (PFAM); IPR030689 (PIRSF); PTHR19271:SF16 (PANTHER); PTHR19271 (PANTHER); NON_CYTOPLASMIC_DOMAIN (PHOBIUS); CYTOPLASMIC_DOMAIN (PHOBIUS); CYTOPLASMIC_DOMAIN (PHOBIUS); CYTOPLASMIC_DOMAIN (PHOBIUS); NON_CYTOPLASMIC_DOMAIN (PHOBIUS); TRANSMEMBRANE (PHOBIUS); NON_CYTOPLASMIC_DOMAIN (PHOBIUS); CYTOPLASMIC_DOMAIN (PHOBIUS); TRANSMEMBRANE (…	P:GO:0022904; F:GO:0008121; F:GO:0009055; F:GO:0016491; C:GO:0016020; C:GO:0045275	P:respiratory electron transport chain; F:ubiquinol-cytochrome-c reductase activity; F:electron transfer activity; F:oxidoreductase activity; C:membrane; C:respiratory chain complex III
8	[INTERPRO, BLASTED, MAPPED, ANNOTATED]	K9FML0_PEND2	PDIG_M0090	EKV04013.1	NADH dehydrogenase subunit 1 (mitochondrion)	351	3	0	87.37	5	P:GO:0006120; F:GO:0008137; C:GO:0005743; C:GO:0016021; C:GO:0070469	P:mitochondrial electron transport, NADH to ubiquinone; F:NADH dehydrogenase (ubiquinone) activity; C:mitochondrial inner membrane; C:integral component of membrane; C:respirasome	EC:7.1.1.2; EC:1.6.5.11; EC:1.6.5.2	NADH:ubiquinone reductase (H(+)-translocating); NADH dehydrogenase (quinone); NAD(P)H dehydrogenase (quinone)	IPR001694 (PFAM); IPR001694 (PANTHER); IPR018086 (PROSITE_PATTERNS); IPR018086 (PROSITE_PATTERNS); CYTOPLASMIC_DOMAIN (PHOBIUS); TRANSMEMBRANE (PHOBIUS); TRANSMEMBRANE (PHOBIUS); NON_CYTOPLASMIC_DOMAIN (PHOBIUS); TRANSMEMBRANE (PHOBIUS); TRANSMEMBRANE (PHOBIUS); CYTOPLASMIC_DOMAIN (PHOBIUS); TRANSMEMBRANE (PHOBIUS); CYTOPLASMIC_DOMAIN (PHOBIUS); TRANSMEMBRANE (PHOBIUS); NON_CYTOPLASMIC_DOMAIN (PH…	C:GO:0016020	C:membrane
9	[INTERPRO, BLASTED, MAPPED, ANNOTATED]	K9F4V2_PEND2	PDIG_M0100	EKV04014.1	NADH dehydrogenase subunit 4 (mitochondrion)	488	6	0	77.83	9	P:GO:0006120; P:GO:0015990; P:GO:0090305; F:GO:0004519; F:GO:0008137; F:GO:0048039; C:GO:0016021; C:GO:0031966; C:GO:0070469	P:mitochondrial electron transport, NADH to ubiquinone; P:electron transport coupled proton transport; P:nucleic acid phosphodiester bond hydrolysis; F:endonuclease activity; F:NADH dehydrogenase (ubiquinone) activity; F:ubiquinone binding; C:integral component of membrane; C:mitochondrial membrane; C:respirasome	EC:3.1; EC:7.1.1.2; EC:1.6.5.11; EC:1.6.5.2	Acting on ester bonds; NADH:ubiquinone reductase (H(+)-translocating); NADH dehydrogenase (quinone); NAD(P)H dehydrogenase (quinone)	IPR003918 (PRINTS); IPR010227 (TIGRFAM); IPR001750 (PFAM); IPR003918 (PANTHER); PTHR43507:SF1 (PANTHER); NON_CYTOPLASMIC_DOMAIN (PHOBIUS); CYTOPLASMIC_DOMAIN (PHOBIUS); CYTOPLASMIC_DOMAIN (PHOBIUS); NON_CYTOPLASMIC_DOMAIN (PHOBIUS); TRANSMEMBRANE (PHOBIUS); CYTOPLASMIC_DOMAIN (PHOBIUS); TRANSMEMBRANE (PHOBIUS); NON_CYTOPLASMIC_DOMAIN (PHOBIUS); NON_CYTOPLASMIC_DOMAIN (PHOBIUS); NON_CYTOPLASMIC_DO…	P:GO:0042773; F:GO:0008137	P:ATP synthesis coupled electron transport; F:NADH dehydrogenase (ubiquinone) activity
10	[INTERPRO, BLASTED, MAPPED, ANNOTATED]	K9F402_PEND2	PDIG_M0110	EKV04015.1	ATPase, F0 complex, subunit 8, mitochondrial, fungal	48	6	1.08243e-25	91.48	4	P:GO:0015986; F:GO:0046933; C:GO:0000276; C:GO:0016021	P:ATP synthesis coupled proton transport; F:proton-transporting ATP synthase activity, rotational mechanism; C:mitochondrial proton-transporting ATP synthase complex, coupling factor F(o); C:integral component of membrane	EC:7.1.2.2; EC:6	H(+)-transporting two-sector ATPase; Ligases	IPR009230 (PFAM); IPR009230 (PANTHER); CYTOPLASMIC_DOMAIN (PHOBIUS); TRANSMEMBRANE (PHOBIUS); NON_CYTOPLASMIC_DOMAIN (PHOBIUS); TMhelix (TMHMM)	P:GO:0015986; F:GO:0015078; C:GO:0045263	P:ATP synthesis coupled proton transport; F:proton transmembrane transporter activity; C:proton-transporting ATP synthase complex, coupling factor F(o)
11	[INTERPRO, BLASTED, MAPPED, ANNOTATED]	K9FSH7_PEND2	PDIG_M0120	EKV04016.1	ATP synthase subunit 6 (mitochondrion)	257	6	1.5491e-153	91.93	5	P:GO:0015986; F:GO:0015078; C:GO:0005743; C:GO:0016021; C:GO:0045263	P:ATP synthesis coupled proton transport; F:proton transmembrane transporter activity; C:mitochondrial inner membrane; C:integral component of membrane; C:proton-transporting ATP synthase complex, coupling factor F(o)	EC:7	Translocases	IPR000568 (PRINTS); IPR035908 (G3DSA:1.20.120.GENE3D); IPR000568 (PFAM); IPR000568 (TIGRFAM); IPR045083 (PANTHER); IPR023011 (PROSITE_PATTERNS); TRANSMEMBRANE (PHOBIUS); CYTOPLASMIC_DOMAIN (PHOBIUS); TRANSMEMBRANE (PHOBIUS); TRANSMEMBRANE (PHOBIUS); NON_CYTOPLASMIC_DOMAIN (PHOBIUS); CYTOPLASMIC_DOMAIN (PHOBIUS); TRANSMEMBRANE (PHOBIUS); NON_CYTOPLASMIC_DOMAIN (PHOBIUS); TRANSMEMBRANE (PHOBIUS); N…	P:GO:0015986; F:GO:0015078; C:GO:0045263	P:ATP synthesis coupled proton transport; F:proton transmembrane transporter activity; C:proton-transporting ATP synthase complex, coupling factor F(o)
12	[INTERPRO, BLASTED, MAPPED, ANNOTATED]	K9F7J4_PEND2	PDIG_M0140	EKV04017.1	NADH dehydrogenase subunit 6 (mitochondrion)	216	3	5.17031e-99	78.22	5	P:GO:0022900; F:GO:0008137; C:GO:0016021; C:GO:0031966; C:GO:0070469	P:electron transport chain; F:NADH dehydrogenase (ubiquinone) activity; C:integral component of membrane; C:mitochondrial membrane; C:respirasome	EC:7.1.1.2; EC:1.6.5.11; EC:1.6.5.2	NADH:ubiquinone reductase (H(+)-translocating); NADH dehydrogenase (quinone); NAD(P)H dehydrogenase (quinone)	IPR042106 (G3DSA:1.20.120.GENE3D); IPR001457 (PFAM); PTHR33269 (PANTHER); NON_CYTOPLASMIC_DOMAIN (PHOBIUS); CYTOPLASMIC_DOMAIN (PHOBIUS); TRANSMEMBRANE (PHOBIUS); CYTOPLASMIC_DOMAIN (PHOBIUS); CYTOPLASMIC_DOMAIN (PHOBIUS); TRANSMEMBRANE (PHOBIUS); TRANSMEMBRANE (PHOBIUS); NON_CYTOPLASMIC_DOMAIN (PHOBIUS); NON_CYTOPLASMIC_DOMAIN (PHOBIUS); TRANSMEMBRANE (PHOBIUS); TRANSMEMBRANE (PHOBIUS); TMhelix …	F:GO:0008137	F:NADH dehydrogenase (ubiquinone) activity
13	[INTERPRO, BLASTED, MAPPED, ANNOTATED]	K9FML3_PEND2	PDIG_M0150	EKV04018.1	cytochrome oxidase subunit 3 (mitochondrion)	269	3	0	93.2	5	P:GO:0006123; P:GO:1902600; F:GO:0004129; C:GO:0005743; C:GO:0016021	P:mitochondrial electron transport, cytochrome c to oxygen; P:proton transmembrane transport; F:cytochrome-c oxidase activity; C:mitochondrial inner membrane; C:integral component of membrane	EC:1.9; EC:7.1.1.9	Acting on a heme group of donors; Cytochrome-c oxidase	IPR000298 (PFAM); IPR013833 (G3DSA:1.20.120.GENE3D); G3DSA:1.10.287.70 (GENE3D); IPR024791 (PANTHER); PTHR11403:SF7 (PANTHER); TRANSMEMBRANE (PHOBIUS); CYTOPLASMIC_DOMAIN (PHOBIUS); NON_CYTOPLASMIC_DOMAIN (PHOBIUS); NON_CYTOPLASMIC_DOMAIN (PHOBIUS); TRANSMEMBRANE (PHOBIUS); NON_CYTOPLASMIC_DOMAIN (PHOBIUS); CYTOPLASMIC_DOMAIN (PHOBIUS); TRANSMEMBRANE (PHOBIUS); TRANSMEMBRANE (PHOBIUS); TRANSMEMBR…	P:GO:0019646; P:GO:0022904; F:GO:0004129; F:GO:0009055; C:GO:0016020	P:aerobic electron transport chain; P:respiratory electron transport chain; F:cytochrome-c oxidase activity; F:electron transfer activity; C:membrane
14	[INTERPRO, BLASTED, MAPPED, ANNOTATED]	K9F4V5_PEND2	PDIG_M0160	EKV04019.1	mitochondrial ribosomal protein S5 (mitochondrion)	399	2	6.42205e-172	66	2	C:GO:0005739; C:GO:0005840	C:mitochondrion; C:ribosome			no IPS match	no IPS match	no IPS match
15	[INTERPRO, BLASTED, MAPPED]	K9F407_PEND2	PDIG_91370	EKV04020.1	muc1 extracellular alpha glucan glucosidase-like	668	10	0	83.7	3	P:GO:0008150; F:GO:0003674; C:GO:0005575	P:biological_process; F:molecular_function; C:cellular_component			mobidb-lite (MOBIDB_LITE); mobidb-lite (MOBIDB_LITE); mobidb-lite (MOBIDB_LITE); SIGNAL_PEPTIDE (PHOBIUS); SIGNAL_PEPTIDE_H_REGION (PHOBIUS); NON_CYTOPLASMIC_DOMAIN (PHOBIUS); SIGNAL_PEPTIDE_N_REGION (PHOBIUS); SIGNAL_PEPTIDE_C_REGION (PHOBIUS); SignalP-TM (SIGNALP_GRAM_POSITIVE); SignalP-noTM (SIGNALP_EUK); SignalP-noTM (SIGNALP_GRAM_NEGATIVE)	no GO terms	no GO terms
16	[INTERPRO, BLASTED, MAPPED, ANNOTATED]	K9FLT4_PEND2	PDIG_55690	EKV04021.1	Polyketide synthase, enoylreductase	325	20	0	67.51	1	F:GO:0016491	F:oxidoreductase activity	EC:1	Oxidoreductases	IPR020843 (SMART); G3DSA:3.90.180.10 (GENE3D); IPR013149 (PFAM); G3DSA:3.40.50.720 (GENE3D); PTHR45348 (PANTHER); PTHR45348:SF1 (PANTHER); cd08249 (CDD); IPR036291 (SUPERFAMILY); IPR011032 (SUPERFAMILY)	F:GO:0016491	F:oxidoreductase activity
17	[INTERPRO, BLASTED, MAPPED, ANNOTATED]	K9FMN9_PEND2	PDIG_91350	EKV04048.1	subunit of the multiprotein cohesin complex	262	20	0	64.46	1	F:GO:0003824	F:catalytic activity			IPR021264 (PFAM); mobidb-lite (MOBIDB_LITE); IPR021264 (PANTHER)	no GO terms	no GO terms
18	[INTERPRO, BLASTED, MAPPED]	K9F4Z2_PEND2	PDIG_91230	EKV04069.1	Capsular polysaccharide synthesis	405	9	0	70.81	3	P:GO:0008150; F:GO:0003674; C:GO:0005575	P:biological_process; F:molecular_function; C:cellular_component			IPR008441 (PFAM); G3DSA:3.90.550.20 (GENE3D); IPR029044 (SUPERFAMILY)	no GO terms	no GO terms
19	[INTERPRO, BLASTED]	K9F446_PEND2	PDIG_91240	EKV04070.1	hypothetical protein Pdw03_1641	112	3	5.88016e-81	96.34						mobidb-lite (MOBIDB_LITE); mobidb-lite (MOBIDB_LITE); mobidb-lite (MOBIDB_LITE)	no GO terms	no GO terms
20	[INTERPRO, BLASTED, MAPPED, ANNOTATED]	K9FSM8_PEND2	PDIG_91250	EKV04071.1	Serine/threonine-protein kinase DCLK	330	11	0	67.88	3	P:GO:0006468; F:GO:0004672; F:GO:0005524	P:protein phosphorylation; F:protein kinase activity; F:ATP binding	EC:2.7.1	Transferring phosphorus-containing groups	IPR000719 (SMART); G3DSA:1.10.510.10 (GENE3D); IPR000719 (PFAM); PTHR24055 (PANTHER); IPR000719 (PROSITE_PROFILES); IPR011009 (SUPERFAMILY)	P:GO:0006468; F:GO:0004672; F:GO:0005524	P:protein phosphorylation; F:protein kinase activity; F:ATP binding
21	[INTERPRO, BLASTED]	K9F7N3_PEND2	PDIG_91260	EKV04072.1	BURP domain-containing protein	125	4	1.37264e-37	73.76						SIGNAL_PEPTIDE_H_REGION (PHOBIUS); NON_CYTOPLASMIC_DOMAIN (PHOBIUS); SIGNAL_PEPTIDE (PHOBIUS); SIGNAL_PEPTIDE_C_REGION (PHOBIUS); SIGNAL_PEPTIDE_N_REGION (PHOBIUS)	no GO terms	no GO terms
22	[INTERPRO, BLASTED]	K9FMR0_PEND2	PDIG_91270	EKV04073.1	hypothetical protein Pdw03_1643	222	1	2.4597e-151	100						mobidb-lite (MOBIDB_LITE); mobidb-lite (MOBIDB_LITE); mobidb-lite (MOBIDB_LITE); mobidb-lite (MOBIDB_LITE)	no GO terms	no GO terms
23	[INTERPRO, BLASTED, MAPPED]	K9F4Z5_PEND2	PDIG_91280	EKV04074.1	hypothetical protein Pdw03_1644	122	4	3.45084e-84	64.52	3	P:GO:0008150; F:GO:0003674; C:GO:0005575	P:biological_process; F:molecular_function; C:cellular_component			no IPS match	no IPS match	no IPS match
24	[INTERPRO, BLASTED, MAPPED]	K9F450_PEND2	PDIG_91290	EKV04075.1	telomere-associated recq-like helicase	358	11	0	73.55	3	P:GO:0008150; F:GO:0003674; C:GO:0005575	P:biological_process; F:molecular_function; C:cellular_component			mobidb-lite (MOBIDB_LITE); mobidb-lite (MOBIDB_LITE); mobidb-lite (MOBIDB_LITE)	no GO terms	no GO terms
25	[INTERPRO, NO-BLAST]	K9FSN1_PEND2	PDIG_91300	EKV04076.1	---NA---	43									no IPS match	no IPS match	no IPS match
26	[INTERPRO, NO-BLAST]	K9F7N8_PEND2	PDIG_91310	EKV04077.1	---NA---	42									no IPS match	no IPS match	no IPS match
27	[INTERPRO, BLASTED, MAPPED, ANNOTATED]	K9FMR4_PEND2	PDIG_39030	EKV04078.1	Polynucleotidyl transferase, ribonuclease H fold	1607	20	0	72.64	3	P:GO:0015074; F:GO:0003676; F:GO:0016740	P:DNA integration; F:nucleic acid binding; F:transferase activity	EC:2	Transferases	IPR025724 (PFAM); IPR013103 (PFAM); IPR036397 (G3DSA:3.30.420.GENE3D); mobidb-lite (MOBIDB_LITE); mobidb-lite (MOBIDB_LITE); mobidb-lite (MOBIDB_LITE); PTHR45895 (PANTHER); IPR001584 (PROSITE_PROFILES); cd09272 (CDD); IPR012337 (SUPERFAMILY); IPR043502 (SUPERFAMILY)	P:GO:0015074; F:GO:0003676	P:DNA integration; F:nucleic acid binding
28	[INTERPRO, BLASTED]	K9F4Z8_PEND2	PDIG_91330	EKV04079.1	hypothetical protein Pdw03_1648	134	3	1.02121e-97	77.03						Coil (COILS)	no GO terms	no GO terms
29	[INTERPRO, BLASTED, MAPPED, ANNOTATED]	K9F455_PEND2	PDIG_91340	EKV04080.1	Histone acetyltransferase GCN5	411	20	0	80.64	4	P:GO:0016573; F:GO:0004402; F:GO:0005515; C:GO:0005634	P:histone acetylation; F:histone acetyltransferase activity; F:protein binding; C:nucleus	EC:2.3.1.48	Histone acetyltransferase	IPR001487 (PRINTS); IPR001487 (SMART); IPR000182 (PFAM); IPR036427 (G3DSA:1.20.920.GENE3D); G3DSA:3.40.630.30 (GENE3D); IPR001487 (PFAM); IPR037800 (PANTHER); IPR018359 (PROSITE_PATTERNS); IPR001487 (PROSITE_PROFILES); IPR000182 (PROSITE_PROFILES); cd04301 (CDD); cd05509 (CDD); IPR016181 (SUPERFAMILY); IPR036427 (SUPERFAMILY)	F:GO:0004402; F:GO:0005515; F:GO:0008080	F:histone acetyltransferase activity; F:protein binding; F:N-acetyltransferase activity
30	[INTERPRO, BLASTED, MAPPED, ANNOTATED]	K9F506_PEND2	PDIG_91220	EKV04089.1	CMGC/SRPK protein kinase	339	20	0	62.02	3	P:GO:0006468; F:GO:0004672; F:GO:0005524	P:protein phosphorylation; F:protein kinase activity; F:ATP binding	EC:2.7.1	Transferring phosphorus-containing groups	IPR000719 (SMART); G3DSA:1.10.510.10 (GENE3D); G3DSA:3.30.200.20 (GENE3D); IPR000719 (PFAM); PTHR45646:SF2 (PANTHER); PTHR45646 (PANTHER); IPR000719 (PROSITE_PROFILES); IPR011009 (SUPERFAMILY)	P:GO:0006468; F:GO:0004672; F:GO:0005524	P:protein phosphorylation; F:protein kinase activity; F:ATP binding
31	[INTERPRO, BLASTED, MAPPED, ANNOTATED]	K9F526_PEND2	PDIG_46530	EKV04119.1	Short-chain dehydrogenase/reductase SDR	316	20	0	70.14	2	P:GO:0016192; F:GO:0016491	P:vesicle-mediated transport; F:oxidoreductase activity	EC:1	Oxidoreductases	IPR002347 (PRINTS); IPR002347 (PFAM); G3DSA:3.40.50.720 (GENE3D); mobidb-lite (MOBIDB_LITE); PTHR43391 (PANTHER); PTHR43391:SF11 (PANTHER); IPR036291 (SUPERFAMILY)	F:GO:0016491	F:oxidoreductase activity
32	[INTERPRO, BLASTED, MAPPED, ANNOTATED]	K9F483_PEND2	PDIG_91200	EKV04120.1	putative transposable element	791	20	0	98.03	4	P:GO:0015074; P:GO:0071897; F:GO:0003676; F:GO:0034061	P:DNA integration; P:DNA biosynthetic process; F:nucleic acid binding; F:DNA polymerase activity	EC:2.7.7	Transferring phosphorus-containing groups	IPR036397 (G3DSA:3.30.420.GENE3D); mobidb-lite (MOBIDB_LITE); mobidb-lite (MOBIDB_LITE); mobidb-lite (MOBIDB_LITE); mobidb-lite (MOBIDB_LITE); PTHR45895 (PANTHER); IPR001584 (PROSITE_PROFILES); IPR012337 (SUPERFAMILY)	P:GO:0015074; F:GO:0003676	P:DNA integration; F:nucleic acid binding
33	[INTERPRO, BLASTED, MAPPED, ANNOTATED]	K9FMX5_PEND2	PDIG_91100	EKV04133.1	L-asparaginase, type II	405	15	0	68.26	3	P:GO:0006530; F:GO:0004067; C:GO:0042597	P:asparagine catabolic process; F:asparaginase activity; C:periplasmic space	EC:3.5.1.1	Asparaginase	IPR006034 (PRINTS); IPR006034 (SMART); IPR037152 (G3DSA:3.40.50.GENE3D); IPR040919 (PFAM); IPR027474 (PFAM); IPR006034 (PIRSF); IPR027473 (G3DSA:3.40.50.GENE3D); PIRSF500176 (PIRSF); PTHR43828 (PANTHER); PTHR43828:SF3 (PANTHER); IPR027475 (PROSITE_PATTERNS); IPR020827 (PROSITE_PATTERNS); SIGNAL_PEPTIDE_H_REGION (PHOBIUS); SIGNAL_PEPTIDE (PHOBIUS); NON_CYTOPLASMIC_DOMAIN (PHOBIUS); SIGNAL_PEPTIDE_…	P:GO:0006520; P:GO:0006528; F:GO:0004067	P:cellular amino acid metabolic process; P:asparagine metabolic process; F:asparaginase activity
34	[INTERPRO, BLASTED, MAPPED, ANNOTATED]	K9F536_PEND2	PDIG_91110	EKV04134.1	AIG2-like	190	13	2.78912e-133	69.36	1	F:GO:0016787	F:hydrolase activity	EC:3	Hydrolases	G3DSA:3.10.490.10 (GENE3D); IPR009288 (PFAM); mobidb-lite (MOBIDB_LITE); mobidb-lite (MOBIDB_LITE); IPR045038 (PANTHER); PTHR31544:SF4 (PANTHER); IPR013024 (CDD); IPR036568 (SUPERFAMILY)	no GO terms	no GO terms
35	[INTERPRO, BLASTED, MAPPED, ANNOTATED]	K9F497_PEND2	PDIG_91120	EKV04135.1	Putative amidoligase enzyme	153	3	5.14218e-109	94.99	1	F:GO:0016874	F:ligase activity	EC:6	Ligases	no IPS match	no IPS match	no IPS match
36	[INTERPRO, BLASTED, MAPPED, ANNOTATED]	K9FST4_PEND2	PDIG_91130	EKV04136.1	Kinesin light chain	187	20	7.82802e-136	72.72	3	F:GO:0005515; C:GO:0005871; C:GO:0016020	F:protein binding; C:kinesin complex; C:membrane			IPR002151 (PRINTS); IPR011990 (G3DSA:1.25.40.GENE3D); PF13374 (PFAM); PF13424 (PFAM); PTHR45783:SF3 (PANTHER); PTHR45783 (PANTHER); IPR011990 (SUPERFAMILY); IPR011990 (SUPERFAMILY)	F:GO:0005515; C:GO:0005871	F:protein binding; C:kinesin complex
37	[INTERPRO, NO-BLAST]	K9F7U6_PEND2	PDIG_91140	EKV04137.1	---NA---	38									NON_CYTOPLASMIC_DOMAIN (PHOBIUS); SIGNAL_PEPTIDE_N_REGION (PHOBIUS); SIGNAL_PEPTIDE_H_REGION (PHOBIUS); SIGNAL_PEPTIDE_C_REGION (PHOBIUS); SIGNAL_PEPTIDE (PHOBIUS)	no GO terms	no GO terms
38	[INTERPRO, BLASTED, MAPPED, ANNOTATED]	K9F4A2_PEND2	PDIG_90970	EKV04140.1	Major facilitator superfamily domain, general substrate transporter	497	20	0	66.57	3	P:GO:0055085; F:GO:0022857; C:GO:0016021	P:transmembrane transport; F:transmembrane transporter activity; C:integral component of membrane	EC:7	Translocases	IPR036259 (G3DSA:1.20.1250.GENE3D); IPR011701 (PFAM); mobidb-lite (MOBIDB_LITE); PTHR23502 (PANTHER); PTHR23502:SF49 (PANTHER); CYTOPLASMIC_DOMAIN (PHOBIUS); CYTOPLASMIC_DOMAIN (PHOBIUS); CYTOPLASMIC_DOMAIN (PHOBIUS); CYTOPLASMIC_DOMAIN (PHOBIUS); NON_CYTOPLASMIC_DOMAIN (PHOBIUS); NON_CYTOPLASMIC_DOMAIN (PHOBIUS); TRANSMEMBRANE (PHOBIUS); TRANSMEMBRANE (PHOBIUS); NON_CYTOPLASMIC_DOMAIN (PHOBIUS);…	P:GO:0055085; F:GO:0022857	P:transmembrane transport; F:transmembrane transporter activity
39	[INTERPRO, BLASTED, MAPPED, ANNOTATED]	K9FST8_PEND2	PDIG_90980	EKV04141.1	Nuclear protein (Sgd1), putative	884	16	0	73.02	4	P:GO:0042274; F:GO:0003723; F:GO:0005515; C:GO:0005730	P:ribosomal small subunit biogenesis; F:RNA binding; F:protein binding; C:nucleolus			IPR003890 (SMART); IPR003891 (SMART); IPR003891 (PFAM); IPR003890 (PFAM); IPR016021 (G3DSA:1.25.40.GENE3D); mobidb-lite (MOBIDB_LITE); mobidb-lite (MOBIDB_LITE); mobidb-lite (MOBIDB_LITE); mobidb-lite (MOBIDB_LITE); mobidb-lite (MOBIDB_LITE); mobidb-lite (MOBIDB_LITE); mobidb-lite (MOBIDB_LITE); mobidb-lite (MOBIDB_LITE); PTHR18034:SF4 (PANTHER); PTHR18034 (PANTHER); IPR003891 (PROSITE_PROFILES);…	F:GO:0003723; F:GO:0005515	F:RNA binding; F:protein binding
40	[INTERPRO, BLASTED, MAPPED, ANNOTATED]	K9F7V1_PEND2	PDIG_90990	EKV04142.1	Signal recognition particle 14kD protein, putative	133	11	5.51512e-95	74.08	4	P:GO:0006614; F:GO:0008312; F:GO:0030942; C:GO:0005786	P:SRP-dependent cotranslational protein targeting to membrane; F:7S RNA binding; F:endoplasmic reticulum signal peptide binding; C:signal recognition particle, endoplasmic reticulum targeting			IPR009018 (G3DSA:3.30.720.GENE3D); IPR003210 (PFAM); mobidb-lite (MOBIDB_LITE); mobidb-lite (MOBIDB_LITE); mobidb-lite (MOBIDB_LITE); mobidb-lite (MOBIDB_LITE); IPR003210 (PANTHER); IPR009018 (SUPERFAMILY)	P:GO:0006614; F:GO:0008312; F:GO:0030942; C:GO:0005786; C:GO:0048500	P:SRP-dependent cotranslational protein targeting to membrane; F:7S RNA binding; F:endoplasmic reticulum signal peptide binding; C:signal recognition particle, endoplasmic reticulum targeting; C:signal recognition particle
41	[INTERPRO, BLASTED, MAPPED, ANNOTATED]	K9FMY7_PEND2	PDIG_91000	EKV04143.1	Inheritance of peroxisomes protein 1	727	11	0	71.27	3	P:GO:0045033; C:GO:0005780; C:GO:0016021	P:peroxisome inheritance; C:extrinsic component of intraperoxisomal membrane; C:integral component of membrane			IPR024758 (PFAM); mobidb-lite (MOBIDB_LITE); mobidb-lite (MOBIDB_LITE); mobidb-lite (MOBIDB_LITE); mobidb-lite (MOBIDB_LITE); mobidb-lite (MOBIDB_LITE); mobidb-lite (MOBIDB_LITE); mobidb-lite (MOBIDB_LITE); mobidb-lite (MOBIDB_LITE); mobidb-lite (MOBIDB_LITE); TRANSMEMBRANE (PHOBIUS); CYTOPLASMIC_DOMAIN (PHOBIUS); NON_CYTOPLASMIC_DOMAIN (PHOBIUS); TMhelix (TMHMM)	P:GO:0045033; C:GO:0005780	P:peroxisome inheritance; C:extrinsic component of intraperoxisomal membrane
42	[INTERPRO, BLASTED, MAPPED, ANNOTATED]	K9F544_PEND2	PDIG_91010	EKV04144.1	Transmembrane protein UsgS	362	11	0	84.08	1	C:GO:0016021	C:integral component of membrane			PF07264 (PFAM); PTHR38421 (PANTHER); TRANSMEMBRANE (PHOBIUS); TRANSMEMBRANE (PHOBIUS); NON_CYTOPLASMIC_DOMAIN (PHOBIUS); NON_CYTOPLASMIC_DOMAIN (PHOBIUS); TRANSMEMBRANE (PHOBIUS); CYTOPLASMIC_DOMAIN (PHOBIUS); NON_CYTOPLASMIC_DOMAIN (PHOBIUS); TRANSMEMBRANE (PHOBIUS); TRANSMEMBRANE (PHOBIUS); CYTOPLASMIC_DOMAIN (PHOBIUS); CYTOPLASMIC_DOMAIN (PHOBIUS); TMhelix (TMHMM); TMhelix (TMHMM); TMhelix (TM…	no GO terms	no GO terms
43	[INTERPRO, BLASTED, MAPPED, ANNOTATED]	K9F4A7_PEND2	PDIG_91020	EKV04145.1	Formamidase FmdS	429	18	0	74.31	4	P:GO:0009073; F:GO:0004061; F:GO:0004328; C:GO:0005576	P:aromatic amino acid family biosynthetic process; F:arylformamidase activity; F:formamidase activity; C:extracellular region	EC:3.5.1.9; EC:3.5.1.49	Arylformamidase; Formamidase	IPR004304 (PFAM); G3DSA:2.60.120.580 (GENE3D); IPR004304 (PANTHER); PTHR31891:SF8 (PANTHER); SSF141130 (SUPERFAMILY)	F:GO:0016811	F:hydrolase activity, acting on carbon-nitrogen (but not peptide) bonds, in linear amides
44	[INTERPRO, BLASTED, MAPPED, ANNOTATED]	K9FSU2_PEND2	PDIG_91030	EKV04146.1	peptidyl-prolyl cis-trans isomerase B	372	20	0	79.79	8	P:GO:0000413; P:GO:0006457; F:GO:0003755; F:GO:0005515; F:GO:0016018; C:GO:0005576; C:GO:0005783; C:GO:0016020	P:protein peptidyl-prolyl isomerization; P:protein folding; F:peptidyl-prolyl cis-trans isomerase activity; F:protein binding; F:cyclosporin A binding; C:extracellular region; C:endoplasmic reticulum; C:membrane	EC:5.2.1.8	Peptidylprolyl isomerase	IPR002130 (PRINTS); IPR019734 (SMART); IPR011990 (G3DSA:1.25.40.GENE3D); IPR002130 (PFAM); IPR029000 (G3DSA:2.40.100.GENE3D); PTHR11071 (PANTHER); PTHR11071:SF496 (PANTHER); IPR020892 (PROSITE_PATTERNS); IPR019734 (PROSITE_PROFILES); IPR002130 (PROSITE_PROFILES); cd01926 (CDD); IPR029000 (SUPERFAMILY); IPR011990 (SUPERFAMILY)	P:GO:0000413; P:GO:0006457; F:GO:0003755; F:GO:0005515	P:protein peptidyl-prolyl isomerization; P:protein folding; F:peptidyl-prolyl cis-trans isomerase activity; F:protein binding
45	[INTERPRO, BLASTED, MAPPED, ANNOTATED]	K9F7V6_PEND2	PDIG_91040	EKV04147.1	D-tyrosyl-tRNA(Tyr) deacylase	216	11	1.93167e-124	73.76	4	P:GO:0106074; F:GO:0000049; F:GO:0051500; C:GO:0005737	P:aminoacyl-tRNA metabolism involved in translational fidelity; F:tRNA binding; F:D-tyrosyl-tRNA(Tyr) deacylase activity; C:cytoplasm	EC:3.1.1.96; EC:3.1.1.1	D-aminoacyl-tRNA deacylase; Carboxylesterase	IPR003732 (PFAM); IPR023509 (G3DSA:3.50.80.GENE3D); mobidb-lite (MOBIDB_LITE); mobidb-lite (MOBIDB_LITE); IPR003732 (PANTHER); PTHR10472:SF5 (PANTHER); IPR023509 (SUPERFAMILY)	F:GO:0002161; F:GO:0051499; C:GO:0005737	F:aminoacyl-tRNA editing activity; F:D-aminoacyl-tRNA deacylase activity; C:cytoplasm
46	[INTERPRO, BLASTED, MAPPED, ANNOTATED]	K9FMZ1_PEND2	PDIG_91050	EKV04148.1	Not CCR4-Not complex component, N-terminal	584	20	0	74.69	5	P:GO:0000289; P:GO:0006355; C:GO:0000932; C:GO:0005634; C:GO:0030015	P:nuclear-transcribed mRNA poly(A) tail shortening; P:regulation of transcription, DNA-templated; C:P-body; C:nucleus; C:CCR4-NOT core complex			Coil (COILS); Coil (COILS); IPR038635 (G3DSA:2.30.30.GENE3D); IPR007207 (PFAM); IPR007282 (PFAM); IPR012270 (PIRSF); mobidb-lite (MOBIDB_LITE); mobidb-lite (MOBIDB_LITE); mobidb-lite (MOBIDB_LITE); mobidb-lite (MOBIDB_LITE); PTHR23326:SF1 (PANTHER); IPR040168 (PANTHER)	P:GO:0006355; C:GO:0005634; C:GO:0030015	P:regulation of transcription, DNA-templated; C:nucleus; C:CCR4-NOT core complex
47	[INTERPRO, BLASTED, MAPPED, ANNOTATED]	K9F548_PEND2	PDIG_91060	EKV04149.1	Zinc finger, C2H2-like	202	20	4.58523e-148	64.68	1	C:GO:0005634	C:nucleus			IPR013087 (SMART); G3DSA:3.30.160.60 (GENE3D); IPR013087 (PROSITE_PATTERNS); IPR013087 (PROSITE_PROFILES); IPR036236 (SUPERFAMILY)	no GO terms	no GO terms
48	[INTERPRO, BLASTED, MAPPED, ANNOTATED]	K9F4B1_PEND2	PDIG_91070	EKV04150.1	Major facilitator superfamily domain, general substrate transporter	718	20	0	74.45	7	P:GO:0006281; P:GO:0034219; P:GO:1902600; F:GO:0003908; F:GO:0005351; C:GO:0005886; C:GO:0016021	P:DNA repair; P:carbohydrate transmembrane transport; P:proton transmembrane transport; F:methylated-DNA-[protein]-cysteine S-methyltransferase activity; F:carbohydrate:proton symporter activity; C:plasma membrane; C:integral component of membrane	EC:7	Translocases	IPR003663 (PRINTS); IPR003663 (TIGRFAM); IPR014048 (PFAM); IPR005828 (PFAM); IPR036388 (G3DSA:1.10.10.GENE3D); IPR014048 (TIGRFAM); IPR036259 (G3DSA:1.20.1250.GENE3D); mobidb-lite (MOBIDB_LITE); PTHR48022 (PANTHER); PTHR48022:SF78 (PANTHER); IPR001497 (PROSITE_PATTERNS); TRANSMEMBRANE (PHOBIUS); NON_CYTOPLASMIC_DOMAIN (PHOBIUS); TRANSMEMBRANE (PHOBIUS); CYTOPLASMIC_DOMAIN (PHOBIUS); TRANSMEMBRANE…	P:GO:0006281; P:GO:0055085; F:GO:0003824; F:GO:0003908; F:GO:0022857; C:GO:0016020; C:GO:0016021	P:DNA repair; P:transmembrane transport; F:catalytic activity; F:methylated-DNA-[protein]-cysteine S-methyltransferase activity; F:transmembrane transporter activity; C:membrane; C:integral component of membrane
49	[INTERPRO, BLASTED, MAPPED, ANNOTATED]	K9FSU6_PEND2	PDIG_91080	EKV04151.1	Quinidine resistance protein	520	20	0	72.45	7	P:GO:0009072; P:GO:0019363; P:GO:1901605; P:GO:1990961; F:GO:0016787; F:GO:0042910; C:GO:0016021	P:aromatic amino acid family metabolic process; P:pyridine nucleotide biosynthetic process; P:alpha-amino acid metabolic process; P:xenobiotic detoxification by transmembrane export across the plasma membrane; F:hydrolase activity; F:xenobiotic transmembrane transporter activity; C:integral component of membrane	EC:3; EC:7	Hydrolases; Translocases	Coil (COILS); IPR036259 (G3DSA:1.20.1250.GENE3D); G3DSA:1.20.1720.10 (GENE3D); IPR011701 (PFAM); mobidb-lite (MOBIDB_LITE); PTHR23502:SF51 (PANTHER); PTHR23502 (PANTHER); TRANSMEMBRANE (PHOBIUS); TRANSMEMBRANE (PHOBIUS); CYTOPLASMIC_DOMAIN (PHOBIUS); CYTOPLASMIC_DOMAIN (PHOBIUS); NON_CYTOPLASMIC_DOMAIN (PHOBIUS); CYTOPLASMIC_DOMAIN (PHOBIUS); NON_CYTOPLASMIC_DOMAIN (PHOBIUS); CYTOPLASMIC_DOMAIN (…	P:GO:0055085; F:GO:0022857	P:transmembrane transport; F:transmembrane transporter activity
50	[INTERPRO, BLASTED, MAPPED, ANNOTATED]	K9F7W3_PEND2	PDIG_91090	EKV04152.1	Dihydrolipoyl dehydrogenase	512	20	0	72.09	18	P:GO:0006090; P:GO:0006103; P:GO:0006546; P:GO:0006550; P:GO:0006552; P:GO:0006564; P:GO:0006574; P:GO:0042743; P:GO:0045454; F:GO:0004148; F:GO:0004375; F:GO:0004591; F:GO:0004738; F:GO:0050660; C:GO:0005960; C:GO:0005967; C:GO:0009353; C:GO:0042645	P:pyruvate metabolic process; P:2-oxoglutarate metabolic process; P:glycine catabolic process; P:isoleucine catabolic process; P:leucine catabolic process; P:L-serine biosynthetic process; P:valine catabolic process; P:hydrogen peroxide metabolic process; P:cell redox homeostasis; F:dihydrolipoyl dehydrogenase activity; F:glycine dehydrogenase (decarboxylating) activity; F:oxoglutarate dehydrogen…	EC:1.8.1.4; EC:1.2.4.2; EC:1.4.4.2	Dihydrolipoyl dehydrogenase; Oxoglutarate dehydrogenase (succinyl-transferring); Glycine dehydrogenase (aminomethyl-transferring)	PR00368 (PRINTS); PR00411 (PRINTS); IPR001100 (PIRSF); IPR004099 (PFAM); IPR006258 (TIGRFAM); IPR036188 (G3DSA:3.50.50.GENE3D); IPR023753 (PFAM); IPR016156 (G3DSA:3.30.390.GENE3D); IPR036188 (G3DSA:3.50.50.GENE3D); PTHR22912:SF151 (PANTHER); PTHR22912 (PANTHER); IPR012999 (PROSITE_PATTERNS); IPR036188 (SUPERFAMILY); IPR016156 (SUPERFAMILY)	P:GO:0045454; F:GO:0004148; F:GO:0016491; F:GO:0016668; F:GO:0050660	P:cell redox homeostasis; F:dihydrolipoyl dehydrogenase activity; F:oxidoreductase activity; F:oxidoreductase activity, acting on a sulfur group of donors, NAD(P) as acceptor; F:flavin adenine dinucleotide binding
51	[INTERPRO, BLASTED, MAPPED, ANNOTATED]	K9F7Y0_PEND2	PDIG_13800	EKV04167.1	Zinc finger, BED-type predicted	743	20	0	78.82	4	P:GO:0090502; F:GO:0003676; F:GO:0004523; F:GO:0046983	P:RNA phosphodiester bond hydrolysis, endonucleolytic; F:nucleic acid binding; F:RNA-DNA hybrid ribonuclease activity; F:protein dimerization activity	EC:3.1.30; EC:3.1.26.4	Acting on ester bonds; Ribonuclease H	Coil (COILS); IPR008906 (PFAM); mobidb-lite (MOBIDB_LITE); mobidb-lite (MOBIDB_LITE); mobidb-lite (MOBIDB_LITE); mobidb-lite (MOBIDB_LITE); PTHR23272:SF15 (PANTHER); PTHR23272 (PANTHER); IPR012337 (SUPERFAMILY)	F:GO:0046983	F:protein dimerization activity
52	[INTERPRO, BLASTED, MAPPED, ANNOTATED]	K9FN16_PEND2	PDIG_90320	EKV04168.1	reverse transcriptase	119	8	7.17689e-48	73.51	5	P:GO:0006278; P:GO:0090502; F:GO:0003676; F:GO:0003964; F:GO:0004523	P:RNA-dependent DNA biosynthetic process; P:RNA phosphodiester bond hydrolysis, endonucleolytic; F:nucleic acid binding; F:RNA-directed DNA polymerase activity; F:RNA-DNA hybrid ribonuclease activity	EC:3.1.30; EC:2.7.7.49; EC:3.1.26.4	Acting on ester bonds; RNA-directed DNA polymerase; Ribonuclease H	no IPS match	no IPS match	no IPS match
53	[INTERPRO, BLASTED, MAPPED, ANNOTATED]	K9F567_PEND2	PDIG_90330	EKV04169.1	protein kinase domain protein	417	20	0	65.6	4	P:GO:0006468; F:GO:0004672; F:GO:0005524; C:GO:0110165	P:protein phosphorylation; F:protein kinase activity; F:ATP binding; C:cellular anatomical entity	EC:2.7.1	Transferring phosphorus-containing groups	IPR000719 (SMART); G3DSA:1.10.510.10 (GENE3D); IPR000719 (PFAM); G3DSA:3.30.200.20 (GENE3D); PTHR24055:SF495 (PANTHER); PTHR24055 (PANTHER); IPR008271 (PROSITE_PATTERNS); IPR000719 (PROSITE_PROFILES); IPR011009 (SUPERFAMILY)	P:GO:0006468; F:GO:0004672; F:GO:0005524	P:protein phosphorylation; F:protein kinase activity; F:ATP binding
54	[INTERPRO, BLASTED, MAPPED]	K9F4D2_PEND2	PDIG_90340	EKV04170.1	hypothetical protein ANI_1_3428014	35	17	5.0553e-06	76.47	11	P:GO:0006351; P:GO:0006355; P:GO:0006357; P:GO:0008150; F:GO:0000981; F:GO:0003676; F:GO:0003677; F:GO:0008270; F:GO:0046872; C:GO:0005575; C:GO:0005634	P:transcription, DNA-templated; P:regulation of transcription, DNA-templated; P:regulation of transcription by RNA polymerase II; P:biological_process; F:DNA-binding transcription factor activity, RNA polymerase II-specific; F:nucleic acid binding; F:DNA binding; F:zinc ion binding; F:metal ion binding; C:cellular_component; C:nucleus			mobidb-lite (MOBIDB_LITE)	no GO terms	no GO terms
55	[INTERPRO, BLASTED, MAPPED, ANNOTATED]	K9FSW2_PEND2	PDIG_90350	EKV04171.1	Non-classical export protein, putative	174	17	7.10302e-127	66.68	9	P:GO:0043936; P:GO:0070941; P:GO:0072659; P:GO:0090155; C:GO:0005783; C:GO:0005886; C:GO:0016021; C:GO:0030428; C:GO:0032126	P:asexual sporulation resulting in formation of a cellular spore; P:eisosome assembly; P:protein localization to plasma membrane; P:negative regulation of sphingolipid biosynthetic process; C:endoplasmic reticulum; C:plasma membrane; C:integral component of membrane; C:cell septum; C:eisosome			IPR008253 (PFAM); mobidb-lite (MOBIDB_LITE); PTHR28165:SF1 (PANTHER); PTHR28165 (PANTHER); TRANSMEMBRANE (PHOBIUS); TRANSMEMBRANE (PHOBIUS); CYTOPLASMIC_DOMAIN (PHOBIUS); CYTOPLASMIC_DOMAIN (PHOBIUS); NON_CYTOPLASMIC_DOMAIN (PHOBIUS); TRANSMEMBRANE (PHOBIUS); NON_CYTOPLASMIC_DOMAIN (PHOBIUS); TRANSMEMBRANE (PHOBIUS); CYTOPLASMIC_DOMAIN (PHOBIUS); TMhelix (TMHMM); TMhelix (TMHMM); TMhelix (TMHMM);…	C:GO:0016020	C:membrane
56	[INTERPRO, BLASTED, MAPPED, ANNOTATED]	K9F7Y5_PEND2	PDIG_90360	EKV04172.1	AP-1 complex subunit sigma-1	156	20	8.90758e-115	88.5	5	P:GO:0006886; P:GO:0016192; F:GO:0035615; C:GO:0005886; C:GO:0030121	P:intracellular protein transport; P:vesicle-mediated transport; F:clathrin adaptor activity; C:plasma membrane; C:AP-1 adaptor complex			IPR022775 (PFAM); IPR016635 (PIRSF); G3DSA:3.30.450.60 (GENE3D); IPR016635 (PANTHER); PTHR11753:SF34 (PANTHER); IPR044733 (CDD); IPR011012 (SUPERFAMILY)	P:GO:0015031; P:GO:0016192; F:GO:0035615; C:GO:0030121	P:protein transport; P:vesicle-mediated transport; F:clathrin adaptor activity; C:AP-1 adaptor complex
57	[INTERPRO, BLASTED, MAPPED, ANNOTATED]	K9FN24_PEND2	PDIG_90370	EKV04173.1	mitogen-activated protein kinase MAF1	331	11	0	82.16	5	P:GO:0016310; P:GO:0016480; F:GO:0000994; F:GO:0016301; C:GO:0005634	P:phosphorylation; P:negative regulation of transcription by RNA polymerase III; F:RNA polymerase III core binding; F:kinase activity; C:nucleus	EC:2.7	Transferring phosphorus-containing groups	IPR038564 (G3DSA:3.40.1000.GENE3D); IPR015257 (PIRSF); IPR015257 (PFAM); IPR015257 (PANTHER); PTHR22504:SF0 (PANTHER)	P:GO:0016480	P:negative regulation of transcription by RNA polymerase III
58	[INTERPRO, BLASTED, MAPPED]	K9F570_PEND2	PDIG_90380	EKV04174.1	M protein repeat protein	660	11	0	75.95	3	P:GO:0008150; F:GO:0003674; C:GO:0005575	P:biological_process; F:molecular_function; C:cellular_component			Coil (COILS); Coil (COILS); Coil (COILS); Coil (COILS); Coil (COILS); Coil (COILS); mobidb-lite (MOBIDB_LITE); mobidb-lite (MOBIDB_LITE); mobidb-lite (MOBIDB_LITE); mobidb-lite (MOBIDB_LITE); mobidb-lite (MOBIDB_LITE); mobidb-lite (MOBIDB_LITE); mobidb-lite (MOBIDB_LITE); mobidb-lite (MOBIDB_LITE); mobidb-lite (MOBIDB_LITE)	no GO terms	no GO terms
59	[INTERPRO, BLASTED, MAPPED, ANNOTATED]	K9F4D6_PEND2	PDIG_90390	EKV04175.1	COPII-coated vesicle protein (Erv41), putative	396	20	0	62.76	8	P:GO:0006468; P:GO:0006888; P:GO:0006890; F:GO:0004672; F:GO:0005524; C:GO:0030134; C:GO:0030173; C:GO:0030176	P:protein phosphorylation; P:endoplasmic reticulum to Golgi vesicle-mediated transport; P:retrograde vesicle-mediated transport, Golgi to endoplasmic reticulum; F:protein kinase activity; F:ATP binding; C:COPII-coated ER to Golgi transport vesicle; C:integral component of Golgi membrane; C:integral component of endoplasmic reticulum membrane	EC:2.7.1	Transferring phosphorus-containing groups	IPR039542 (PFAM); IPR012936 (PFAM); PTHR10984 (PANTHER); PTHR10984:SF62 (PANTHER)	no GO terms	no GO terms
60	[INTERPRO, BLASTED, MAPPED, ANNOTATED]	K9FSW5_PEND2	PDIG_90400	EKV04176.1	CMGC/DYRK/YAK protein kinase	1261	20	0	70.39	7	P:GO:0018105; P:GO:0018107; F:GO:0004674; F:GO:0005524; C:GO:0005737; C:GO:0005856; C:GO:0016021	P:peptidyl-serine phosphorylation; P:peptidyl-threonine phosphorylation; F:protein serine/threonine kinase activity; F:ATP binding; C:cytoplasm; C:cytoskeleton; C:integral component of membrane	EC:2.7.1	Transferring phosphorus-containing groups	Coil (COILS); IPR000719 (SMART); IPR000719 (PFAM); G3DSA:3.30.200.20 (GENE3D); G3DSA:1.10.510.10 (GENE3D); mobidb-lite (MOBIDB_LITE); mobidb-lite (MOBIDB_LITE); mobidb-lite (MOBIDB_LITE); mobidb-lite (MOBIDB_LITE); mobidb-lite (MOBIDB_LITE); mobidb-lite (MOBIDB_LITE); mobidb-lite (MOBIDB_LITE); mobidb-lite (MOBIDB_LITE); mobidb-lite (MOBIDB_LITE); mobidb-lite (MOBIDB_LITE); mobidb-lite (MOBIDB_LI…	P:GO:0006468; F:GO:0004672; F:GO:0005524	P:protein phosphorylation; F:protein kinase activity; F:ATP binding
61	[INTERPRO, BLASTED, MAPPED, ANNOTATED]	K9F7Z0_PEND2	PDIG_90410	EKV04177.1	Protein kinase, putative	94	6	5.39693e-56	86.93	6	P:GO:0006468; P:GO:0018193; F:GO:0004672; F:GO:0005524; C:GO:0005622; C:GO:0016021	P:protein phosphorylation; P:peptidyl-amino acid modification; F:protein kinase activity; F:ATP binding; C:intracellular anatomical structure; C:integral component of membrane	EC:2.7.1	Transferring phosphorus-containing groups	mobidb-lite (MOBIDB_LITE); mobidb-lite (MOBIDB_LITE); mobidb-lite (MOBIDB_LITE)	no GO terms	no GO terms
62	[INTERPRO, BLASTED, MAPPED, ANNOTATED]	K9FN32_PEND2	PDIG_90420	EKV04178.1	peroxin-24 Pex24-Penicillium chrysogenum	321	13	0	70.87	3	P:GO:0007031; C:GO:0005778; C:GO:0016021	P:peroxisome organization; C:peroxisomal membrane; C:integral component of membrane			IPR010482 (PFAM); mobidb-lite (MOBIDB_LITE); mobidb-lite (MOBIDB_LITE); PTHR28304:SF2 (PANTHER); PTHR28304 (PANTHER); TRANSMEMBRANE (PHOBIUS); TRANSMEMBRANE (PHOBIUS); NON_CYTOPLASMIC_DOMAIN (PHOBIUS); CYTOPLASMIC_DOMAIN (PHOBIUS); NON_CYTOPLASMIC_DOMAIN (PHOBIUS); TMhelix (TMHMM); TMhelix (TMHMM)	no GO terms	no GO terms
63	[INTERPRO, BLASTED, MAPPED, ANNOTATED]	K9F576_PEND2	PDIG_90430	EKV04179.1	Nucleolar protein 16	234	11	2.28394e-172	76	2	P:GO:0042273; C:GO:0005730	P:ribosomal large subunit biogenesis; C:nucleolus			IPR019002 (PFAM); mobidb-lite (MOBIDB_LITE); mobidb-lite (MOBIDB_LITE); mobidb-lite (MOBIDB_LITE); mobidb-lite (MOBIDB_LITE); mobidb-lite (MOBIDB_LITE); mobidb-lite (MOBIDB_LITE); IPR019002 (PANTHER)	no GO terms	no GO terms
64	[INTERPRO, BLASTED, MAPPED, ANNOTATED]	K9F4E2_PEND2	PDIG_90440	EKV04180.1	Zinc/iron permease	400	19	0	68.97	4	P:GO:0006882; P:GO:0071577; F:GO:0005385; C:GO:0016021	P:cellular zinc ion homeostasis; P:zinc ion transmembrane transport; F:zinc ion transmembrane transporter activity; C:integral component of membrane	EC:7	Translocases	IPR003689 (PFAM); mobidb-lite (MOBIDB_LITE); PTHR16950 (PANTHER); CYTOPLASMIC_DOMAIN (PHOBIUS); TRANSMEMBRANE (PHOBIUS); NON_CYTOPLASMIC_DOMAIN (PHOBIUS); CYTOPLASMIC_DOMAIN (PHOBIUS); TRANSMEMBRANE (PHOBIUS); TRANSMEMBRANE (PHOBIUS); TRANSMEMBRANE (PHOBIUS); TRANSMEMBRANE (PHOBIUS); CYTOPLASMIC_DOMAIN (PHOBIUS); SIGNAL_PEPTIDE_H_REGION (PHOBIUS); SIGNAL_PEPTIDE_C_REGION (PHOBIUS); SIGNAL_PEPTIDE…	P:GO:0030001; P:GO:0055085; F:GO:0046873; C:GO:0016020	P:metal ion transport; P:transmembrane transport; F:metal ion transmembrane transporter activity; C:membrane
65	[INTERPRO, BLASTED, MAPPED, ANNOTATED]	K9FSX0_PEND2	PDIG_90450	EKV04181.1	mannan polymerase complexes MNN9 subunit	378	20	0	76.15	6	P:GO:0000032; P:GO:0006487; P:GO:0097502; F:GO:0000009; C:GO:0000136; C:GO:0005801	P:cell wall mannoprotein biosynthetic process; P:protein N-linked glycosylation; P:mannosylation; F:alpha-1,6-mannosyltransferase activity; C:mannan polymerase complex; C:cis-Golgi network	EC:2.4.1.232	Initiation-specific alpha-1,6-mannosyltransferase	IPR029044 (G3DSA:3.90.550.GENE3D); PF03452 (PFAM); mobidb-lite (MOBIDB_LITE); mobidb-lite (MOBIDB_LITE); PTHR43083 (PANTHER); PTHR43083:SF6 (PANTHER); NON_CYTOPLASMIC_DOMAIN (PHOBIUS); SIGNAL_PEPTIDE_C_REGION (PHOBIUS); SIGNAL_PEPTIDE (PHOBIUS); SIGNAL_PEPTIDE_N_REGION (PHOBIUS); SIGNAL_PEPTIDE_H_REGION (PHOBIUS); SignalP-TM (SIGNALP_GRAM_POSITIVE); IPR029044 (SUPERFAMILY); TMhelix (TMHMM)	no GO terms	no GO terms
66	[INTERPRO, BLASTED, MAPPED, ANNOTATED]	K9F7Z6_PEND2	PDIG_90460	EKV04182.1	Mitochondrial carrier protein	335	20	0	70.29	3	P:GO:0055085; C:GO:0005743; C:GO:0016021	P:transmembrane transport; C:mitochondrial inner membrane; C:integral component of membrane			IPR023395 (G3DSA:1.50.40.GENE3D); IPR018108 (PFAM); mobidb-lite (MOBIDB_LITE); mobidb-lite (MOBIDB_LITE); PTHR45624 (PANTHER); PTHR45624:SF13 (PANTHER); NON_CYTOPLASMIC_DOMAIN (PHOBIUS); TRANSMEMBRANE (PHOBIUS); CYTOPLASMIC_DOMAIN (PHOBIUS); CYTOPLASMIC_DOMAIN (PHOBIUS); TRANSMEMBRANE (PHOBIUS); TRANSMEMBRANE (PHOBIUS); CYTOPLASMIC_DOMAIN (PHOBIUS); TRANSMEMBRANE (PHOBIUS); NON_CYTOPLASMIC_DOMAIN…	no GO terms	no GO terms
67	[INTERPRO, BLASTED, MAPPED]	K9FN38_PEND2	PDIG_90470	EKV04183.1	enoylreductaselike	178	7	1.27538e-124	82.09	3	P:GO:0008150; F:GO:0003674; C:GO:0005575	P:biological_process; F:molecular_function; C:cellular_component			Coil (COILS); mobidb-lite (MOBIDB_LITE); mobidb-lite (MOBIDB_LITE); mobidb-lite (MOBIDB_LITE); mobidb-lite (MOBIDB_LITE)	no GO terms	no GO terms
68	[INTERPRO, BLASTED, MAPPED, ANNOTATED]	K9F580_PEND2	PDIG_90480	EKV04184.1	Tryptophanyl-tRNA synthetase	435	11	0	85.43	5	P:GO:0006436; F:GO:0004830; F:GO:0005524; F:GO:0016740; C:GO:0005737	P:tryptophanyl-tRNA aminoacylation; F:tryptophan-tRNA ligase activity; F:ATP binding; F:transferase activity; C:cytoplasm	EC:6.1.1.2; EC:2	Tryptophan--tRNA ligase; Transferases	IPR002306 (PRINTS); G3DSA:1.10.240.10 (GENE3D); IPR002306 (TIGRFAM); IPR002305 (PFAM); IPR014729 (G3DSA:3.40.50.GENE3D); PTHR10055 (PANTHER); PTHR10055:SF1 (PANTHER); IPR001412 (PROSITE_PATTERNS); IPR002306 (CDD); SSF52374 (SUPERFAMILY)	P:GO:0006418; P:GO:0006436; F:GO:0000166; F:GO:0004812; F:GO:0004830; F:GO:0005524	P:tRNA aminoacylation for protein translation; P:tryptophanyl-tRNA aminoacylation; F:nucleotide binding; F:aminoacyl-tRNA ligase activity; F:tryptophan-tRNA ligase activity; F:ATP binding
69	[INTERPRO, BLASTED, MAPPED, ANNOTATED]	K9F4E5_PEND2	PDIG_90490	EKV04185.1	Aminotransferase, class IV	256	13	0	71.09	3	F:GO:0008483; F:GO:0016829; C:GO:0005740	F:transaminase activity; F:lyase activity; C:mitochondrial envelope	EC:2.6.1; EC:4	Transferring nitrogenous groups; Lyases	IPR043131 (G3DSA:3.30.470.GENE3D); IPR001544 (PFAM); IPR043132 (G3DSA:3.20.10.GENE3D); IPR036038 (SUPERFAMILY)	F:GO:0003824	F:catalytic activity
70	[INTERPRO, BLASTED, MAPPED, ANNOTATED]	K9FSX4_PEND2	PDIG_90500	EKV04186.1	mitochondrial import receptor subunit tom-70	622	20	0	75.36	7	P:GO:0006886; P:GO:0071806; F:GO:0004721; F:GO:0005515; F:GO:0015450; C:GO:0005741; C:GO:0016021	P:intracellular protein transport; P:protein transmembrane transport; F:phosphoprotein phosphatase activity; F:protein binding; F:protein-transporting ATPase activity; C:mitochondrial outer membrane; C:integral component of membrane	EC:7; EC:3.1.3	Translocases; Acting on ester bonds	Coil (COILS); Coil (COILS); IPR019734 (SMART); IPR005687 (TIGRFAM); IPR011990 (G3DSA:1.25.40.GENE3D); IPR011990 (G3DSA:1.25.40.GENE3D); IPR019734 (PFAM); PF13432 (PFAM); mobidb-lite (MOBIDB_LITE); mobidb-lite (MOBIDB_LITE); PTHR46208 (PANTHER); CYTOPLASMIC_DOMAIN (PHOBIUS); TRANSMEMBRANE (PHOBIUS); NON_CYTOPLASMIC_DOMAIN (PHOBIUS); IPR019734 (PROSITE_PROFILES); IPR019734 (PROSITE_PROFILES); IPR01…	P:GO:0006886; F:GO:0005515; F:GO:0015450; C:GO:0005741	P:intracellular protein transport; F:protein binding; F:protein-transporting ATPase activity; C:mitochondrial outer membrane
71	[INTERPRO, BLASTED, MAPPED, ANNOTATED]	K9F800_PEND2	PDIG_90510	EKV04187.1	Zinc finger, RING-type	799	20	0	59.97	2	F:GO:0005515; C:GO:0016021	F:protein binding; C:integral component of membrane			IPR000253 (SMART); IPR000253 (PFAM); G3DSA:2.60.200.20 (GENE3D); mobidb-lite (MOBIDB_LITE); mobidb-lite (MOBIDB_LITE); mobidb-lite (MOBIDB_LITE); mobidb-lite (MOBIDB_LITE); mobidb-lite (MOBIDB_LITE); mobidb-lite (MOBIDB_LITE); mobidb-lite (MOBIDB_LITE); mobidb-lite (MOBIDB_LITE); PTHR15715 (PANTHER); PTHR15715:SF37 (PANTHER); TRANSMEMBRANE (PHOBIUS); NON_CYTOPLASMIC_DOMAIN (PHOBIUS); CYTOPLASMIC_…	F:GO:0005515	F:protein binding
72	[INTERPRO, BLASTED]	K9FN44_PEND2	PDIG_90520	EKV04188.1	hypothetical protein PEX2_085470	127	1	6.42322e-33	88.12						mobidb-lite (MOBIDB_LITE); mobidb-lite (MOBIDB_LITE); mobidb-lite (MOBIDB_LITE)	no GO terms	no GO terms
73	[INTERPRO, BLASTED, MAPPED, ANNOTATED]	K9F585_PEND2	PDIG_90530	EKV04189.1	Transcription factor, fungi	315	15	0	57.26	4	P:GO:0006357; F:GO:0000981; F:GO:0003677; F:GO:0008270	P:regulation of transcription by RNA polymerase II; F:DNA-binding transcription factor activity, RNA polymerase II-specific; F:DNA binding; F:zinc ion binding			mobidb-lite (MOBIDB_LITE); mobidb-lite (MOBIDB_LITE); PTHR47424 (PANTHER); cd12148 (CDD)	no GO terms	no GO terms
74	[INTERPRO, BLASTED, MAPPED, ANNOTATED]	K9F4F1_PEND2	PDIG_90540	EKV04190.1	hypothetical protein Pdw03_5654	427	15	0	80.22	1	F:GO:0016491	F:oxidoreductase activity	EC:1	Oxidoreductases	IPR021889 (PFAM); IPR021889 (PANTHER)	no GO terms	no GO terms
75	[INTERPRO, BLASTED, MAPPED, ANNOTATED]	K9FSX8_PEND2	PDIG_90550	EKV04191.1	RNA-binding protein	188	10	5.95438e-132	78.54	3	P:GO:0006397; F:GO:0003723; C:GO:0016021	P:mRNA processing; F:RNA binding; C:integral component of membrane			TRANSMEMBRANE (PHOBIUS); NON_CYTOPLASMIC_DOMAIN (PHOBIUS); TRANSMEMBRANE (PHOBIUS); TRANSMEMBRANE (PHOBIUS); CYTOPLASMIC_DOMAIN (PHOBIUS); CYTOPLASMIC_DOMAIN (PHOBIUS); NON_CYTOPLASMIC_DOMAIN (PHOBIUS); TMhelix (TMHMM); TMhelix (TMHMM); TMhelix (TMHMM)	no GO terms	no GO terms
76	[INTERPRO, BLASTED, MAPPED, ANNOTATED]	K9F806_PEND2	PDIG_90560	EKV04192.1	RNA-processing protein, HAT helix	325	20	0	63.09	8	P:GO:0006397; P:GO:0031323; P:GO:0051171; P:GO:0060255; P:GO:0080090; F:GO:0003723; C:GO:0005634; C:GO:1990904	P:mRNA processing; P:regulation of cellular metabolic process; P:regulation of nitrogen compound metabolic process; P:regulation of macromolecule metabolic process; P:regulation of primary metabolic process; F:RNA binding; C:nucleus; C:ribonucleoprotein complex			IPR000504 (SMART); IPR012677 (G3DSA:3.30.70.GENE3D); IPR031766 (PFAM); IPR000504 (PFAM); IPR012677 (G3DSA:3.30.70.GENE3D); mobidb-lite (MOBIDB_LITE); mobidb-lite (MOBIDB_LITE); mobidb-lite (MOBIDB_LITE); PTHR48024 (PANTHER); IPR000504 (PROSITE_PROFILES); IPR000504 (PROSITE_PROFILES); IPR031766 (CDD); cd00590 (CDD); IPR035979 (SUPERFAMILY); IPR035979 (SUPERFAMILY)	F:GO:0003676	F:nucleic acid binding
77	[INTERPRO, BLASTED, MAPPED, ANNOTATED]	K9FN50_PEND2	PDIG_90570	EKV04193.1	RNA-processing protein, HAT helix	918	11	0	77.22	5	P:GO:0006397; F:GO:0003723; F:GO:0005515; C:GO:0016020; C:GO:1990904	P:mRNA processing; F:RNA binding; F:protein binding; C:membrane; C:ribonucleoprotein complex			IPR000504 (SMART); IPR003107 (SMART); IPR012677 (G3DSA:3.30.70.GENE3D); IPR011990 (G3DSA:1.25.40.GENE3D); IPR000504 (PFAM); IPR011990 (G3DSA:1.25.40.GENE3D); mobidb-lite (MOBIDB_LITE); mobidb-lite (MOBIDB_LITE); mobidb-lite (MOBIDB_LITE); mobidb-lite (MOBIDB_LITE); mobidb-lite (MOBIDB_LITE); mobidb-lite (MOBIDB_LITE); PTHR17204 (PANTHER); PTHR17204:SF25 (PANTHER); IPR000504 (PROSITE_PROFILES); IP…	P:GO:0006396; F:GO:0003676; F:GO:0005515	P:RNA processing; F:nucleic acid binding; F:protein binding
78	[INTERPRO, BLASTED, MAPPED, ANNOTATED]	K9F589_PEND2	PDIG_90580	EKV04194.1	Ribosomal protein L22, bacterial/chloroplast-type	335	12	0	77.6	4	P:GO:0006412; P:GO:0042255; F:GO:0003735; C:GO:0015934	P:translation; P:ribosome assembly; F:structural constituent of ribosome; C:large ribosomal subunit			Coil (COILS); IPR001063 (PFAM); IPR036394 (G3DSA:3.90.470.GENE3D); mobidb-lite (MOBIDB_LITE); mobidb-lite (MOBIDB_LITE); IPR005727 (PANTHER); PTHR13501:SF10 (PANTHER); IPR001063 (CDD); IPR036394 (SUPERFAMILY)	P:GO:0006412; F:GO:0003735; C:GO:0005840; C:GO:0015934	P:translation; F:structural constituent of ribosome; C:ribosome; C:large ribosomal subunit
79	[INTERPRO, BLASTED, MAPPED, ANNOTATED]	K9F4F6_PEND2	PDIG_90590	EKV04195.1	Histidine phosphatase superfamily, clade-1	299	20	0	69.19	2	F:GO:0016868; C:GO:0005737	F:intramolecular transferase activity, phosphotransferases; C:cytoplasm	EC:5.4.2	Intramolecular transferases	IPR013078 (SMART); IPR029033 (G3DSA:3.40.50.GENE3D); IPR013078 (PFAM); PTHR48100 (PANTHER); PTHR48100:SF32 (PANTHER); IPR013078 (CDD); IPR029033 (SUPERFAMILY)	no GO terms	no GO terms
80	[INTERPRO, NO-BLAST]	K9FSY3_PEND2	PDIG_90600	EKV04196.1	---NA---	60									no IPS match	no IPS match	no IPS match
81	[INTERPRO, BLASTED, MAPPED]	K9F810_PEND2	PDIG_90610	EKV04197.1	predicted protein	651	7	0	71.67	3	P:GO:0008150; F:GO:0003674; C:GO:0005575	P:biological_process; F:molecular_function; C:cellular_component			mobidb-lite (MOBIDB_LITE); mobidb-lite (MOBIDB_LITE); mobidb-lite (MOBIDB_LITE); mobidb-lite (MOBIDB_LITE); mobidb-lite (MOBIDB_LITE); mobidb-lite (MOBIDB_LITE)	no GO terms	no GO terms
82	[INTERPRO, BLASTED, MAPPED, ANNOTATED]	K9FN56_PEND2	PDIG_90620	EKV04198.1	CAMK/CAMKL/AMPK protein kinase	789	20	0	70.93	12	P:GO:0006468; P:GO:0007163; P:GO:0016043; P:GO:0035556; P:GO:0048518; F:GO:0005524; F:GO:0106310; F:GO:0106311; C:GO:0005634; C:GO:0016020; C:GO:0051286; C:GO:0071944	P:protein phosphorylation; P:establishment or maintenance of cell polarity; P:cellular component organization; P:intracellular signal transduction; P:positive regulation of biological process; F:ATP binding; F:protein serine kinase activity; F:protein threonine kinase activity; C:nucleus; C:membrane; C:cell tip; C:cell periphery	EC:2.7.11.1	Non-specific serine/threonine protein kinase	IPR000719 (SMART); IPR013896 (PFAM); G3DSA:1.10.510.10 (GENE3D); G3DSA:3.30.310.80 (GENE3D); G3DSA:3.30.200.20 (GENE3D); IPR032270 (PFAM); G3DSA:1.10.8.10 (GENE3D); IPR000719 (PFAM); mobidb-lite (MOBIDB_LITE); mobidb-lite (MOBIDB_LITE); mobidb-lite (MOBIDB_LITE); mobidb-lite (MOBIDB_LITE); mobidb-lite (MOBIDB_LITE); mobidb-lite (MOBIDB_LITE); mobidb-lite (MOBIDB_LITE); mobidb-lite (MOBIDB_LITE); …	P:GO:0006468; F:GO:0004672; F:GO:0004674; F:GO:0005524	P:protein phosphorylation; F:protein kinase activity; F:protein serine/threonine kinase activity; F:ATP binding
83	[INTERPRO, BLASTED, MAPPED]	K9F595_PEND2	PDIG_90630	EKV04199.1	putative pathogenicity factor	478	15	0	55.37	3	P:GO:0008150; F:GO:0003674; C:GO:0005575	P:biological_process; F:molecular_function; C:cellular_component			mobidb-lite (MOBIDB_LITE); mobidb-lite (MOBIDB_LITE); mobidb-lite (MOBIDB_LITE); mobidb-lite (MOBIDB_LITE); mobidb-lite (MOBIDB_LITE); mobidb-lite (MOBIDB_LITE); mobidb-lite (MOBIDB_LITE); mobidb-lite (MOBIDB_LITE); mobidb-lite (MOBIDB_LITE); mobidb-lite (MOBIDB_LITE); mobidb-lite (MOBIDB_LITE)	no GO terms	no GO terms
84	[INTERPRO, BLASTED, MAPPED, ANNOTATED]	K9F4G1_PEND2	PDIG_90640	EKV04200.1	C2 calcium/lipid-binding domain, CaLB	927	16	0	74.19	1	P:GO:0007165	P:signal transduction			Coil (COILS); IPR000008 (SMART); IPR035892 (G3DSA:2.60.40.GENE3D); IPR000008 (PFAM); mobidb-lite (MOBIDB_LITE); mobidb-lite (MOBIDB_LITE); mobidb-lite (MOBIDB_LITE); mobidb-lite (MOBIDB_LITE); mobidb-lite (MOBIDB_LITE); mobidb-lite (MOBIDB_LITE); mobidb-lite (MOBIDB_LITE); mobidb-lite (MOBIDB_LITE); mobidb-lite (MOBIDB_LITE); mobidb-lite (MOBIDB_LITE); mobidb-lite (MOBIDB_LITE); mobidb-lite (MOBI…	no GO terms	no GO terms
85	[INTERPRO, NO-BLAST]	K9FSY8_PEND2	PDIG_90650	EKV04201.1	---NA---	68									no IPS match	no IPS match	no IPS match
86	[INTERPRO, BLASTED, MAPPED, ANNOTATED]	K9F815_PEND2	PDIG_90660	EKV04202.1	Small nucleolar ribonucleoprotein complex subunit Utp15, putative	542	20	0	70.64	4	P:GO:0006364; P:GO:0045943; F:GO:0005515; C:GO:0005730	P:rRNA processing; P:positive regulation of transcription by RNA polymerase I; F:protein binding; C:nucleolus			Coil (COILS); IPR020472 (PRINTS); IPR001680 (SMART); IPR015943 (G3DSA:2.130.10.GENE3D); IPR018983 (PFAM); IPR015943 (G3DSA:2.130.10.GENE3D); IPR001680 (PFAM); PTHR19924:SF26 (PANTHER); PTHR19924 (PANTHER); IPR019775 (PROSITE_PATTERNS); PS50294 (PROSITE_PROFILES); PS50294 (PROSITE_PROFILES); IPR001680 (PROSITE_PROFILES); IPR001680 (PROSITE_PROFILES); IPR001680 (PROSITE_PROFILES); PS50294 (PROSITE_…	P:GO:0006364; F:GO:0005515; C:GO:0005730	P:rRNA processing; F:protein binding; C:nucleolus
87	[INTERPRO, BLASTED, MAPPED, ANNOTATED]	K9FN63_PEND2	PDIG_90670	EKV04203.1	Phytanoyl-CoA dioxygenase	310	12	0	79.23	1	F:GO:0051213	F:dioxygenase activity	EC:1	Oxidoreductases	G3DSA:2.60.120.620 (GENE3D); IPR008775 (PFAM); PTHR20883:SF15 (PANTHER); PTHR20883 (PANTHER); SSF51197 (SUPERFAMILY)	no GO terms	no GO terms
88	[INTERPRO, BLASTED, MAPPED]	K9F599_PEND2	PDIG_90680	EKV04204.1	predicted protein	216	12	1.33384e-155	72.61	3	P:GO:0008150; F:GO:0003674; C:GO:0005575	P:biological_process; F:molecular_function; C:cellular_component			mobidb-lite (MOBIDB_LITE); mobidb-lite (MOBIDB_LITE); mobidb-lite (MOBIDB_LITE); mobidb-lite (MOBIDB_LITE)	no GO terms	no GO terms
89	[INTERPRO, BLASTED, MAPPED, ANNOTATED]	K9F4G4_PEND2	PDIG_90690	EKV04205.1	Sulfate transporter, putative	439	15	0	78.57	3	P:GO:0015689; F:GO:0015098; C:GO:0016021	P:molybdate ion transport; F:molybdate ion transmembrane transporter activity; C:integral component of membrane	EC:7	Translocases	IPR031563 (PFAM); IPR031563 (PANTHER); PTHR31970:SF0 (PANTHER); TRANSMEMBRANE (PHOBIUS); TRANSMEMBRANE (PHOBIUS); TRANSMEMBRANE (PHOBIUS); TRANSMEMBRANE (PHOBIUS); NON_CYTOPLASMIC_DOMAIN (PHOBIUS); NON_CYTOPLASMIC_DOMAIN (PHOBIUS); CYTOPLASMIC_DOMAIN (PHOBIUS); TRANSMEMBRANE (PHOBIUS); CYTOPLASMIC_DOMAIN (PHOBIUS); NON_CYTOPLASMIC_DOMAIN (PHOBIUS); CYTOPLASMIC_DOMAIN (PHOBIUS); TRANSMEMBRANE (PHO…	P:GO:0015689; F:GO:0015098	P:molybdate ion transport; F:molybdate ion transmembrane transporter activity
90	[INTERPRO, BLASTED, MAPPED, ANNOTATED]	K9FSZ3_PEND2	PDIG_90700	EKV04206.1	CDR ABC transporter	1466	20	0	78.34	6	P:GO:0055085; F:GO:0005524; F:GO:0016787; F:GO:0140359; C:GO:0005886; C:GO:0016021	P:transmembrane transport; F:ATP binding; F:hydrolase activity; F:ABC-type transporter activity; C:plasma membrane; C:integral component of membrane	EC:3; EC:7	Hydrolases; Translocases	IPR003593 (SMART); IPR029481 (PFAM); IPR010929 (PFAM); IPR043926 (PFAM); IPR027417 (G3DSA:3.40.50.GENE3D); IPR027417 (G3DSA:3.40.50.GENE3D); IPR003439 (PFAM); IPR003439 (PFAM); IPR013525 (PFAM); mobidb-lite (MOBIDB_LITE); mobidb-lite (MOBIDB_LITE); mobidb-lite (MOBIDB_LITE); PTHR19241:SF554 (PANTHER); PTHR19241 (PANTHER); IPR017871 (PROSITE_PATTERNS); TRANSMEMBRANE (PHOBIUS); TRANSMEMBRANE (PHOBI…	P:GO:0055085; F:GO:0005524; F:GO:0042626; F:GO:0140359; C:GO:0016020; C:GO:0016021	P:transmembrane transport; F:ATP binding; F:ATPase-coupled transmembrane transporter activity; F:ABC-type transporter activity; C:membrane; C:integral component of membrane
91	[INTERPRO, BLASTED, MAPPED, ANNOTATED]	K9F822_PEND2	PDIG_90710	EKV04207.1	Integral membrane protein	259	12	0	78.78	1	C:GO:0016021	C:integral component of membrane			IPR018908 (PFAM); mobidb-lite (MOBIDB_LITE); mobidb-lite (MOBIDB_LITE); mobidb-lite (MOBIDB_LITE); IPR018908 (PANTHER); NON_CYTOPLASMIC_DOMAIN (PHOBIUS); TRANSMEMBRANE (PHOBIUS); CYTOPLASMIC_DOMAIN (PHOBIUS); NON_CYTOPLASMIC_DOMAIN (PHOBIUS); TRANSMEMBRANE (PHOBIUS); TRANSMEMBRANE (PHOBIUS); CYTOPLASMIC_DOMAIN (PHOBIUS); NON_CYTOPLASMIC_DOMAIN (PHOBIUS); TRANSMEMBRANE (PHOBIUS); CYTOPLASMIC_DOMAI…	no GO terms	no GO terms
92	[INTERPRO, BLASTED, MAPPED, ANNOTATED]	K9FN69_PEND2	PDIG_90720	EKV04208.1	chitin synthase 3	920	20	0	79.45	10	P:GO:0000918; P:GO:0006031; P:GO:0030448; P:GO:0031505; P:GO:0048315; F:GO:0004100; C:GO:0001411; C:GO:0005886; C:GO:0016021; C:GO:0030428	P:division septum site selection; P:chitin biosynthetic process; P:hyphal growth; P:fungal-type cell wall organization; P:conidium formation; F:chitin synthase activity; C:hyphal tip; C:plasma membrane; C:integral component of membrane; C:cell septum	EC:2.4.1.16	Chitin synthase	IPR013616 (PFAM); IPR004834 (PFAM); mobidb-lite (MOBIDB_LITE); mobidb-lite (MOBIDB_LITE); mobidb-lite (MOBIDB_LITE); IPR004835 (PANTHER); PTHR22914:SF9 (PANTHER); TRANSMEMBRANE (PHOBIUS); NON_CYTOPLASMIC_DOMAIN (PHOBIUS); CYTOPLASMIC_DOMAIN (PHOBIUS); TRANSMEMBRANE (PHOBIUS); TRANSMEMBRANE (PHOBIUS); NON_CYTOPLASMIC_DOMAIN (PHOBIUS); NON_CYTOPLASMIC_DOMAIN (PHOBIUS); TRANSMEMBRANE (PHOBIUS); NON_…	P:GO:0006031; F:GO:0004100; F:GO:0016758	P:chitin biosynthetic process; F:chitin synthase activity; F:hexosyltransferase activity
93	[INTERPRO, BLASTED, MAPPED, ANNOTATED]	K9F5A4_PEND2	PDIG_90730	EKV04209.1	Protein-tyrosine phosphatase, low molecular weight, mammalian	179	11	3.29084e-119	73.71	4	P:GO:0035335; F:GO:0003993; F:GO:0004726; C:GO:0005737	P:peptidyl-tyrosine dephosphorylation; F:acid phosphatase activity; F:non-membrane spanning protein tyrosine phosphatase activity; C:cytoplasm	EC:3.1.3.48; EC:3.1.3.2	Protein-tyrosine-phosphatase; Acid phosphatase	IPR017867 (PRINTS); IPR002115 (PRINTS); IPR023485 (SMART); IPR023485 (PFAM); G3DSA:3.40.50.2300 (GENE3D); PTHR11717:SF7 (PANTHER); PTHR11717 (PANTHER); cd16343 (CDD); IPR036196 (SUPERFAMILY)	P:GO:0006470; F:GO:0003993; F:GO:0004725; F:GO:0004726; C:GO:0005737	P:protein dephosphorylation; F:acid phosphatase activity; F:protein tyrosine phosphatase activity; F:non-membrane spanning protein tyrosine phosphatase activity; C:cytoplasm
94	[INTERPRO, BLASTED, MAPPED]	K9F4G9_PEND2	PDIG_90740	EKV04210.1	hypothetical protein AN9015.2	179	11	1.08989e-65	55.49	8	P:GO:0006310; P:GO:0008150; P:GO:0009116; P:GO:0015074; F:GO:0003674; F:GO:0003677; F:GO:0003824; C:GO:0005575	P:DNA recombination; P:biological_process; P:nucleoside metabolic process; P:DNA integration; F:molecular_function; F:DNA binding; F:catalytic activity; C:cellular_component			PTHR37535 (PANTHER); PTHR37535:SF3 (PANTHER)	no GO terms	no GO terms
95	[INTERPRO, BLASTED]	K9FSZ9_PEND2	PDIG_90750	EKV04211.1	hypothetical protein Pdw03_5671	421	3	2.69432e-48	68.78						mobidb-lite (MOBIDB_LITE); mobidb-lite (MOBIDB_LITE); mobidb-lite (MOBIDB_LITE)	no GO terms	no GO terms
96	[INTERPRO, BLASTED, MAPPED, ANNOTATED]	K9F826_PEND2	PDIG_90760	EKV04212.1	Ubiquinone biosynthesis protein Coq7	291	11	0	85.66	5	P:GO:0006744; F:GO:0008682; F:GO:0016709; F:GO:0046872; C:GO:0031314	P:ubiquinone biosynthetic process; F:2-octoprenyl-3-methyl-6-methoxy-1,4-benzoquinone hydroxylase activity; F:oxidoreductase activity, acting on paired donors, with incorporation or reduction of molecular oxygen, NAD(P)H as one donor, and incorporation of one atom of oxygen; F:metal ion binding; C:extrinsic component of mitochondrial inner membrane	EC:1.14.99.60; EC:1.14.13	3-demethoxyubiquinol 3-hydroxylase; Acting on paired donors, with incorporation or reduction of molecular oxygen. The oxygen incorporated need not be derived from O(2)	Coil (COILS); IPR011566 (PFAM); IPR011566 (PANTHER); IPR011566 (HAMAP); IPR011566 (CDD); IPR009078 (SUPERFAMILY)	P:GO:0006744; F:GO:0004497	P:ubiquinone biosynthetic process; F:monooxygenase activity
97	[INTERPRO, BLASTED, MAPPED, ANNOTATED]	K9FN74_PEND2	PDIG_90770	EKV04213.1	RNA polymerase-associated protein	611	12	0	74.33	7	P:GO:0010913; P:GO:0030448; P:GO:0043935; P:GO:0043936; F:GO:0003677; F:GO:1990269; C:GO:0016593	P:regulation of sterigmatocystin biosynthetic process; P:hyphal growth; P:sexual sporulation resulting in formation of a cellular spore; P:asexual sporulation resulting in formation of a cellular spore; F:DNA binding; F:RNA polymerase II C-terminal domain phosphoserine binding; C:Cdc73/Paf1 complex			IPR004343 (SMART); IPR004343 (PFAM); IPR036128 (G3DSA:3.90.70.GENE3D); mobidb-lite (MOBIDB_LITE); mobidb-lite (MOBIDB_LITE); mobidb-lite (MOBIDB_LITE); mobidb-lite (MOBIDB_LITE); mobidb-lite (MOBIDB_LITE); mobidb-lite (MOBIDB_LITE); mobidb-lite (MOBIDB_LITE); mobidb-lite (MOBIDB_LITE); mobidb-lite (MOBIDB_LITE); PTHR13115:SF8 (PANTHER); PTHR13115 (PANTHER); IPR004343 (PROSITE_PROFILES); IPR036128…	F:GO:0003677	F:DNA binding
98	[INTERPRO, BLASTED, MAPPED, ANNOTATED]	K9F5A9_PEND2	PDIG_90780	EKV04214.1	DNA replication checkpoint mediator, MRC1	1314	11	0	68.73	3	P:GO:0044774; P:GO:0044818; C:GO:0005634	P:mitotic DNA integrity checkpoint signaling; P:mitotic G2/M transition checkpoint; C:nucleus			Coil (COILS); Coil (COILS); Coil (COILS); IPR018564 (PFAM); mobidb-lite (MOBIDB_LITE); mobidb-lite (MOBIDB_LITE); mobidb-lite (MOBIDB_LITE); mobidb-lite (MOBIDB_LITE); mobidb-lite (MOBIDB_LITE); mobidb-lite (MOBIDB_LITE); mobidb-lite (MOBIDB_LITE); mobidb-lite (MOBIDB_LITE); mobidb-lite (MOBIDB_LITE); mobidb-lite (MOBIDB_LITE); mobidb-lite (MOBIDB_LITE); mobidb-lite (MOBIDB_LITE); mobidb-lite (MO…	no GO terms	no GO terms
99	[INTERPRO, BLASTED, MAPPED]	K9F4H4_PEND2	PDIG_90790	EKV04215.1	HAD-like domain	325	9	0	70.68	3	P:GO:0008150; F:GO:0003674; C:GO:0005575	P:biological_process; F:molecular_function; C:cellular_component			IPR044924 (G3DSA:1.10.150.GENE3D); IPR023214 (G3DSA:3.40.50.GENE3D); mobidb-lite (MOBIDB_LITE); mobidb-lite (MOBIDB_LITE); PTHR46191 (PANTHER); IPR036412 (SUPERFAMILY)	no GO terms	no GO terms
100	[INTERPRO, BLASTED, MAPPED, ANNOTATED]	K9FT05_PEND2	PDIG_90800	EKV04216.1	Cellobiose dehydrogenase	548	20	0	70.1	2	F:GO:0047735; F:GO:0050660	F:cellobiose dehydrogenase (acceptor) activity; F:flavin adenine dinucleotide binding	EC:1.1.99.18	Cellobiose dehydrogenase (acceptor)	IPR000172 (PFAM); G3DSA:3.30.410.10 (GENE3D); IPR036188 (G3DSA:3.50.50.GENE3D); IPR012132 (PIRSF); IPR007867 (PFAM); PTHR47190 (PANTHER); IPR000172 (PROSITE_PATTERNS); SIGNAL_PEPTIDE_C_REGION (PHOBIUS); NON_CYTOPLASMIC_DOMAIN (PHOBIUS); SIGNAL_PEPTIDE_H_REGION (PHOBIUS); SIGNAL_PEPTIDE (PHOBIUS); SIGNAL_PEPTIDE_N_REGION (PHOBIUS); SignalP-noTM (SIGNALP_GRAM_NEGATIVE); SignalP-TM (SIGNALP_GRAM_POS…	F:GO:0016614; F:GO:0050660	F:oxidoreductase activity, acting on CH-OH group of donors; F:flavin adenine dinucleotide binding
101	[INTERPRO, BLASTED]	K9F830_PEND2	PDIG_90810	EKV04217.1	hypothetical protein Pdw03_5678	128	3	3.21974e-86	75.14						no IPS match	no IPS match	no IPS match
102	[INTERPRO, BLASTED, MAPPED, ANNOTATED]	K9FN79_PEND2	PDIG_90820	EKV04218.1	Protein kinase domain family protein	354	12	0	60.56	2	P:GO:0016310; F:GO:0016301	P:phosphorylation; F:kinase activity	EC:2.7	Transferring phosphorus-containing groups	mobidb-lite (MOBIDB_LITE); mobidb-lite (MOBIDB_LITE); mobidb-lite (MOBIDB_LITE); IPR038921 (PANTHER)	no GO terms	no GO terms
103	[INTERPRO, BLASTED, MAPPED, ANNOTATED]	K9F5B5_PEND2	PDIG_90830	EKV04219.1	Polynucleotidyl transferase, ribonuclease H fold	130	4	1.55472e-76	85.45	1	F:GO:0016740	F:transferase activity	EC:2	Transferases	TRANSMEMBRANE (PHOBIUS); CYTOPLASMIC_DOMAIN (PHOBIUS); NON_CYTOPLASMIC_DOMAIN (PHOBIUS); TMhelix (TMHMM)	no GO terms	no GO terms
104	[INTERPRO, BLASTED, MAPPED, ANNOTATED]	K9F4H9_PEND2	PDIG_90840	EKV04220.1	ATPase, AAA-type, core	243	20	1.73723e-159	55.37	2	F:GO:0005524; F:GO:0016887	F:ATP binding; F:ATP hydrolysis activity			IPR003959 (PFAM); IPR027417 (G3DSA:3.40.50.GENE3D); PTHR46411 (PANTHER); cd00009 (CDD); IPR027417 (SUPERFAMILY)	F:GO:0005524; F:GO:0016887	F:ATP binding; F:ATP hydrolysis activity
105	[INTERPRO, BLASTED, MAPPED, ANNOTATED]	K9FT09_PEND2	PDIG_90850	EKV04221.1	AAA family ATPase	138	20	5.48126e-75	62.84	1	F:GO:0005524	F:ATP binding			mobidb-lite (MOBIDB_LITE); mobidb-lite (MOBIDB_LITE); PTHR46411 (PANTHER)	no GO terms	no GO terms
106	[INTERPRO, BLASTED, MAPPED]	K9F836_PEND2	PDIG_90860	EKV04222.1	Aminoglycoside phosphotransferase	248	20	1.80157e-108	49.35	3	P:GO:0016310; F:GO:0016301; F:GO:0016740	P:phosphorylation; F:kinase activity; F:transferase activity			G3DSA:3.90.1200.10 (GENE3D); IPR002575 (PFAM); PTHR21310:SF35 (PANTHER); PTHR21310 (PANTHER); IPR011009 (SUPERFAMILY)	no GO terms	no GO terms
107	[INTERPRO, BLASTED]	K9FN84_PEND2	PDIG_90870	EKV04223.1	hypothetical protein Pdw03_5682	106	1	5.68585e-64	93.2						no IPS match	no IPS match	no IPS match
108	[INTERPRO, BLASTED, MAPPED, ANNOTATED]	K9F5B9_PEND2	PDIG_90880	EKV04224.1	salicylate hydroxylase	444	20	0	75.47	3	F:GO:0018658; F:GO:0071949; C:GO:0016020	F:salicylate 1-monooxygenase activity; F:FAD binding; C:membrane	EC:1.14.13.1	Salicylate 1-monooxygenase	PR00420 (PRINTS); IPR002938 (PFAM); G3DSA:3.30.9.30 (GENE3D); IPR036188 (G3DSA:3.50.50.GENE3D); PTHR13789 (PANTHER); PTHR13789:SF147 (PANTHER); SIGNAL_PEPTIDE_H_REGION (PHOBIUS); SIGNAL_PEPTIDE_C_REGION (PHOBIUS); SIGNAL_PEPTIDE_N_REGION (PHOBIUS); SIGNAL_PEPTIDE (PHOBIUS); NON_CYTOPLASMIC_DOMAIN (PHOBIUS); SSF54373 (SUPERFAMILY); IPR036188 (SUPERFAMILY)	F:GO:0071949	F:FAD binding
109	[INTERPRO, BLASTED, MAPPED]	K9F4I3_PEND2	PDIG_90890	EKV04225.1	Aromatic-ring hydroxylase-like	480	7	0	70.26	3	P:GO:0008150; F:GO:0003674; C:GO:0005575	P:biological_process; F:molecular_function; C:cellular_component			mobidb-lite (MOBIDB_LITE); mobidb-lite (MOBIDB_LITE); mobidb-lite (MOBIDB_LITE); mobidb-lite (MOBIDB_LITE); mobidb-lite (MOBIDB_LITE); mobidb-lite (MOBIDB_LITE); mobidb-lite (MOBIDB_LITE); mobidb-lite (MOBIDB_LITE)	no GO terms	no GO terms
110	[INTERPRO, BLASTED]	K9FT13_PEND2	PDIG_90900	EKV04226.1	hypothetical protein Pdw03_5686	207	5	1.7366e-154	81.89						mobidb-lite (MOBIDB_LITE); mobidb-lite (MOBIDB_LITE); mobidb-lite (MOBIDB_LITE)	no GO terms	no GO terms
111	[INTERPRO, BLASTED, MAPPED, ANNOTATED]	K9F841_PEND2	PDIG_90910	EKV04227.1	FAD dependent oxidoreductase	867	20	0	51.79	1	F:GO:0016647	F:oxidoreductase activity, acting on the CH-NH group of donors, oxygen as acceptor	EC:1.5.3	Acting on the CH-NH group of donors	G3DSA:3.30.9.10 (GENE3D); IPR036188 (G3DSA:3.50.50.GENE3D); IPR006076 (PFAM); G3DSA:3.30.9.10 (GENE3D); IPR036188 (G3DSA:3.50.50.GENE3D); mobidb-lite (MOBIDB_LITE); PTHR10961:SF15 (PANTHER); PTHR10961 (PANTHER); SIGNAL_PEPTIDE_N_REGION (PHOBIUS); SIGNAL_PEPTIDE_C_REGION (PHOBIUS); NON_CYTOPLASMIC_DOMAIN (PHOBIUS); SIGNAL_PEPTIDE (PHOBIUS); SIGNAL_PEPTIDE_H_REGION (PHOBIUS); SignalP-noTM (SIGNALP_…	F:GO:0016491	F:oxidoreductase activity
112	[INTERPRO, BLASTED, MAPPED, ANNOTATED]	K9FN90_PEND2	PDIG_90920	EKV04228.1	Cystathionine gamma-synthase	588	20	0	54.22	3	P:GO:0019346; F:GO:0016740; F:GO:0030170	P:transsulfuration; F:transferase activity; F:pyridoxal phosphate binding	EC:2	Transferases	IPR000277 (PFAM); IPR015421 (G3DSA:3.40.640.GENE3D); IPR015422 (G3DSA:3.90.1150.GENE3D); mobidb-lite (MOBIDB_LITE); PTHR42699 (PANTHER); IPR015424 (SUPERFAMILY)	P:GO:0019346; F:GO:0003824; F:GO:0030170	P:transsulfuration; F:catalytic activity; F:pyridoxal phosphate binding
113	[INTERPRO, BLASTED, MAPPED, ANNOTATED]	K9F5C4_PEND2	PDIG_90930	EKV04229.1	elongation factor 1-gamma	228	20	9.00695e-170	53.16	6	P:GO:0006749; P:GO:0044249; P:GO:1901576; F:GO:0005515; F:GO:0016740; C:GO:0110165	P:glutathione metabolic process; P:cellular biosynthetic process; P:organic substance biosynthetic process; F:protein binding; F:transferase activity; C:cellular anatomical entity	EC:2	Transferases	IPR004046 (PFAM); G3DSA:3.40.30.10 (GENE3D); G3DSA:1.20.1050.10 (GENE3D); IPR004045 (PFAM); IPR040079 (SFLD); PTHR43986 (PANTHER); IPR004045 (PROSITE_PROFILES); IPR010987 (PROSITE_PROFILES); cd03181 (CDD); IPR036282 (SUPERFAMILY); IPR036249 (SUPERFAMILY)	P:GO:0006749; F:GO:0005515	P:glutathione metabolic process; F:protein binding
114	[INTERPRO, BLASTED, MAPPED, ANNOTATED]	K9F4I7_PEND2	PDIG_90940	EKV04230.1	homoserine O-acetyltransferase	423	20	0	69.67	5	P:GO:0006534; P:GO:0009086; P:GO:0009092; F:GO:0004414; F:GO:0009001	P:cysteine metabolic process; P:methionine biosynthetic process; P:homoserine metabolic process; F:homoserine O-acetyltransferase activity; F:serine O-acetyltransferase activity	EC:2.3.1.30; EC:2.3.1.31	Serine O-acetyltransferase; Homoserine O-acetyltransferase	IPR008220 (PIRSF); IPR029058 (G3DSA:3.40.50.GENE3D); IPR000073 (PFAM); IPR008220 (TIGRFAM); mobidb-lite (MOBIDB_LITE); PTHR32268:SF11 (PANTHER); IPR008220 (PANTHER); IPR008220 (HAMAP); IPR029058 (SUPERFAMILY)	P:GO:0009058; F:GO:0016747	P:biosynthetic process; F:acyltransferase activity, transferring groups other than amino-acyl groups
115	[INTERPRO, BLASTED, MAPPED, ANNOTATED]	K9FT18_PEND2	PDIG_90950	EKV04231.1	aspartate kinase	452	20	0	54.88	3	P:GO:0009089; P:GO:0016310; F:GO:0004072	P:lysine biosynthetic process via diaminopimelate; P:phosphorylation; F:aspartate kinase activity	EC:2.7.2.4	Aspartate kinase	IPR001048 (PFAM); G3DSA:3.30.70.260 (GENE3D); IPR005260 (PIRSF); IPR036393 (G3DSA:3.40.1160.GENE3D); G3DSA:3.30.70.260 (GENE3D); PTHR21499:SF59 (PANTHER); PTHR21499 (PANTHER); IPR018042 (PROSITE_PATTERNS); IPR036393 (SUPERFAMILY)	P:GO:0008652; P:GO:0009089; F:GO:0004072	P:cellular amino acid biosynthetic process; P:lysine biosynthetic process via diaminopimelate; F:aspartate kinase activity
116	[INTERPRO, BLASTED, MAPPED, ANNOTATED]	K9F846_PEND2	PDIG_90960	EKV04232.1	Major facilitator superfamily domain, general substrate transporter	554	20	0	60.17	3	P:GO:0055085; F:GO:0022857; C:GO:0016021	P:transmembrane transport; F:transmembrane transporter activity; C:integral component of membrane	EC:7	Translocases	PR01217 (PRINTS); IPR011701 (PFAM); IPR036259 (G3DSA:1.20.1250.GENE3D); mobidb-lite (MOBIDB_LITE); mobidb-lite (MOBIDB_LITE); PTHR43791:SF4 (PANTHER); PTHR43791 (PANTHER); CYTOPLASMIC_DOMAIN (PHOBIUS); NON_CYTOPLASMIC_DOMAIN (PHOBIUS); TRANSMEMBRANE (PHOBIUS); TRANSMEMBRANE (PHOBIUS); NON_CYTOPLASMIC_DOMAIN (PHOBIUS); CYTOPLASMIC_DOMAIN (PHOBIUS); NON_CYTOPLASMIC_DOMAIN (PHOBIUS); CYTOPLASMIC_DOM…	P:GO:0055085; F:GO:0022857	P:transmembrane transport; F:transmembrane transporter activity
117	[INTERPRO, BLASTED, MAPPED, ANNOTATED]	K9FT23_PEND2	PDIG_89930	EKV04236.1	Phosphoinositide-specific phospholipase C, putative	650	20	0	61.07	3	P:GO:0016042; P:GO:0035556; F:GO:0004435	P:lipid catabolic process; P:intracellular signal transduction; F:phosphatidylinositol phospholipase C activity	EC:3.1.4.11; EC:3.1.4.3; EC:3.1.1	Phosphoinositide phospholipase C; Phospholipase C; Acting on ester bonds	IPR001192 (PRINTS); IPR000008 (SMART); IPR000909 (SMART); IPR001711 (SMART); IPR035892 (G3DSA:2.60.40.GENE3D); IPR017946 (G3DSA:3.20.20.GENE3D); IPR001711 (PFAM); IPR000909 (PFAM); mobidb-lite (MOBIDB_LITE); mobidb-lite (MOBIDB_LITE); mobidb-lite (MOBIDB_LITE); PTHR10336:SF82 (PANTHER); IPR001192 (PANTHER); PS50007 (PROSITE_PROFILES); IPR001711 (PROSITE_PROFILES); cd00275 (CDD); IPR035892 (SUPERF…	P:GO:0006629; P:GO:0007165; P:GO:0035556; F:GO:0004435; F:GO:0008081	P:lipid metabolic process; P:signal transduction; P:intracellular signal transduction; F:phosphatidylinositol phospholipase C activity; F:phosphoric diester hydrolase activity
118	[INTERPRO, BLASTED, MAPPED, ANNOTATED]	K9F852_PEND2	PDIG_89940	EKV04237.1	Glutathione S-transferase, C-terminal	284	20	3.52756e-168	57.43	3	P:GO:0006749; F:GO:0005515; F:GO:0016740	P:glutathione metabolic process; F:protein binding; F:transferase activity	EC:2	Transferases	G3DSA:1.20.1050.10 (GENE3D); G3DSA:3.40.30.10 (GENE3D); IPR004045 (PFAM); mobidb-lite (MOBIDB_LITE); IPR036249 (SUPERFAMILY); IPR036282 (SUPERFAMILY)	P:GO:0006749; F:GO:0005515	P:glutathione metabolic process; F:protein binding
119	[INTERPRO, BLASTED, MAPPED, ANNOTATED]	K9FNA2_PEND2	PDIG_89950	EKV04238.1	Ribosomal protein L37, mitochondrial	234	11	1.3608e-173	72.92	2	F:GO:0003735; C:GO:0005762	F:structural constituent of ribosome; C:mitochondrial large ribosomal subunit			IPR013870 (PFAM); mobidb-lite (MOBIDB_LITE); mobidb-lite (MOBIDB_LITE); IPR013870 (PANTHER)	no GO terms	no GO terms
120	[INTERPRO, BLASTED, MAPPED, ANNOTATED]	K9F5D7_PEND2	PDIG_89960	EKV04239.1	UDP-glucose 4-epimerase	446	20	0	70.41	4	P:GO:0033499; F:GO:0003974; F:GO:0003978; C:GO:0005829	P:galactose catabolic process via UDP-galactose; F:UDP-N-acetylglucosamine 4-epimerase activity; F:UDP-glucose 4-epimerase activity; C:cytosol	EC:5.1.3.7; EC:5.1.3.2	UDP-N-acetylglucosamine 4-epimerase; UDP-glucose 4-epimerase	IPR016040 (PFAM); G3DSA:3.90.25.10 (GENE3D); G3DSA:3.40.50.720 (GENE3D); mobidb-lite (MOBIDB_LITE); mobidb-lite (MOBIDB_LITE); PTHR43725:SF3 (PANTHER); PTHR43725 (PANTHER); IPR036291 (SUPERFAMILY)	no GO terms	no GO terms
121	[INTERPRO, BLASTED, MAPPED, ANNOTATED]	K9F4J6_PEND2	PDIG_89970	EKV04240.1	Cell surface spherulin 4-like protein, putative	299	20	0	67.68	1	C:GO:0016021	C:integral component of membrane			IPR021986 (PFAM); IPR021986 (PANTHER); PTHR35040:SF7 (PANTHER); CYTOPLASMIC_DOMAIN (PHOBIUS); NON_CYTOPLASMIC_DOMAIN (PHOBIUS); TRANSMEMBRANE (PHOBIUS); TMhelix (TMHMM)	no GO terms	no GO terms
122	[INTERPRO, BLASTED, MAPPED, ANNOTATED]	K9FT27_PEND2	PDIG_89980	EKV04241.1	Endo alpha-1,4 polygalactosaminidase precursor	326	19	0	71.95	2	F:GO:0052692; C:GO:0016021	F:raffinose alpha-galactosidase activity; C:integral component of membrane	EC:3.2.1.22	Alpha-galactosidase	IPR004352 (PFAM); IPR013785 (G3DSA:3.20.20.GENE3D); mobidb-lite (MOBIDB_LITE); mobidb-lite (MOBIDB_LITE); PTHR35273 (PANTHER); SIGNAL_PEPTIDE (PHOBIUS); NON_CYTOPLASMIC_DOMAIN (PHOBIUS); SIGNAL_PEPTIDE_N_REGION (PHOBIUS); SIGNAL_PEPTIDE_H_REGION (PHOBIUS); SIGNAL_PEPTIDE_C_REGION (PHOBIUS); IPR017853 (SUPERFAMILY); TMhelix (TMHMM)	F:GO:0003824	F:catalytic activity
123	[INTERPRO, BLASTED, MAPPED, ANNOTATED]	K9F857_PEND2	PDIG_89990	EKV04242.1	Extracellular serine-rich protein, putative	682	10	0	85.29	3	P:GO:0005975; F:GO:0003824; C:GO:0005576	P:carbohydrate metabolic process; F:catalytic activity; C:extracellular region			PTHR31002 (PANTHER); NON_CYTOPLASMIC_DOMAIN (PHOBIUS); SIGNAL_PEPTIDE_N_REGION (PHOBIUS); SIGNAL_PEPTIDE_H_REGION (PHOBIUS); SIGNAL_PEPTIDE (PHOBIUS); SIGNAL_PEPTIDE_C_REGION (PHOBIUS); SignalP-TM (SIGNALP_GRAM_POSITIVE)	no GO terms	no GO terms
124	[INTERPRO, BLASTED, MAPPED, ANNOTATED]	K9FNA8_PEND2	PDIG_90000	EKV04243.1	Glycosyl transferase, putative	2870	12	0	77.31	2	F:GO:0016740; C:GO:0016021	F:transferase activity; C:integral component of membrane	EC:2	Transferases	PF13692 (PFAM); G3DSA:3.40.50.2000 (GENE3D); mobidb-lite (MOBIDB_LITE); PTHR12526 (PANTHER); PTHR12526:SF587 (PANTHER); NON_CYTOPLASMIC_DOMAIN (PHOBIUS); TRANSMEMBRANE (PHOBIUS); TRANSMEMBRANE (PHOBIUS); CYTOPLASMIC_DOMAIN (PHOBIUS); NON_CYTOPLASMIC_DOMAIN (PHOBIUS); TRANSMEMBRANE (PHOBIUS); NON_CYTOPLASMIC_DOMAIN (PHOBIUS); TRANSMEMBRANE (PHOBIUS); TRANSMEMBRANE (PHOBIUS); CYTOPLASMIC_DOMAIN (PH…	no GO terms	no GO terms
125	[INTERPRO, BLASTED, MAPPED, ANNOTATED]	K9F5E4_PEND2	PDIG_90010	EKV04244.1	Pheromone maturation dipeptidyl aminopeptidase DapB	909	20	0	67.39	6	P:GO:0006508; F:GO:0004177; F:GO:0008236; F:GO:0008239; C:GO:0005774; C:GO:0016021	P:proteolysis; F:aminopeptidase activity; F:serine-type peptidase activity; F:dipeptidyl-peptidase activity; C:vacuolar membrane; C:integral component of membrane	EC:3.4.11; EC:3.4.14.1; EC:3.4.14.5; EC:3.4.14.4; EC:3.4.14.2	Acting on peptide bonds (peptidases); Dipeptidyl-peptidase I; Dipeptidyl-peptidase IV; Dipeptidyl-peptidase III; Dipeptidyl-peptidase II	IPR001375 (PFAM); IPR029058 (G3DSA:3.40.50.GENE3D); IPR002469 (PFAM); G3DSA:2.140.10.30 (GENE3D); mobidb-lite (MOBIDB_LITE); mobidb-lite (MOBIDB_LITE); mobidb-lite (MOBIDB_LITE); mobidb-lite (MOBIDB_LITE); PTHR11731:SF193 (PANTHER); PTHR11731 (PANTHER); TRANSMEMBRANE (PHOBIUS); CYTOPLASMIC_DOMAIN (PHOBIUS); NON_CYTOPLASMIC_DOMAIN (PHOBIUS); SSF82171 (SUPERFAMILY); IPR029058 (SUPERFAMILY); TMhelix…	P:GO:0006508; F:GO:0008236	P:proteolysis; F:serine-type peptidase activity
126	[INTERPRO, BLASTED, MAPPED, ANNOTATED]	K9F4K0_PEND2	PDIG_90020	EKV04245.1	T-complex protein 1 subunit delta	536	20	0	78.61	5	P:GO:0006457; F:GO:0005524; F:GO:0016887; F:GO:0051082; C:GO:0005832	P:protein folding; F:ATP binding; F:ATP hydrolysis activity; F:unfolded protein binding; C:chaperonin-containing T-complex			IPR017998 (PRINTS); IPR002423 (PFAM); IPR027410 (G3DSA:3.30.260.GENE3D); IPR027413 (G3DSA:1.10.560.GENE3D); IPR012717 (TIGRFAM); IPR027409 (G3DSA:3.50.7.GENE3D); PTHR11353:SF26 (PANTHER); IPR017998 (PANTHER); IPR002194 (PROSITE_PATTERNS); IPR002194 (PROSITE_PATTERNS); IPR002194 (PROSITE_PATTERNS); IPR012717 (CDD); IPR027410 (SUPERFAMILY); IPR027413 (SUPERFAMILY); IPR027409 (SUPERFAMILY)	P:GO:0006457; F:GO:0005524; F:GO:0016887; F:GO:0051082	P:protein folding; F:ATP binding; F:ATP hydrolysis activity; F:unfolded protein binding
127	[INTERPRO, BLASTED, MAPPED, ANNOTATED]	K9FT30_PEND2	PDIG_90030	EKV04246.1	ATPase, AAA-type, core	439	20	0	86.92	13	P:GO:0006511; P:GO:0045899; P:GO:0070682; P:GO:1901800; F:GO:0005524; F:GO:0008233; F:GO:0016887; F:GO:0017025; F:GO:0031625; F:GO:0036402; C:GO:0008540; C:GO:0031595; C:GO:0031597	P:ubiquitin-dependent protein catabolic process; P:positive regulation of RNA polymerase II transcription preinitiation complex assembly; P:proteasome regulatory particle assembly; P:positive regulation of proteasomal protein catabolic process; F:ATP binding; F:peptidase activity; F:ATP hydrolysis activity; F:TBP-class protein binding; F:ubiquitin protein ligase binding; F:proteasome-activating a…	EC:3.4; EC:5.6.1.5	Acting on peptide bonds (peptidases); Proteasome ATPase	IPR003593 (SMART); IPR005937 (TIGRFAM); IPR003959 (PFAM); G3DSA:2.40.50.140 (GENE3D); IPR027417 (G3DSA:3.40.50.GENE3D); G3DSA:1.10.8.60 (GENE3D); mobidb-lite (MOBIDB_LITE); PTHR23073 (PANTHER); IPR035245 (PTHR23073:PANTHER); IPR003960 (PROSITE_PATTERNS); cd00009 (CDD); IPR027417 (SUPERFAMILY)	P:GO:0030163; F:GO:0005524; F:GO:0016887; F:GO:0036402; C:GO:0005737	P:protein catabolic process; F:ATP binding; F:ATP hydrolysis activity; F:proteasome-activating activity; C:cytoplasm
128	[INTERPRO, BLASTED, MAPPED, ANNOTATED]	K9F862_PEND2	PDIG_90040	EKV04247.1	Succinate dehydrogenase subunit Sdh1, putative	647	20	0	72.57	6	P:GO:0006099; P:GO:0006121; F:GO:0008177; F:GO:0009055; F:GO:0050660; C:GO:0005749	P:tricarboxylic acid cycle; P:mitochondrial electron transport, succinate to ubiquinone; F:succinate dehydrogenase (ubiquinone) activity; F:electron transfer activity; F:flavin adenine dinucleotide binding; C:mitochondrial respiratory chain complex II, succinate dehydrogenase complex (ubiquinone)	EC:1.3.5.1	Succinate dehydrogenase (quinone)	IPR011281 (TIGRFAM); G3DSA:1.20.58.100 (GENE3D); IPR003953 (PFAM); IPR015939 (PFAM); IPR014006 (TIGRFAM); IPR036188 (G3DSA:3.50.50.GENE3D); PIRSF000171 (PIRSF); IPR027477 (G3DSA:3.90.700.GENE3D); G3DSA:4.10.80.40 (GENE3D); mobidb-lite (MOBIDB_LITE); mobidb-lite (MOBIDB_LITE); IPR030664 (PANTHER); PTHR11632:SF51 (PANTHER); IPR003952 (PROSITE_PATTERNS); IPR027477 (SUPERFAMILY); IPR037099 (SUPERFAMI…	P:GO:0006099; P:GO:0022900; F:GO:0016491; F:GO:0016627; F:GO:0050660	P:tricarboxylic acid cycle; P:electron transport chain; F:oxidoreductase activity; F:oxidoreductase activity, acting on the CH-CH group of donors; F:flavin adenine dinucleotide binding
129	[INTERPRO, BLASTED, MAPPED]	K9FNB3_PEND2	PDIG_90050	EKV04248.1	Adenovirus E3 region protein CR2	509	7	0	66.72	5	P:GO:0008150; F:GO:0003674; C:GO:0005575; C:GO:0016020; C:GO:0016021	P:biological_process; F:molecular_function; C:cellular_component; C:membrane; C:integral component of membrane			IPR003470 (PFAM); mobidb-lite (MOBIDB_LITE); mobidb-lite (MOBIDB_LITE); mobidb-lite (MOBIDB_LITE); mobidb-lite (MOBIDB_LITE); mobidb-lite (MOBIDB_LITE); mobidb-lite (MOBIDB_LITE); mobidb-lite (MOBIDB_LITE); NON_CYTOPLASMIC_DOMAIN (PHOBIUS); TRANSMEMBRANE (PHOBIUS); CYTOPLASMIC_DOMAIN (PHOBIUS); TMhelix (TMHMM)	no GO terms	no GO terms
130	[INTERPRO, BLASTED, MAPPED, ANNOTATED]	K9F5E9_PEND2	PDIG_90060	EKV04249.1	Argininosuccinate lyase	485	20	0	78.5	3	P:GO:0042450; F:GO:0004056; C:GO:0005829	P:arginine biosynthetic process via ornithine; F:argininosuccinate lyase activity; C:cytosol	EC:4.3.2.1	Argininosuccinate lyase	PR00145 (PRINTS); IPR000362 (PRINTS); IPR024083 (G3DSA:1.10.275.GENE3D); G3DSA:1.10.40.30 (GENE3D); IPR009049 (TIGRFAM); G3DSA:1.20.200.10 (GENE3D); IPR029419 (PFAM); IPR022761 (PFAM); mobidb-lite (MOBIDB_LITE); mobidb-lite (MOBIDB_LITE); PTHR43814:SF1 (PANTHER); IPR009049 (PANTHER); IPR020557 (PROSITE_PATTERNS); IPR009049 (HAMAP); IPR009049 (CDD); IPR008948 (SUPERFAMILY)	P:GO:0042450; F:GO:0003824; F:GO:0004056	P:arginine biosynthetic process via ornithine; F:catalytic activity; F:argininosuccinate lyase activity
131	[INTERPRO, BLASTED, MAPPED, ANNOTATED]	K9F4K5_PEND2	PDIG_90070	EKV04250.1	Acyl-CoA N-acyltransferase	433	11	0	64.2	1	F:GO:0016746	F:acyltransferase activity	EC:2.3	Acyltransferases	G3DSA:3.40.630.30 (GENE3D); mobidb-lite (MOBIDB_LITE); PTHR20958 (PANTHER); PTHR20958:SF6 (PANTHER); IPR016181 (SUPERFAMILY)	no GO terms	no GO terms
132	[INTERPRO, BLASTED, MAPPED, ANNOTATED]	K9FT35_PEND2	PDIG_90080	EKV04251.1	ALG6, ALG8 glycosyltransferase family protein	164	20	2.23001e-121	71.1	1	F:GO:0016740	F:transferase activity	EC:2	Transferases	PTHR42087:SF2 (PANTHER); PTHR42087 (PANTHER)	no GO terms	no GO terms
133	[INTERPRO, BLASTED, MAPPED]	K9F869_PEND2	PDIG_90090	EKV04252.1	hypothetical protein Pdw03_5609	87	7	4.8192e-57	81.09	3	P:GO:0008150; F:GO:0003674; C:GO:0005575	P:biological_process; F:molecular_function; C:cellular_component			no IPS match	no IPS match	no IPS match
134	[INTERPRO, BLASTED, MAPPED, ANNOTATED]	K9FNC0_PEND2	PDIG_90100	EKV04253.1	Copper fist DNA-binding	30	20	4.9434e-14	89.76	7	P:GO:0006878; P:GO:0006879; P:GO:0045944; F:GO:0000978; F:GO:0000981; F:GO:0005507; C:GO:0005634	P:cellular copper ion homeostasis; P:cellular iron ion homeostasis; P:positive regulation of transcription by RNA polymerase II; F:RNA polymerase II cis-regulatory region sequence-specific DNA binding; F:DNA-binding transcription factor activity, RNA polymerase II-specific; F:copper ion binding; C:nucleus			IPR001083 (SMART); IPR001083 (SMART); IPR036395 (G3DSA:3.90.430.GENE3D); IPR001083 (PFAM); IPR001083 (PROSITE_PROFILES); IPR036395 (SUPERFAMILY)	P:GO:0006355; F:GO:0003677; F:GO:0003700; F:GO:0005507; C:GO:0005634	P:regulation of transcription, DNA-templated; F:DNA binding; F:DNA-binding transcription factor activity; F:copper ion binding; C:nucleus
135	[INTERPRO, BLASTED, MAPPED, ANNOTATED]	K9F5F6_PEND2	PDIG_90110	EKV04254.1	Fps/Fes/Fer/CIP4 homology	811	20	0	70.57	2	P:GO:0035556; F:GO:0005515	P:intracellular signal transduction; F:protein binding			Coil (COILS); IPR020454 (PRINTS); IPR001452 (SMART); IPR002219 (SMART); IPR001060 (SMART); IPR027267 (G3DSA:1.20.1270.GENE3D); IPR002219 (PFAM); IPR001452 (PFAM); G3DSA:2.30.30.40 (GENE3D); IPR001060 (PFAM); IPR001452 (PFAM); G3DSA:3.30.60.20 (GENE3D); mobidb-lite (MOBIDB_LITE); mobidb-lite (MOBIDB_LITE); mobidb-lite (MOBIDB_LITE); mobidb-lite (MOBIDB_LITE); mobidb-lite (MOBIDB_LITE); PTHR15735 (…	P:GO:0035556; F:GO:0005515	P:intracellular signal transduction; F:protein binding
136	[INTERPRO, BLASTED, MAPPED, ANNOTATED]	K9F4L0_PEND2	PDIG_90120	EKV04255.1	Helicase, C-terminal	487	20	0	74.89	14	P:GO:0006409; P:GO:0006415; P:GO:0015031; P:GO:0016973; F:GO:0000822; F:GO:0003723; F:GO:0003724; F:GO:0005524; F:GO:0016787; C:GO:0005844; C:GO:0005934; C:GO:0010494; C:GO:0031965; C:GO:0044614	P:tRNA export from nucleus; P:translational termination; P:protein transport; P:poly(A)+ mRNA export from nucleus; F:inositol hexakisphosphate binding; F:RNA binding; F:RNA helicase activity; F:ATP binding; F:hydrolase activity; C:polysome; C:cellular bud tip; C:cytoplasmic stress granule; C:nuclear membrane; C:nuclear pore cytoplasmic filaments	EC:3.6.4.13	RNA helicase	IPR014001 (SMART); IPR001650 (SMART); IPR027417 (G3DSA:3.40.50.GENE3D); IPR001650 (PFAM); IPR027417 (G3DSA:3.40.50.GENE3D); IPR011545 (PFAM); mobidb-lite (MOBIDB_LITE); mobidb-lite (MOBIDB_LITE); PTHR47958:SF31 (PANTHER); PTHR47958 (PANTHER); IPR000629 (PROSITE_PATTERNS); IPR014001 (PROSITE_PROFILES); IPR001650 (PROSITE_PROFILES); IPR014014 (PROSITE_PROFILES); cd18787 (CDD); cd17963 (CDD); IPR027…	F:GO:0003676; F:GO:0003724; F:GO:0005524	F:nucleic acid binding; F:RNA helicase activity; F:ATP binding
137	[INTERPRO, BLASTED, MAPPED, ANNOTATED]	K9FT38_PEND2	PDIG_90130	EKV04256.1	Aminoglycoside phosphotransferase	169	8	5.54836e-61	72.07	1	F:GO:0016740	F:transferase activity	EC:2	Transferases	PTHR21310:SF39 (PANTHER); PTHR21310 (PANTHER)	no GO terms	no GO terms
138	[INTERPRO, BLASTED, MAPPED, ANNOTATED]	K9F873_PEND2	PDIG_90140	EKV04257.1	GTP cyclohydrolase-2	444	19	0	74.9	4	P:GO:0009231; F:GO:0003935; F:GO:0005525; F:GO:0016829	P:riboflavin biosynthetic process; F:GTP cyclohydrolase II activity; F:GTP binding; F:lyase activity	EC:3.5.4.25; EC:4	GTP cyclohydrolase II; Lyases	IPR036144 (G3DSA:3.40.50.GENE3D); IPR032677 (PFAM); IPR022163 (PFAM); PTHR47259 (PANTHER); IPR000926 (CDD); IPR036144 (SUPERFAMILY)	P:GO:0009231; F:GO:0003935	P:riboflavin biosynthetic process; F:GTP cyclohydrolase II activity
139	[INTERPRO, BLASTED, MAPPED, ANNOTATED]	K9FNC7_PEND2	PDIG_90150	EKV04258.1	HLH transcription factor, putative	1039	20	0	71.04	10	P:GO:0006879; P:GO:0016125; P:GO:0032933; P:GO:0045944; P:GO:0071456; F:GO:0032810; F:GO:0046983; C:GO:0005635; C:GO:0005789; C:GO:0016021	P:cellular iron ion homeostasis; P:sterol metabolic process; P:SREBP signaling pathway; P:positive regulation of transcription by RNA polymerase II; P:cellular response to hypoxia; F:sterol response element binding; F:protein dimerization activity; C:nuclear envelope; C:endoplasmic reticulum membrane; C:integral component of membrane			Coil (COILS); Coil (COILS); IPR011598 (SMART); IPR019006 (PFAM); IPR011598 (PFAM); IPR036638 (G3DSA:4.10.280.GENE3D); mobidb-lite (MOBIDB_LITE); mobidb-lite (MOBIDB_LITE); mobidb-lite (MOBIDB_LITE); mobidb-lite (MOBIDB_LITE); mobidb-lite (MOBIDB_LITE); mobidb-lite (MOBIDB_LITE); mobidb-lite (MOBIDB_LITE); mobidb-lite (MOBIDB_LITE); mobidb-lite (MOBIDB_LITE); mobidb-lite (MOBIDB_LITE); PTHR47336 (…	P:GO:0032933; P:GO:0045944; F:GO:0046983	P:SREBP signaling pathway; P:positive regulation of transcription by RNA polymerase II; F:protein dimerization activity
140	[INTERPRO, BLASTED, MAPPED, ANNOTATED]	K9F5G0_PEND2	PDIG_90160	EKV04259.1	Riboflavin synthase-like beta-barrel	572	20	0	58.66	4	P:GO:0006826; P:GO:0006879; F:GO:0016491; C:GO:0016021	P:iron ion transport; P:cellular iron ion homeostasis; F:oxidoreductase activity; C:integral component of membrane	EC:1	Oxidoreductases	IPR013121 (PFAM); IPR013130 (PFAM); IPR039261 (G3DSA:3.40.50.GENE3D); IPR013112 (PFAM); SFLDS00052 (SFLD); SFLDG01168 (SFLD); PTHR32361 (PANTHER); PTHR32361:SF24 (PANTHER); PTHR32361 (PANTHER); PTHR32361:SF24 (PANTHER); TRANSMEMBRANE (PHOBIUS); CYTOPLASMIC_DOMAIN (PHOBIUS); NON_CYTOPLASMIC_DOMAIN (PHOBIUS); TRANSMEMBRANE (PHOBIUS); NON_CYTOPLASMIC_DOMAIN (PHOBIUS); CYTOPLASMIC_DOMAIN (PHOBIUS); T…	F:GO:0016491	F:oxidoreductase activity
141	[INTERPRO, BLASTED, MAPPED]	K9F4L3_PEND2	PDIG_90170	EKV04260.1	hypothetical protein Pdw03_5619	295	14	0	58.97	3	P:GO:0008150; F:GO:0003674; C:GO:0005575	P:biological_process; F:molecular_function; C:cellular_component			IPR022085 (PFAM); PTHR38797:SF6 (PANTHER); PTHR38797 (PANTHER)	no GO terms	no GO terms
142	[INTERPRO, BLASTED, MAPPED, ANNOTATED]	K9FT45_PEND2	PDIG_90180	EKV04261.1	Serine hydrolase FSH	261	20	0	60.96	3	F:GO:0016787; C:GO:0005634; C:GO:0005737	F:hydrolase activity; C:nucleus; C:cytoplasm	EC:3	Hydrolases	IPR005645 (PFAM); IPR029058 (G3DSA:3.40.50.GENE3D); PTHR48070 (PANTHER); PTHR48070:SF7 (PANTHER); IPR029058 (SUPERFAMILY)	no GO terms	no GO terms
143	[INTERPRO, BLASTED, MAPPED, ANNOTATED]	K9F878_PEND2	PDIG_90190	EKV04262.1	Protein TOXD	345	20	0	75.44	1	F:GO:0016491	F:oxidoreductase activity	EC:1	Oxidoreductases	IPR020843 (SMART); G3DSA:3.90.180.10 (GENE3D); IPR013149 (PFAM); G3DSA:3.40.50.720 (GENE3D); PTHR45348 (PANTHER); cd08249 (CDD); IPR011032 (SUPERFAMILY); IPR036291 (SUPERFAMILY)	F:GO:0016491	F:oxidoreductase activity
144	[INTERPRO, BLASTED, MAPPED, ANNOTATED]	K9FND2_PEND2	PDIG_90200	EKV04263.1	ATPase, P-type, K/Mg/Cd/Cu/Zn/Na/Ca/Na/H-transporter	120	20	1.04457e-83	74.19	10	P:GO:0006091; P:GO:0006874; P:GO:0070588; P:GO:0071805; F:GO:0005388; F:GO:0005524; F:GO:0008900; F:GO:0016787; C:GO:0005886; C:GO:0016021	P:generation of precursor metabolites and energy; P:cellular calcium ion homeostasis; P:calcium ion transmembrane transport; P:potassium ion transmembrane transport; F:P-type calcium transporter activity; F:ATP binding; F:P-type potassium:proton transporter activity; F:hydrolase activity; C:plasma membrane; C:integral component of membrane	EC:7.1.3.1; EC:7.1.2.1; EC:7.2.2.10; EC:3; EC:7.2.2.19; EC:7.2.2.6	H(+)-exporting diphosphatase; P-type H(+)-exporting transporter; P-type Ca(2+) transporter; Hydrolases; H(+)/K(+)-exchanging ATPase; P-type K(+) transporter	PF00122 (PFAM); G3DSA:2.70.150.10 (GENE3D); PTHR42861 (PANTHER); PTHR42861:SF12 (PANTHER); IPR008250 (SUPERFAMILY); IPR023298 (SUPERFAMILY); TMhelix (TMHMM)	no GO terms	no GO terms
145	[INTERPRO, BLASTED, MAPPED, ANNOTATED]	K9F5G8_PEND2	PDIG_90210	EKV04264.1	ATPase, P-type, K/Mg/Cd/Cu/Zn/Na/Ca/Na/H-transporter	91	5	1.50618e-38	70.14	4	P:GO:0098655; F:GO:0005524; F:GO:0019829; C:GO:0016021	P:cation transmembrane transport; F:ATP binding; F:ATPase-coupled cation transmembrane transporter activity; C:integral component of membrane	EC:7	Translocases	mobidb-lite (MOBIDB_LITE); mobidb-lite (MOBIDB_LITE)	no GO terms	no GO terms
146	[INTERPRO, BLASTED, MAPPED, ANNOTATED]	K9F4L5_PEND2	PDIG_90220	EKV04265.1	Exosome complex subunit Rrp46, putative	249	11	0	77.85	9	P:GO:0016075; P:GO:0034427; P:GO:0034475; P:GO:0071028; P:GO:0071051; F:GO:0016787; C:GO:0000176; C:GO:0000177; C:GO:0005730	P:rRNA catabolic process; P:nuclear-transcribed mRNA catabolic process, exonucleolytic, 3'-5'; P:U4 snRNA 3'-end processing; P:nuclear mRNA surveillance; P:polyadenylation-dependent snoRNA 3'-end processing; F:hydrolase activity; C:nuclear exosome (RNase complex); C:cytoplasmic exosome (RNase complex); C:nucleolus	EC:3	Hydrolases	IPR027408 (G3DSA:3.30.230.GENE3D); PTHR11953 (PANTHER); PTHR11953:SF1 (PANTHER); IPR036345 (SUPERFAMILY); IPR020568 (SUPERFAMILY)	no GO terms	no GO terms
147	[INTERPRO, BLASTED, MAPPED, ANNOTATED]	K9FT53_PEND2	PDIG_90230	EKV04266.1	ATP-NAD kinase, PpnK-type, alpha/beta	613	20	0	76.29	4	P:GO:0006741; P:GO:0016310; P:GO:0019674; F:GO:0003951	P:NADP biosynthetic process; P:phosphorylation; P:NAD metabolic process; F:NAD+ kinase activity	EC:2.7.1.23	NAD(+) kinase	IPR017438 (G3DSA:3.40.50.GENE3D); IPR017437 (G3DSA:2.60.200.GENE3D); IPR002504 (PFAM); mobidb-lite (MOBIDB_LITE); mobidb-lite (MOBIDB_LITE); mobidb-lite (MOBIDB_LITE); PTHR20275:SF0 (PANTHER); PTHR20275 (PANTHER); IPR002504 (HAMAP); IPR016064 (SUPERFAMILY)	P:GO:0006741; P:GO:0019674; F:GO:0003951	P:NADP biosynthetic process; P:NAD metabolic process; F:NAD+ kinase activity
148	[INTERPRO, BLASTED, MAPPED, ANNOTATED]	K9F883_PEND2	PDIG_90240	EKV04267.1	GAF domain nucleotide-binding protein	206	13	8.35511e-153	76.91	3	F:GO:0005515; F:GO:0070191; C:GO:0005829	F:protein binding; F:methionine-R-sulfoxide reductase activity; C:cytosol	EC:1.8.4	Acting on a sulfur group of donors	IPR003018 (PFAM); IPR029016 (G3DSA:3.30.450.GENE3D); PTHR21021 (PANTHER); PTHR21021:SF15 (PANTHER); IPR000614 (PROSITE_PATTERNS); SSF55781 (SUPERFAMILY)	F:GO:0005515	F:protein binding
149	[INTERPRO, BLASTED, MAPPED, ANNOTATED]	K9FND8_PEND2	PDIG_90250	EKV04268.1	glutamyl aminopeptidase	910	20	0	66.4	7	P:GO:0006508; P:GO:0043171; F:GO:0008270; F:GO:0042277; F:GO:0070006; C:GO:0005737; C:GO:0043231	P:proteolysis; P:peptide catabolic process; F:zinc ion binding; F:peptide binding; F:metalloaminopeptidase activity; C:cytoplasm; C:intracellular membrane-bounded organelle	EC:3.4.11	Acting on peptide bonds (peptidases)	IPR001930 (PRINTS); IPR024571 (PFAM); IPR042097 (G3DSA:2.60.40.GENE3D); IPR014782 (PFAM); PF17900 (PFAM); IPR027268 (G3DSA:1.10.390.GENE3D); G3DSA:1.25.50.20 (GENE3D); G3DSA:2.60.40.1910 (GENE3D); IPR033514 (PTHR11533:PANTHER); PTHR11533 (PANTHER); IPR034016 (CDD); SSF55486 (SUPERFAMILY); IPR042097 (SUPERFAMILY)	P:GO:0006508; F:GO:0008237; F:GO:0008270	P:proteolysis; F:metallopeptidase activity; F:zinc ion binding
150	[INTERPRO, BLASTED, MAPPED]	K9F5H2_PEND2	PDIG_90260	EKV04269.1	Chromatin associated protein KTI12	196	6	2.70293e-146	70.52	2	F:GO:0003674; C:GO:0005575	F:molecular_function; C:cellular_component			IPR027417 (G3DSA:3.40.50.GENE3D); IPR027417 (SUPERFAMILY)	no GO terms	no GO terms
151	[INTERPRO, BLASTED, MAPPED, ANNOTATED]	K9F4M0_PEND2	PDIG_90270	EKV04270.1	putative L-asparaginase	258	2	0	77.29	1	F:GO:0003824	F:catalytic activity			IPR036265 (G3DSA:3.30.428.GENE3D); IPR011146 (PROSITE_PROFILES); IPR036265 (SUPERFAMILY)	F:GO:0003824	F:catalytic activity
152	[INTERPRO, BLASTED, MAPPED, ANNOTATED]	K9FT60_PEND2	PDIG_90280	EKV04271.1	MSF1 domain protein	262	20	0	69.97	6	P:GO:0015914; P:GO:0120009; F:GO:0003824; F:GO:1990050; C:GO:0005743; C:GO:0005758	P:phospholipid transport; P:intermembrane lipid transfer; F:catalytic activity; F:phosphatidic acid transfer activity; C:mitochondrial inner membrane; C:mitochondrial intermembrane space	EC:7	Translocases	IPR006797 (PFAM); mobidb-lite (MOBIDB_LITE); mobidb-lite (MOBIDB_LITE); PTHR11158:SF29 (PANTHER); IPR037365 (PANTHER); IPR006797 (PROSITE_PROFILES)	C:GO:0005758	C:mitochondrial intermembrane space
153	[INTERPRO, BLASTED, MAPPED]	K9F888_PEND2	PDIG_90290	EKV04272.1	predicted protein	263	7	0	83.59	3	P:GO:0008150; F:GO:0003674; C:GO:0005575	P:biological_process; F:molecular_function; C:cellular_component			SIGNAL_PEPTIDE_N_REGION (PHOBIUS); SIGNAL_PEPTIDE (PHOBIUS); NON_CYTOPLASMIC_DOMAIN (PHOBIUS); SIGNAL_PEPTIDE_C_REGION (PHOBIUS); SIGNAL_PEPTIDE_H_REGION (PHOBIUS); SignalP-noTM (SIGNALP_EUK); SignalP-TM (SIGNALP_GRAM_POSITIVE); SignalP-noTM (SIGNALP_GRAM_NEGATIVE)	no GO terms	no GO terms
154	[INTERPRO, BLASTED, MAPPED, ANNOTATED]	K9FNE3_PEND2	PDIG_90300	EKV04273.1	Sphingomyelin phosphodiesterase	715	20	0	58.62	5	P:GO:0006685; F:GO:0004767; F:GO:0016798; F:GO:0046872; C:GO:0005615	P:sphingomyelin catabolic process; F:sphingomyelin phosphodiesterase activity; F:hydrolase activity, acting on glycosyl bonds; F:metal ion binding; C:extracellular space	EC:3.2; EC:3.1.4.12; EC:3.1.1	Glycosylases; Sphingomyelin phosphodiesterase; Acting on ester bonds	IPR004843 (PFAM); IPR029052 (G3DSA:3.60.21.GENE3D); PTHR10340:SF27 (PANTHER); PTHR10340 (PANTHER); NON_CYTOPLASMIC_DOMAIN (PHOBIUS); SIGNAL_PEPTIDE_N_REGION (PHOBIUS); SIGNAL_PEPTIDE_H_REGION (PHOBIUS); SIGNAL_PEPTIDE_C_REGION (PHOBIUS); SIGNAL_PEPTIDE (PHOBIUS); IPR041805 (CDD); SignalP-noTM (SIGNALP_EUK); IPR029052 (SUPERFAMILY)	F:GO:0016787	F:hydrolase activity
155	[INTERPRO, BLASTED, MAPPED, ANNOTATED]	K9F8F0_PEND2	PDIG_89670	EKV04332.1	Oxoglutarate/iron-dependent dioxygenase	322	20	0	58.94	5	F:GO:0004497; F:GO:0005506; F:GO:0016705; F:GO:0020037; F:GO:0051213	F:monooxygenase activity; F:iron ion binding; F:oxidoreductase activity, acting on paired donors, with incorporation or reduction of molecular oxygen; F:heme binding; F:dioxygenase activity	EC:1.14	Acting on paired donors, with incorporation or reduction of molecular oxygen. The oxygen incorporated need not be derived from O(2)	IPR026992 (PFAM); IPR044861 (PFAM); IPR027443 (G3DSA:2.60.120.GENE3D); PTHR10209:SF693 (PANTHER); PTHR10209 (PANTHER); IPR005123 (PROSITE_PROFILES); SSF51197 (SUPERFAMILY)	no GO terms	no GO terms
156	[INTERPRO, BLASTED, MAPPED, ANNOTATED]	K9FNL8_PEND2	PDIG_89680	EKV04333.1	HC-toxin synthetase	5178	20	0	54.43	5	P:GO:0090124; F:GO:0003677; F:GO:0015667; F:GO:0016874; F:GO:0031177	P:N-4 methylation of cytosine; F:DNA binding; F:site-specific DNA-methyltransferase (cytosine-N4-specific) activity; F:ligase activity; F:phosphopantetheine binding	EC:6; EC:2.1.1.113	Ligases; Site-specific DNA-methyltransferase (cytosine-N(4)-specific)	Coil (COILS); IPR020806 (SMART); G3DSA:3.30.300.30 (GENE3D); IPR023213 (G3DSA:3.30.559.GENE3D); IPR023213 (G3DSA:3.30.559.GENE3D); G3DSA:3.30.559.30 (GENE3D); G3DSA:3.30.300.30 (GENE3D); IPR042099 (G3DSA:3.40.50.GENE3D); IPR036736 (G3DSA:1.10.1200.GENE3D); IPR023213 (G3DSA:3.30.559.GENE3D); IPR042099 (G3DSA:3.40.50.GENE3D); IPR009081 (PFAM); IPR010071 (TIGRFAM); G3DSA:3.30.300.30 (GENE3D); IPR001…	P:GO:0090124; F:GO:0003677; F:GO:0003824; F:GO:0015667; F:GO:0031177	P:N-4 methylation of cytosine; F:DNA binding; F:catalytic activity; F:site-specific DNA-methyltransferase (cytosine-N4-specific) activity; F:phosphopantetheine binding
157	[INTERPRO, BLASTED, MAPPED]	K9F5P9_PEND2	PDIG_89690	EKV04334.1	Cell wall protein, putative	785	7	0	72.36	3	P:GO:0008150; F:GO:0003674; C:GO:0005575	P:biological_process; F:molecular_function; C:cellular_component			mobidb-lite (MOBIDB_LITE); mobidb-lite (MOBIDB_LITE); mobidb-lite (MOBIDB_LITE); mobidb-lite (MOBIDB_LITE); mobidb-lite (MOBIDB_LITE); mobidb-lite (MOBIDB_LITE); NON_CYTOPLASMIC_DOMAIN (PHOBIUS); SIGNAL_PEPTIDE_N_REGION (PHOBIUS); SIGNAL_PEPTIDE_C_REGION (PHOBIUS); SIGNAL_PEPTIDE (PHOBIUS); SIGNAL_PEPTIDE_H_REGION (PHOBIUS); SignalP-noTM (SIGNALP_GRAM_NEGATIVE); SignalP-noTM (SIGNALP_EUK)	no GO terms	no GO terms
158	[INTERPRO, BLASTED, MAPPED, ANNOTATED]	K9F4W8_PEND2	PDIG_89700	EKV04335.1	Splicing factor PWI	319	15	0	88.72	2	P:GO:0006397; C:GO:0016021	P:mRNA processing; C:integral component of membrane			IPR002483 (SMART); G3DSA:1.20.1390.10 (GENE3D); IPR002483 (PFAM); PTHR23148 (PANTHER); PTHR23148:SF0 (PANTHER); IPR002483 (PROSITE_PROFILES); IPR036483 (SUPERFAMILY)	P:GO:0006397	P:mRNA processing
159	[INTERPRO, BLASTED, MAPPED, ANNOTATED]	K9FTD6_PEND2	PDIG_89710	EKV04336.1	STE/STE11/CDC15 protein kinase	851	20	0	64.4	11	P:GO:0007094; P:GO:0018105; P:GO:0033316; P:GO:0034501; F:GO:0004674; F:GO:0004712; F:GO:0005524; C:GO:0000776; C:GO:0005634; C:GO:0005819; C:GO:0044732	P:mitotic spindle assembly checkpoint signaling; P:peptidyl-serine phosphorylation; P:meiotic spindle assembly checkpoint signaling; P:protein localization to kinetochore; F:protein serine/threonine kinase activity; F:protein serine/threonine/tyrosine kinase activity; F:ATP binding; C:kinetochore; C:nucleus; C:spindle; C:mitotic spindle pole body	EC:2.7.12.1	Dual-specificity kinase	IPR000719 (SMART); G3DSA:1.10.510.10 (GENE3D); IPR000719 (PFAM); G3DSA:3.30.200.20 (GENE3D); mobidb-lite (MOBIDB_LITE); mobidb-lite (MOBIDB_LITE); mobidb-lite (MOBIDB_LITE); mobidb-lite (MOBIDB_LITE); mobidb-lite (MOBIDB_LITE); mobidb-lite (MOBIDB_LITE); mobidb-lite (MOBIDB_LITE); mobidb-lite (MOBIDB_LITE); mobidb-lite (MOBIDB_LITE); mobidb-lite (MOBIDB_LITE); mobidb-lite (MOBIDB_LITE); mobidb-li…	P:GO:0006468; P:GO:0007093; P:GO:0051304; F:GO:0004672; F:GO:0004712; F:GO:0005524	P:protein phosphorylation; P:mitotic cell cycle checkpoint signaling; P:chromosome separation; F:protein kinase activity; F:protein serine/threonine/tyrosine kinase activity; F:ATP binding
160	[INTERPRO, BLASTED, MAPPED, ANNOTATED]	K9F8F5_PEND2	PDIG_89720	EKV04337.1	Ribosome biogenesis protein nsa2	261	12	0	93.93	5	P:GO:0000463; P:GO:0000466; C:GO:0005730; C:GO:0005840; C:GO:0030687	P:maturation of LSU-rRNA from tricistronic rRNA transcript (SSU-rRNA, 5.8S rRNA, LSU-rRNA); P:maturation of 5.8S rRNA from tricistronic rRNA transcript (SSU-rRNA, 5.8S rRNA, LSU-rRNA); C:nucleolus; C:ribosome; C:preribosome, large subunit precursor			IPR022309 (PFAM); G3DSA:2.40.10.310 (GENE3D); mobidb-lite (MOBIDB_LITE); mobidb-lite (MOBIDB_LITE); mobidb-lite (MOBIDB_LITE); IPR039411 (PANTHER); PTHR12642:SF0 (PANTHER); IPR039411 (CDD)	no GO terms	no GO terms
161	[INTERPRO, BLASTED, MAPPED, ANNOTATED]	K9FNM5_PEND2	PDIG_89730	EKV04338.1	Aconitate hydratase, putative	261	10	0	80.49	2	F:GO:0003735; C:GO:0005762	F:structural constituent of ribosome; C:mitochondrial large ribosomal subunit			IPR028909 (PFAM); mobidb-lite (MOBIDB_LITE); mobidb-lite (MOBIDB_LITE); IPR028909 (PANTHER); SignalP-TM (SIGNALP_GRAM_POSITIVE); IPR036164 (SUPERFAMILY)	C:GO:0005840	C:ribosome
162	[INTERPRO, NO-BLAST]	K9F5Q3_PEND2	PDIG_89740	EKV04339.1	---NA---	46									mobidb-lite (MOBIDB_LITE)	no GO terms	no GO terms
163	[INTERPRO, BLASTED, MAPPED]	K9F4X5_PEND2	PDIG_89750	EKV04340.1	Regulator of nonsense transcripts 1-like protein	80	1	1.17601e-06	58	1	F:GO:0004386	F:helicase activity			no IPS match	no IPS match	no IPS match
164	[INTERPRO, BLASTED, MAPPED, ANNOTATED]	K9FTE1_PEND2	PDIG_89760	EKV04341.1	Transcription factor, fungi	556	20	0	69.63	7	P:GO:0001080; P:GO:0045848; P:GO:0045944; F:GO:0000981; F:GO:0003677; F:GO:0008270; C:GO:0005634	P:nitrogen catabolite activation of transcription from RNA polymerase II promoter; P:positive regulation of nitrogen utilization; P:positive regulation of transcription by RNA polymerase II; F:DNA-binding transcription factor activity, RNA polymerase II-specific; F:DNA binding; F:zinc ion binding; C:nucleus			IPR007219 (SMART); IPR007219 (PFAM); mobidb-lite (MOBIDB_LITE); PTHR31668 (PANTHER); PTHR31668:SF4 (PANTHER); cd12148 (CDD)	P:GO:0006351; F:GO:0003677; F:GO:0008270	P:transcription, DNA-templated; F:DNA binding; F:zinc ion binding
165	[INTERPRO, BLASTED, MAPPED, ANNOTATED]	K9F8F9_PEND2	PDIG_89770	EKV04342.1	RNA polymerase II, Rpb4, core	148	13	1.65656e-106	85	14	P:GO:0000288; P:GO:0002939; P:GO:0006367; P:GO:0031990; P:GO:0034402; P:GO:0045948; P:GO:0070901; F:GO:0000166; F:GO:0003899; F:GO:0031369; F:GO:0052906; C:GO:0000932; C:GO:0005665; C:GO:0005759	P:nuclear-transcribed mRNA catabolic process, deadenylation-dependent decay; P:tRNA N1-guanine methylation; P:transcription initiation from RNA polymerase II promoter; P:mRNA export from nucleus in response to heat stress; P:recruitment of 3'-end processing factors to RNA polymerase II holoenzyme complex; P:positive regulation of translational initiation; P:mitochondrial tRNA methylation; F:nucle…	EC:2.1.1.228; EC:2.7.7.6	tRNA (guanine(37)-N(1))-methyltransferase; DNA-directed RNA polymerase	IPR006590 (SMART); IPR005574 (PFAM); IPR038324 (G3DSA:1.20.1250.GENE3D); PTHR21297:SF0 (PANTHER); PTHR21297 (PANTHER); IPR010997 (SUPERFAMILY)	P:GO:0006352; P:GO:0044237; F:GO:0000166; C:GO:0030880	P:DNA-templated transcription, initiation; P:cellular metabolic process; F:nucleotide binding; C:RNA polymerase complex
166	[INTERPRO, BLASTED, MAPPED, ANNOTATED]	K9FNN2_PEND2	PDIG_89780	EKV04343.1	tRNA wybutosine-synthesizing protein 2	480	15	0	78.92	5	P:GO:0002939; P:GO:0070901; F:GO:0052906; C:GO:0005634; C:GO:0005759	P:tRNA N1-guanine methylation; P:mitochondrial tRNA methylation; F:tRNA (guanine(37)-N(1))-methyltransferase activity; C:nucleus; C:mitochondrial matrix	EC:2.1.1.228	tRNA (guanine(37)-N(1))-methyltransferase	G3DSA:3.30.300.110 (GENE3D); G3DSA:3.40.50.150 (GENE3D); IPR030382 (PFAM); mobidb-lite (MOBIDB_LITE); PTHR23245 (PANTHER); PTHR23245:SF36 (PANTHER); IPR030382 (PROSITE_PROFILES); IPR025792 (HAMAP); IPR029063 (SUPERFAMILY)	P:GO:0030488; F:GO:0009019	P:tRNA methylation; F:tRNA (guanine-N1-)-methyltransferase activity
167	[INTERPRO, BLASTED, MAPPED, ANNOTATED]	K9F5Q9_PEND2	PDIG_89790	EKV04344.1	Zinc finger, GRF-type	338	14	0	62.93	5	P:GO:0008033; P:GO:0032259; F:GO:0008168; F:GO:0008270; C:GO:0005622	P:tRNA processing; P:methylation; F:methyltransferase activity; F:zinc ion binding; C:intracellular anatomical structure	EC:2.1.1	Transferring one-carbon groups	Coil (COILS); IPR010666 (PFAM)	F:GO:0008270	F:zinc ion binding
168	[INTERPRO, BLASTED, MAPPED]	K9F4Y1_PEND2	PDIG_89800	EKV04345.1	putative ankyrin repeat protein	76	14	3.94787e-33	61.61	3	P:GO:0008150; F:GO:0003674; C:GO:0005575	P:biological_process; F:molecular_function; C:cellular_component			no IPS match	no IPS match	no IPS match
169	[INTERPRO, BLASTED, MAPPED, ANNOTATED]	K9FTE6_PEND2	PDIG_89810	EKV04346.1	ankyrin repeat-containing protein	147	20	9.30165e-87	57.65	1	F:GO:0005515	F:protein binding			IPR002110 (SMART); IPR036770 (G3DSA:1.25.40.GENE3D); IPR020683 (PFAM); PTHR24180 (PANTHER); IPR036770 (SUPERFAMILY)	F:GO:0005515	F:protein binding
170	[INTERPRO, BLASTED, MAPPED, ANNOTATED]	K9F8G5_PEND2	PDIG_89820	EKV04347.1	PX domain-containing protein	911	18	0	78.96	6	P:GO:0002939; P:GO:0070901; F:GO:0035091; F:GO:0052906; C:GO:0005634; C:GO:0005759	P:tRNA N1-guanine methylation; P:mitochondrial tRNA methylation; F:phosphatidylinositol binding; F:tRNA (guanine(37)-N(1))-methyltransferase activity; C:nucleus; C:mitochondrial matrix	EC:2.1.1.228	tRNA (guanine(37)-N(1))-methyltransferase	IPR001683 (SMART); IPR036871 (G3DSA:3.30.1520.GENE3D); IPR024555 (PFAM); IPR001683 (PFAM); IPR024554 (PFAM); mobidb-lite (MOBIDB_LITE); mobidb-lite (MOBIDB_LITE); mobidb-lite (MOBIDB_LITE); mobidb-lite (MOBIDB_LITE); mobidb-lite (MOBIDB_LITE); mobidb-lite (MOBIDB_LITE); mobidb-lite (MOBIDB_LITE); mobidb-lite (MOBIDB_LITE); mobidb-lite (MOBIDB_LITE); mobidb-lite (MOBIDB_LITE); PTHR47185 (PANTHER);…	F:GO:0035091	F:phosphatidylinositol binding
171	[INTERPRO, BLASTED, MAPPED, ANNOTATED]	K9FNP0_PEND2	PDIG_89830	EKV04348.1	zinc finger transcription factor ace1	762	20	0	61.97	7	P:GO:0006874; P:GO:0035865; P:GO:0043935; P:GO:0043936; P:GO:0045461; P:GO:0071472; F:GO:0043565	P:cellular calcium ion homeostasis; P:cellular response to potassium ion; P:sexual sporulation resulting in formation of a cellular spore; P:asexual sporulation resulting in formation of a cellular spore; P:sterigmatocystin biosynthetic process; P:cellular response to salt stress; F:sequence-specific DNA binding			IPR013087 (SMART); G3DSA:3.30.160.60 (GENE3D); mobidb-lite (MOBIDB_LITE); mobidb-lite (MOBIDB_LITE); mobidb-lite (MOBIDB_LITE); mobidb-lite (MOBIDB_LITE); mobidb-lite (MOBIDB_LITE); PTHR24408 (PANTHER); PTHR24408:SF42 (PANTHER); PTHR24408 (PANTHER); IPR013087 (PROSITE_PATTERNS); IPR013087 (PROSITE_PROFILES)	no GO terms	no GO terms
172	[INTERPRO, BLASTED, MAPPED, ANNOTATED]	K9F5R5_PEND2	PDIG_89840	EKV04349.1	Peroxisomal biogenesis factor 6	1457	20	0	70.78	9	P:GO:0006631; P:GO:0016562; P:GO:0033554; P:GO:0051603; F:GO:0005524; F:GO:0016887; F:GO:0046982; C:GO:0005778; C:GO:0005829	P:fatty acid metabolic process; P:protein import into peroxisome matrix, receptor recycling; P:cellular response to stress; P:proteolysis involved in cellular protein catabolic process; F:ATP binding; F:ATP hydrolysis activity; F:protein heterodimerization activity; C:peroxisomal membrane; C:cytosol			IPR003593 (SMART); IPR027417 (G3DSA:3.40.50.GENE3D); IPR027417 (G3DSA:3.40.50.GENE3D); IPR003959 (PFAM); G3DSA:1.10.8.60 (GENE3D); mobidb-lite (MOBIDB_LITE); mobidb-lite (MOBIDB_LITE); mobidb-lite (MOBIDB_LITE); mobidb-lite (MOBIDB_LITE); mobidb-lite (MOBIDB_LITE); mobidb-lite (MOBIDB_LITE); mobidb-lite (MOBIDB_LITE); PTHR23077:SF9 (PANTHER); PTHR23077 (PANTHER); IPR003960 (PROSITE_PATTERNS); cd0…	F:GO:0005524; F:GO:0016887	F:ATP binding; F:ATP hydrolysis activity
173	[INTERPRO, BLASTED, MAPPED]	K9F4Y6_PEND2	PDIG_89850	EKV04350.1	Cyclin-like F-box	388	12	0	62.77	2	F:GO:0003674; C:GO:0005575	F:molecular_function; C:cellular_component			mobidb-lite (MOBIDB_LITE)	no GO terms	no GO terms
174	[INTERPRO, BLASTED, MAPPED, ANNOTATED]	K9FTF3_PEND2	PDIG_89860	EKV04351.1	Amino acid/polyamine transporter I	517	20	0	81.09	5	P:GO:0015812; P:GO:0055085; P:GO:0071467; F:GO:0022857; C:GO:0016021	P:gamma-aminobutyric acid transport; P:transmembrane transport; P:cellular response to pH; F:transmembrane transporter activity; C:integral component of membrane	EC:7	Translocases	IPR004756 (TIGRFAM); PIRSF006060 (PIRSF); IPR002293 (PFAM); G3DSA:1.20.1740.10 (GENE3D); PTHR45649:SF14 (PANTHER); PTHR45649 (PANTHER); TRANSMEMBRANE (PHOBIUS); NON_CYTOPLASMIC_DOMAIN (PHOBIUS); TRANSMEMBRANE (PHOBIUS); CYTOPLASMIC_DOMAIN (PHOBIUS); TRANSMEMBRANE (PHOBIUS); CYTOPLASMIC_DOMAIN (PHOBIUS); NON_CYTOPLASMIC_DOMAIN (PHOBIUS); TRANSMEMBRANE (PHOBIUS); TRANSMEMBRANE (PHOBIUS); TRANSMEMBR…	P:GO:0006865; P:GO:0055085; F:GO:0022857; C:GO:0016020; C:GO:0016021	P:amino acid transport; P:transmembrane transport; F:transmembrane transporter activity; C:membrane; C:integral component of membrane
175	[INTERPRO, BLASTED, MAPPED, ANNOTATED]	K9F8H1_PEND2	PDIG_89870	EKV04352.1	MGS207 protein	286	17	0	66.68	1	F:GO:0016491	F:oxidoreductase activity	EC:1	Oxidoreductases	IPR025337 (PFAM); PTHR35870:SF6 (PANTHER); IPR025337 (PANTHER)	F:GO:0016491	F:oxidoreductase activity
176	[INTERPRO, BLASTED, MAPPED, ANNOTATED]	K9FNP8_PEND2	PDIG_89880	EKV04353.1	Retrovirus-related Pol polyprotein from transposon TNT 1-94	1238	20	0	93.68	2	P:GO:0015074; F:GO:0003676	P:DNA integration; F:nucleic acid binding			IPR001584 (PFAM); IPR036397 (G3DSA:3.30.420.GENE3D); PF14223 (PFAM); mobidb-lite (MOBIDB_LITE); mobidb-lite (MOBIDB_LITE); mobidb-lite (MOBIDB_LITE); mobidb-lite (MOBIDB_LITE); mobidb-lite (MOBIDB_LITE); PTHR45895 (PANTHER); IPR001584 (PROSITE_PROFILES); IPR012337 (SUPERFAMILY)	P:GO:0015074; F:GO:0003676	P:DNA integration; F:nucleic acid binding
177	[INTERPRO, BLASTED, MAPPED, ANNOTATED]	K9F5S1_PEND2	PDIG_89890	EKV04354.1	Ubiquitin-conjugating enzyme E2C-binding protein	250	11	0	64.72	10	P:GO:0000209; P:GO:0006513; P:GO:0043161; P:GO:0051865; F:GO:0030332; F:GO:0031624; F:GO:0061630; C:GO:0000151; C:GO:0005634; C:GO:0005829	P:protein polyubiquitination; P:protein monoubiquitination; P:proteasome-mediated ubiquitin-dependent protein catabolic process; P:protein autoubiquitination; F:cyclin binding; F:ubiquitin conjugating enzyme binding; F:ubiquitin protein ligase activity; C:ubiquitin ligase complex; C:nucleus; C:cytosol	EC:2	Transferases	IPR019193 (PFAM); IPR019193 (PANTHER)	no GO terms	no GO terms
178	[INTERPRO, BLASTED, MAPPED, ANNOTATED]	K9F4Z3_PEND2	PDIG_89900	EKV04355.1	Alpha-ketoglutarate-dependent taurine dioxygenase	380	20	0	77.71	2	F:GO:0016706; C:GO:0005737	F:2-oxoglutarate-dependent dioxygenase activity; C:cytoplasm	EC:1.14.11	Acting on paired donors, with incorporation or reduction of molecular oxygen. The oxygen incorporated need not be derived from O(2)	IPR042098 (G3DSA:3.60.130.GENE3D); IPR003819 (PFAM); PTHR30468 (PANTHER); PTHR30468:SF27 (PANTHER); SSF51197 (SUPERFAMILY)	F:GO:0016491	F:oxidoreductase activity
179	[INTERPRO, BLASTED, MAPPED, ANNOTATED]	K9FTG1_PEND2	PDIG_89910	EKV04356.1	Major facilitator superfamily domain, general substrate transporter	542	20	0	79.33	3	P:GO:1902358; F:GO:0015116; C:GO:0016021	P:sulfate transmembrane transport; F:sulfate transmembrane transporter activity; C:integral component of membrane	EC:7	Translocases	IPR036259 (G3DSA:1.20.1250.GENE3D); IPR011701 (PFAM); mobidb-lite (MOBIDB_LITE); mobidb-lite (MOBIDB_LITE); PTHR43791:SF65 (PANTHER); PTHR43791 (PANTHER); TRANSMEMBRANE (PHOBIUS); NON_CYTOPLASMIC_DOMAIN (PHOBIUS); TRANSMEMBRANE (PHOBIUS); TRANSMEMBRANE (PHOBIUS); TRANSMEMBRANE (PHOBIUS); TRANSMEMBRANE (PHOBIUS); TRANSMEMBRANE (PHOBIUS); CYTOPLASMIC_DOMAIN (PHOBIUS); NON_CYTOPLASMIC_DOMAIN (PHOBIU…	P:GO:0055085; F:GO:0022857	P:transmembrane transport; F:transmembrane transporter activity
180	[INTERPRO, BLASTED, MAPPED]	K9F8H7_PEND2	PDIG_89920	EKV04357.1	hypothetical protein Pdw03_5592	52	4	3.52934e-31	85.16	3	P:GO:0008150; F:GO:0003674; C:GO:0005575	P:biological_process; F:molecular_function; C:cellular_component			mobidb-lite (MOBIDB_LITE)	no GO terms	no GO terms
181	[INTERPRO, BLASTED, MAPPED, ANNOTATED]	K9F546_PEND2	PDIG_89650	EKV04385.1	reverse transcriptase	323	20	0	57.76	5	P:GO:0006278; P:GO:0090502; F:GO:0003676; F:GO:0003964; F:GO:0004523	P:RNA-dependent DNA biosynthetic process; P:RNA phosphodiester bond hydrolysis, endonucleolytic; F:nucleic acid binding; F:RNA-directed DNA polymerase activity; F:RNA-DNA hybrid ribonuclease activity	EC:3.1.30; EC:2.7.7.49; EC:3.1.26.4	Acting on ester bonds; RNA-directed DNA polymerase; Ribonuclease H	IPR036691 (G3DSA:3.60.10.GENE3D); IPR005135 (PFAM); mobidb-lite (MOBIDB_LITE); mobidb-lite (MOBIDB_LITE); IPR036691 (SUPERFAMILY)	F:GO:0003824	F:catalytic activity
182	[INTERPRO, BLASTED, MAPPED, ANNOTATED]	K9FTL4_PEND2	PDIG_89660	EKV04386.1	Reverse transcriptase, putative	557	20	0	98.34	4	P:GO:0006278; P:GO:0006633; F:GO:0003964; F:GO:0004315	P:RNA-dependent DNA biosynthetic process; P:fatty acid biosynthetic process; F:RNA-directed DNA polymerase activity; F:3-oxoacyl-[acyl-carrier-protein] synthase activity	EC:2.3.1.85; EC:2.3.1.41; EC:2.7.7.49	Fatty-acid synthase system; Beta-ketoacyl-[acyl-carrier-protein] synthase I; RNA-directed DNA polymerase	mobidb-lite (MOBIDB_LITE); mobidb-lite (MOBIDB_LITE); mobidb-lite (MOBIDB_LITE); mobidb-lite (MOBIDB_LITE); mobidb-lite (MOBIDB_LITE); mobidb-lite (MOBIDB_LITE); mobidb-lite (MOBIDB_LITE); mobidb-lite (MOBIDB_LITE)	no GO terms	no GO terms
183	[INTERPRO, BLASTED, MAPPED, ANNOTATED]	K9F5V8_PEND2	PDIG_89620	EKV04399.1	Vegetative incompatibility protein HET-E-1	234	20	4.2473e-38	56.5	3	F:GO:0003824; F:GO:0005515; C:GO:0110165	F:catalytic activity; F:protein binding; C:cellular anatomical entity			IPR001680 (SMART); IPR001680 (PFAM); IPR015943 (G3DSA:2.130.10.GENE3D); PTHR42968:SF10 (PANTHER); PTHR42968 (PANTHER); IPR019775 (PROSITE_PATTERNS); IPR019775 (PROSITE_PATTERNS); PS50294 (PROSITE_PROFILES); PS50294 (PROSITE_PROFILES); IPR001680 (PROSITE_PROFILES); IPR001680 (PROSITE_PROFILES); IPR036322 (SUPERFAMILY)	F:GO:0005515	F:protein binding
184	[INTERPRO, BLASTED, MAPPED, ANNOTATED]	K9F558_PEND2	PDIG_89630	EKV04400.1	CMGC/SRPK protein kinase	485	20	0	57.45	4	P:GO:0006468; F:GO:0005524; F:GO:0106310; F:GO:0106311	P:protein phosphorylation; F:ATP binding; F:protein serine kinase activity; F:protein threonine kinase activity	EC:2.7.11.1	Non-specific serine/threonine protein kinase	IPR000719 (SMART); IPR000719 (PFAM); G3DSA:1.10.510.10 (GENE3D); G3DSA:3.30.200.20 (GENE3D); PTHR45646 (PANTHER); PTHR45646:SF11 (PANTHER); IPR000719 (PROSITE_PROFILES); cd05118 (CDD); IPR011009 (SUPERFAMILY)	P:GO:0006468; F:GO:0004672; F:GO:0005524	P:protein phosphorylation; F:protein kinase activity; F:ATP binding
185	[INTERPRO, BLASTED, MAPPED, ANNOTATED]	K9FTM6_PEND2	PDIG_89640	EKV04401.1	Histone H3	326	20	2.71951e-93	53.15	1	F:GO:0003676	F:nucleic acid binding			IPR006600 (PFAM); IPR004875 (PFAM); PTHR19303 (PANTHER); PTHR19303:SF10 (PANTHER); IPR006600 (PROSITE_PROFILES)	F:GO:0003676	F:nucleic acid binding
186	[INTERPRO, BLASTED, MAPPED, ANNOTATED]	K9F5W8_PEND2	PDIG_89100	EKV04414.1	Chitin synthase activator (Chs3), putative	704	20	0	69.19	1	F:GO:0005515	F:protein binding			IPR006597 (SMART); IPR011990 (G3DSA:1.25.40.GENE3D); IPR006597 (PFAM); mobidb-lite (MOBIDB_LITE); mobidb-lite (MOBIDB_LITE); mobidb-lite (MOBIDB_LITE); mobidb-lite (MOBIDB_LITE); mobidb-lite (MOBIDB_LITE); mobidb-lite (MOBIDB_LITE); mobidb-lite (MOBIDB_LITE); mobidb-lite (MOBIDB_LITE); mobidb-lite (MOBIDB_LITE); PTHR46430 (PANTHER); PTHR46430:SF1 (PANTHER); SSF81901 (SUPERFAMILY)	F:GO:0005515	F:protein binding
187	[INTERPRO, BLASTED, MAPPED]	K9F566_PEND2	PDIG_89110	EKV04415.1	hypothetical protein Pdw03_5209	441	5	0	80.48	3	P:GO:0008150; F:GO:0003674; C:GO:0005575	P:biological_process; F:molecular_function; C:cellular_component			IPR021276 (PFAM)	no GO terms	no GO terms
188	[INTERPRO, BLASTED, MAPPED, ANNOTATED]	K9FTN5_PEND2	PDIG_89120	EKV04416.1	Arrestin-like, N-terminal	265	19	0	54.69	3	F:GO:0005488; F:GO:0016874; C:GO:0110165	F:binding; F:ligase activity; C:cellular anatomical entity	EC:6	Ligases	IPR014752 (G3DSA:2.60.40.GENE3D)	no GO terms	no GO terms
189	[INTERPRO, BLASTED, MAPPED, ANNOTATED]	K9F8P8_PEND2	PDIG_89130	EKV04417.1	Obg-like ATPase	404	20	0	69.54	2	F:GO:0005524; F:GO:0005525	F:ATP binding; F:GTP binding			IPR006073 (PRINTS); IPR004396 (PIRSF); IPR023192 (G3DSA:1.10.150.GENE3D); IPR006073 (PFAM); IPR004396 (TIGRFAM); IPR027417 (G3DSA:3.40.50.GENE3D); IPR012675 (G3DSA:3.10.20.GENE3D); IPR013029 (PFAM); PTHR23305 (PANTHER); PTHR23305:SF7 (PANTHER); IPR031167 (PROSITE_PROFILES); IPR004095 (PROSITE_PROFILES); IPR013029 (CDD); IPR041706 (CDD); IPR012676 (SUPERFAMILY); IPR027417 (SUPERFAMILY)	F:GO:0005525	F:GTP binding
190	[INTERPRO, BLASTED, MAPPED, ANNOTATED]	K9FNW6_PEND2	PDIG_89140	EKV04418.1	Transcription factor, fungi	118	2	9.18253e-13	71.62	3	P:GO:0006351; F:GO:0003677; F:GO:0008270	P:transcription, DNA-templated; F:DNA binding; F:zinc ion binding			no IPS match	no IPS match	no IPS match
191	[INTERPRO, BLASTED, MAPPED, ANNOTATED]	K9F5X0_PEND2	PDIG_89150	EKV04419.1	Poly(ADP)-ribose polymerase PARP, putative	707	16	0	63.24	4	P:GO:0006471; F:GO:0003950; F:GO:0140096; C:GO:0005634	P:protein ADP-ribosylation; F:NAD+ ADP-ribosyltransferase activity; F:catalytic activity, acting on a protein; C:nucleus	EC:2.4.2.30	NAD(+) ADP-ribosyltransferase	IPR008893 (SMART); IPR001357 (SMART); IPR036616 (G3DSA:1.20.142.GENE3D); G3DSA:2.20.140.10 (GENE3D); G3DSA:3.90.228.10 (GENE3D); IPR008893 (PFAM); IPR012317 (PFAM); IPR004102 (PFAM); IPR036420 (G3DSA:3.40.50.GENE3D); IPR001357 (PFAM); mobidb-lite (MOBIDB_LITE); mobidb-lite (MOBIDB_LITE); mobidb-lite (MOBIDB_LITE); PTHR10459 (PANTHER); IPR012317 (PROSITE_PROFILES); IPR001357 (PROSITE_PROFILES); IP…	P:GO:0006471; F:GO:0003950	P:protein ADP-ribosylation; F:NAD+ ADP-ribosyltransferase activity
192	[INTERPRO, BLASTED, MAPPED, ANNOTATED]	K9F569_PEND2	PDIG_89160	EKV04420.1	Ribokinase	358	19	0	66.89	7	P:GO:0019303; P:GO:0046835; F:GO:0004747; F:GO:0005524; F:GO:0046872; C:GO:0005634; C:GO:0005737	P:D-ribose catabolic process; P:carbohydrate phosphorylation; F:ribokinase activity; F:ATP binding; F:metal ion binding; C:nucleus; C:cytoplasm	EC:2.7.1.15	Ribokinase	IPR002139 (PRINTS); IPR029056 (G3DSA:3.40.1190.GENE3D); IPR011611 (PFAM); PTHR10584 (PANTHER); IPR011877 (HAMAP); IPR011877 (CDD); IPR029056 (SUPERFAMILY)	P:GO:0006014; F:GO:0004747; F:GO:0016301	P:D-ribose metabolic process; F:ribokinase activity; F:kinase activity
193	[INTERPRO, NO-BLAST]	K9FTP0_PEND2	PDIG_89170	EKV04421.1	---NA---	33									no IPS match	no IPS match	no IPS match
194	[INTERPRO, BLASTED, MAPPED]	K9F8Q1_PEND2	PDIG_89180	EKV04422.1	ADP-ribosylation factor-related protein 1	290	4	0	73.15	3	P:GO:0008150; F:GO:0003674; C:GO:0005575	P:biological_process; F:molecular_function; C:cellular_component			NON_CYTOPLASMIC_DOMAIN (PHOBIUS); SIGNAL_PEPTIDE (PHOBIUS); SIGNAL_PEPTIDE_C_REGION (PHOBIUS); SIGNAL_PEPTIDE_N_REGION (PHOBIUS); SIGNAL_PEPTIDE_H_REGION (PHOBIUS); SignalP-noTM (SIGNALP_EUK); SignalP-TM (SIGNALP_GRAM_POSITIVE); SignalP-noTM (SIGNALP_GRAM_NEGATIVE)	no GO terms	no GO terms
195	[INTERPRO, BLASTED, MAPPED, ANNOTATED]	K9FNW7_PEND2	PDIG_89190	EKV04423.1	Male sterility, NAD-binding	405	20	0	60.91	3	P:GO:0006629; F:GO:0080019; F:GO:0102965	P:lipid metabolic process; F:fatty-acyl-CoA reductase (alcohol-forming) activity; F:alcohol-forming fatty acyl-CoA reductase activity	EC:1.2.1.84	Alcohol-forming fatty acyl-CoA reductase	G3DSA:3.40.50.720 (GENE3D); IPR013120 (PFAM); IPR026055 (PANTHER); PTHR11011:SF45 (PANTHER); IPR036291 (SUPERFAMILY)	F:GO:0080019	F:fatty-acyl-CoA reductase (alcohol-forming) activity
196	[INTERPRO, BLASTED, MAPPED, ANNOTATED]	K9F5X4_PEND2	PDIG_89200	EKV04424.1	Acyl transferase/acyl hydrolase/lysophospholipase	2362	20	0	62.74	7	P:GO:0006633; P:GO:0032259; F:GO:0004315; F:GO:0008168; F:GO:0016491; F:GO:0016787; F:GO:0031177	P:fatty acid biosynthetic process; P:methylation; F:3-oxoacyl-[acyl-carrier-protein] synthase activity; F:methyltransferase activity; F:oxidoreductase activity; F:hydrolase activity; F:phosphopantetheine binding	EC:2.3.1.41; EC:2.3.1.85; EC:1; EC:3; EC:2.1.1	Beta-ketoacyl-[acyl-carrier-protein] synthase I; Fatty-acid synthase system; Oxidoreductases; Hydrolases; Transferring one-carbon groups	IPR020841 (SMART); SM00822 (SMART); IPR020807 (SMART); IPR020843 (SMART); IPR020806 (SMART); IPR014043 (SMART); G3DSA:3.40.50.720 (GENE3D); IPR014030 (PFAM); PF13489 (PFAM); IPR032821 (PFAM); IPR013149 (PFAM); IPR001227 (G3DSA:3.40.366.GENE3D); IPR009081 (PFAM); G3DSA:3.40.50.150 (GENE3D); IPR016039 (G3DSA:3.40.47.GENE3D); IPR014043 (PFAM); IPR013968 (PFAM); IPR036736 (G3DSA:1.10.1200.GENE3D); G3…	F:GO:0016491; F:GO:0016740; F:GO:0016746; F:GO:0031177	F:oxidoreductase activity; F:transferase activity; F:acyltransferase activity; F:phosphopantetheine binding
197	[INTERPRO, BLASTED, MAPPED, ANNOTATED]	K9F572_PEND2	PDIG_89210	EKV04425.1	Major facilitator superfamily domain, general substrate transporter	270	20	0	65.04	3	P:GO:1990961; F:GO:0042910; C:GO:0016021	P:xenobiotic detoxification by transmembrane export across the plasma membrane; F:xenobiotic transmembrane transporter activity; C:integral component of membrane	EC:7	Translocases	IPR011701 (PFAM); G3DSA:1.20.1720.10 (GENE3D); PTHR23502:SF156 (PANTHER); PTHR23502 (PANTHER); TRANSMEMBRANE (PHOBIUS); TRANSMEMBRANE (PHOBIUS); NON_CYTOPLASMIC_DOMAIN (PHOBIUS); TRANSMEMBRANE (PHOBIUS); CYTOPLASMIC_DOMAIN (PHOBIUS); TRANSMEMBRANE (PHOBIUS); NON_CYTOPLASMIC_DOMAIN (PHOBIUS); CYTOPLASMIC_DOMAIN (PHOBIUS); CYTOPLASMIC_DOMAIN (PHOBIUS); TRANSMEMBRANE (PHOBIUS); TRANSMEMBRANE (PHOBIU…	P:GO:0055085; F:GO:0022857	P:transmembrane transport; F:transmembrane transporter activity
198	[INTERPRO, BLASTED, MAPPED, ANNOTATED]	K9FTP2_PEND2	PDIG_89220	EKV04426.1	Tetratricopeptide-like helical	138	20	2.56485e-28	58.37	4	P:GO:0044238; P:GO:0071704; F:GO:0003824; C:GO:0110165	P:primary metabolic process; P:organic substance metabolic process; F:catalytic activity; C:cellular anatomical entity			PTHR46082:SF6 (PANTHER); PTHR46082 (PANTHER)	no GO terms	no GO terms
199	[INTERPRO, BLASTED, MAPPED, ANNOTATED]	K9F8Q6_PEND2	PDIG_89230	EKV04427.1	Acyl transferase/acyl hydrolase/lysophospholipase	225	20	2.35791e-170	49.45	6	P:GO:0016042; P:GO:0044237; P:GO:0044281; F:GO:0016740; F:GO:0016787; C:GO:0016020	P:lipid catabolic process; P:cellular metabolic process; P:small molecule metabolic process; F:transferase activity; F:hydrolase activity; C:membrane	EC:2; EC:3	Transferases; Hydrolases	G3DSA:3.40.1090.10 (GENE3D); PTHR24185 (PANTHER); IPR016035 (SUPERFAMILY)	no GO terms	no GO terms
200	[INTERPRO, BLASTED, MAPPED]	K9FNX2_PEND2	PDIG_89240	EKV04428.1	hypothetical protein PEX2_066600	70	4	3.04863e-09	62.66	3	P:GO:0008150; F:GO:0003674; C:GO:0005575	P:biological_process; F:molecular_function; C:cellular_component			no IPS match	no IPS match	no IPS match
201	[INTERPRO, BLASTED, MAPPED, ANNOTATED]	K9F5X8_PEND2	PDIG_89250	EKV04429.1	Zinc-regulated transporter	351	20	0	75.52	6	P:GO:0010043; P:GO:0071467; P:GO:0071578; F:GO:0000006; C:GO:0005886; C:GO:0016021	P:response to zinc ion; P:cellular response to pH; P:zinc ion import across plasma membrane; F:high-affinity zinc transmembrane transporter activity; C:plasma membrane; C:integral component of membrane	EC:7	Translocases	IPR003689 (PFAM); IPR004698 (TIGRFAM); PTHR11040 (PANTHER); PTHR11040:SF32 (PANTHER); CYTOPLASMIC_DOMAIN (PHOBIUS); TRANSMEMBRANE (PHOBIUS); NON_CYTOPLASMIC_DOMAIN (PHOBIUS); NON_CYTOPLASMIC_DOMAIN (PHOBIUS); CYTOPLASMIC_DOMAIN (PHOBIUS); NON_CYTOPLASMIC_DOMAIN (PHOBIUS); TRANSMEMBRANE (PHOBIUS); NON_CYTOPLASMIC_DOMAIN (PHOBIUS); NON_CYTOPLASMIC_DOMAIN (PHOBIUS); TRANSMEMBRANE (PHOBIUS); TRANSMEM…	P:GO:0030001; P:GO:0055085; P:GO:0071577; F:GO:0005385; F:GO:0046873; C:GO:0016020; C:GO:0016021	P:metal ion transport; P:transmembrane transport; P:zinc ion transmembrane transport; F:zinc ion transmembrane transporter activity; F:metal ion transmembrane transporter activity; C:membrane; C:integral component of membrane
202	[INTERPRO, BLASTED, MAPPED, ANNOTATED]	K9F575_PEND2	PDIG_89260	EKV04430.1	BZIP transcription factor, putative	633	16	0	63.25	1	C:GO:0016021	C:integral component of membrane			Coil (COILS); mobidb-lite (MOBIDB_LITE); mobidb-lite (MOBIDB_LITE); mobidb-lite (MOBIDB_LITE); mobidb-lite (MOBIDB_LITE); mobidb-lite (MOBIDB_LITE); TRANSMEMBRANE (PHOBIUS); NON_CYTOPLASMIC_DOMAIN (PHOBIUS); CYTOPLASMIC_DOMAIN (PHOBIUS); cd14686 (CDD)	no GO terms	no GO terms
203	[INTERPRO, NO-BLAST]	K9FTP6_PEND2	PDIG_89270	EKV04431.1	---NA---	57									mobidb-lite (MOBIDB_LITE)	no GO terms	no GO terms
204	[INTERPRO, BLASTED, MAPPED, ANNOTATED]	K9F8Q8_PEND2	PDIG_89280	EKV04432.1	CCCH zinc finger protein	459	20	0	64.46	2	F:GO:0046872; C:GO:0005634	F:metal ion binding; C:nucleus			IPR000571 (SMART); IPR000571 (PFAM); G3DSA:4.10.1000.10 (GENE3D); G3DSA:6.10.250.3220 (GENE3D); mobidb-lite (MOBIDB_LITE); mobidb-lite (MOBIDB_LITE); mobidb-lite (MOBIDB_LITE); mobidb-lite (MOBIDB_LITE); mobidb-lite (MOBIDB_LITE); mobidb-lite (MOBIDB_LITE); PTHR46156:SF1 (PANTHER); PTHR46156 (PANTHER); IPR000571 (PROSITE_PROFILES); IPR000571 (PROSITE_PROFILES); IPR000571 (PROSITE_PROFILES); IPR00…	F:GO:0046872	F:metal ion binding
205	[INTERPRO, BLASTED, MAPPED, ANNOTATED]	K9FNX4_PEND2	PDIG_89290	EKV04433.1	Transcription initiation factor iif, beta subunit	363	11	0	76.9	5	P:GO:0006367; P:GO:0006413; F:GO:0003677; F:GO:0003743; C:GO:0005674	P:transcription initiation from RNA polymerase II promoter; P:translational initiation; F:DNA binding; F:translation initiation factor activity; C:transcription factor TFIIF complex			IPR040450 (PFAM); IPR036388 (G3DSA:1.10.10.GENE3D); IPR040504 (PFAM); mobidb-lite (MOBIDB_LITE); mobidb-lite (MOBIDB_LITE); PTHR10445:SF0 (PANTHER); IPR003196 (PANTHER); cd07980 (CDD); IPR036390 (SUPERFAMILY); IPR011039 (SUPERFAMILY)	P:GO:0006366; P:GO:0006367; C:GO:0005674	P:transcription by RNA polymerase II; P:transcription initiation from RNA polymerase II promoter; C:transcription factor TFIIF complex
206	[INTERPRO, BLASTED]	K9F5Y2_PEND2	PDIG_89300	EKV04434.1	hypothetical protein PITC_059390	153	4	3.44645e-102	61.52						no IPS match	no IPS match	no IPS match
207	[INTERPRO, BLASTED, MAPPED, ANNOTATED]	K9F578_PEND2	PDIG_89310	EKV04435.1	COP9 signalosome subunit CsnD	422	15	0	71.99	3	F:GO:0003677; C:GO:0005829; C:GO:0008180	F:DNA binding; C:cytosol; C:COP9 signalosome			IPR000717 (PFAM); IPR036388 (G3DSA:1.10.10.GENE3D); IPR040134 (PANTHER); IPR037754 (PTHR10855:PANTHER); IPR000717 (PROSITE_PROFILES); IPR036390 (SUPERFAMILY)	C:GO:0008180	C:COP9 signalosome
208	[INTERPRO, BLASTED, MAPPED, ANNOTATED]	K9FTP9_PEND2	PDIG_89320	EKV04436.1	Aldehyde dehydrogenase, N-terminal	461	20	0	69.15	5	F:GO:0004777; F:GO:0018488; F:GO:0102794; F:GO:0102795; F:GO:0102796	F:succinate-semialdehyde dehydrogenase (NAD+) activity; F:aryl-aldehyde oxidase activity; F:cinnamaldehyde:oxygen oxidoreductase activity; F:1-naphthaldehyde:oxygen oxidoreductase activity; F:protocatechualdehyde:oxygen oxidoreductase activity	EC:1.2.1.16; EC:1.2.1.24; EC:1.2.3.9; EC:1.2.3.1	Succinate-semialdehyde dehydrogenase (NAD(P)(+)); Succinate-semialdehyde dehydrogenase (NAD(+)); Aryl-aldehyde oxidase; Aldehyde oxidase	IPR015590 (PFAM); IPR016163 (G3DSA:3.40.309.GENE3D); IPR016162 (G3DSA:3.40.605.GENE3D); PTHR43353 (PANTHER); PTHR43353:SF2 (PANTHER); IPR016161 (SUPERFAMILY)	F:GO:0016491; F:GO:0016620	F:oxidoreductase activity; F:oxidoreductase activity, acting on the aldehyde or oxo group of donors, NAD or NADP as acceptor
209	[INTERPRO, BLASTED, MAPPED, ANNOTATED]	K9F8R2_PEND2	PDIG_89330	EKV04437.1	Fumarate reductase	621	20	0	74.69	3	P:GO:0044237; F:GO:0010181; F:GO:0016491	P:cellular metabolic process; F:FMN binding; F:oxidoreductase activity	EC:1	Oxidoreductases	IPR001199 (SMART); IPR027477 (G3DSA:3.90.700.GENE3D); IPR010960 (TIGRFAM); IPR036188 (G3DSA:3.50.50.GENE3D); IPR003953 (PFAM); IPR001199 (PFAM); IPR036400 (G3DSA:3.10.120.GENE3D); PTHR43400 (PANTHER); PTHR43400:SF8 (PANTHER); IPR001199 (PROSITE_PROFILES); IPR036188 (SUPERFAMILY); IPR036400 (SUPERFAMILY); IPR027477 (SUPERFAMILY)	F:GO:0010181; F:GO:0016491	F:FMN binding; F:oxidoreductase activity
210	[INTERPRO, BLASTED, MAPPED]	K9FNX6_PEND2	PDIG_89340	EKV04438.1	predicted protein	459	8	0	65.43	3	P:GO:0008150; F:GO:0003674; C:GO:0005575	P:biological_process; F:molecular_function; C:cellular_component			mobidb-lite (MOBIDB_LITE); mobidb-lite (MOBIDB_LITE); mobidb-lite (MOBIDB_LITE); mobidb-lite (MOBIDB_LITE); mobidb-lite (MOBIDB_LITE)	no GO terms	no GO terms
211	[INTERPRO, BLASTED, MAPPED, ANNOTATED]	K9F5Y5_PEND2	PDIG_89350	EKV04439.1	Protein phosphatase PP2A regulatory subunit B	499	15	0	91.47	26	P:GO:0001100; P:GO:0010515; P:GO:0010971; P:GO:0016237; P:GO:0031030; P:GO:0034260; P:GO:0035307; P:GO:0044818; P:GO:0045143; P:GO:0061586; P:GO:0070262; P:GO:0090266; P:GO:1900182; P:GO:1905477; P:GO:2000786; F:GO:0005515; F:GO:0016787; F:GO:0019888; C:GO:0000159; C:GO:0000329; C:GO:0005634; C:GO:0005829; C:GO:0005934; C:GO:0005935; C:GO:0043332; C:GO:0072686	P:negative regulation of exit from mitosis; P:negative regulation of induction of conjugation with cellular fusion; P:positive regulation of G2/M transition of mitotic cell cycle; P:lysosomal microautophagy; P:negative regulation of septation initiation signaling; P:negative regulation of GTPase activity; P:positive regulation of protein dephosphorylation; P:mitotic G2/M transition checkpoint; P:…	EC:3	Hydrolases	IPR000009 (PRINTS); IPR001680 (SMART); IPR015943 (G3DSA:2.130.10.GENE3D); IPR015943 (G3DSA:2.130.10.GENE3D); IPR000009 (PIRSF); IPR001680 (PFAM); mobidb-lite (MOBIDB_LITE); mobidb-lite (MOBIDB_LITE); mobidb-lite (MOBIDB_LITE); IPR000009 (PANTHER); IPR018067 (PROSITE_PATTERNS); IPR018067 (PROSITE_PATTERNS); IPR036322 (SUPERFAMILY)	F:GO:0005515; F:GO:0019888; C:GO:0000159	F:protein binding; F:protein phosphatase regulator activity; C:protein phosphatase type 2A complex
212	[INTERPRO, BLASTED, MAPPED, ANNOTATED]	K9F581_PEND2	PDIG_89360	EKV04440.1	Histone deacetylase interacting	1481	17	0	69.93	4	P:GO:0000122; P:GO:0016575; F:GO:0003714; C:GO:0070822	P:negative regulation of transcription by RNA polymerase II; P:histone deacetylation; F:transcription corepressor activity; C:Sin3-type complex			Coil (COILS); IPR013194 (SMART); IPR036600 (G3DSA:1.20.1160.GENE3D); IPR031693 (PFAM); IPR036600 (G3DSA:1.20.1160.GENE3D); IPR036600 (G3DSA:1.20.1160.GENE3D); IPR013194 (PFAM); IPR003822 (PFAM); mobidb-lite (MOBIDB_LITE); mobidb-lite (MOBIDB_LITE); mobidb-lite (MOBIDB_LITE); mobidb-lite (MOBIDB_LITE); mobidb-lite (MOBIDB_LITE); mobidb-lite (MOBIDB_LITE); mobidb-lite (MOBIDB_LITE); mobidb-lite (MO…	P:GO:0006355; F:GO:0003714	P:regulation of transcription, DNA-templated; F:transcription corepressor activity
213	[INTERPRO, BLASTED, MAPPED, ANNOTATED]	K9FTQ3_PEND2	PDIG_89370	EKV04441.1	Acetyl-CoA hydrolase	525	11	0	93.33	5	P:GO:0006083; P:GO:0019679; F:GO:0003986; F:GO:0008775; C:GO:0005739	P:acetate metabolic process; P:propionate metabolic process, methylcitrate cycle; F:acetyl-CoA hydrolase activity; F:acetate CoA-transferase activity; C:mitochondrion	EC:2.8.3.8; EC:3.1.2.1	Acetate CoA-transferase; Acetyl-CoA hydrolase	IPR003702 (PFAM); G3DSA:3.40.1080.10 (GENE3D); IPR038460 (G3DSA:3.40.1080.GENE3D); G3DSA:3.30.750.70 (GENE3D); IPR026888 (PFAM); PTHR43609 (PANTHER); IPR037171 (SUPERFAMILY); IPR037171 (SUPERFAMILY)	P:GO:0006083; P:GO:0019679; F:GO:0003986; F:GO:0008775	P:acetate metabolic process; P:propionate metabolic process, methylcitrate cycle; F:acetyl-CoA hydrolase activity; F:acetate CoA-transferase activity
214	[INTERPRO, BLASTED, MAPPED]	K9F8R6_PEND2	PDIG_89380	EKV04442.1	Beta-lactamase family protein	80	7	1.33865e-55	85.95	3	P:GO:0008150; F:GO:0003674; C:GO:0005575	P:biological_process; F:molecular_function; C:cellular_component			no IPS match	no IPS match	no IPS match
215	[INTERPRO, BLASTED, MAPPED, ANNOTATED]	K9FNY0_PEND2	PDIG_89390	EKV04443.1	Glycoside hydrolase, superfamily	664	20	0	63.15	8	P:GO:0030245; P:GO:0071555; F:GO:0042124; F:GO:0042973; F:GO:0102483; C:GO:0005576; C:GO:0009277; C:GO:0009986	P:cellulose catabolic process; P:cell wall organization; F:1,3-beta-glucanosyltransferase activity; F:glucan endo-1,3-beta-D-glucosidase activity; F:scopolin beta-glucosidase activity; C:extracellular region; C:fungal-type cell wall; C:cell surface	EC:3.2.1.21; EC:2; EC:3.2.1.39	Beta-glucosidase; Transferases; Glucan endo-1,3-beta-D-glucosidase	G3DSA:3.20.20.80 (GENE3D); G3DSA:3.20.20.80 (GENE3D); mobidb-lite (MOBIDB_LITE); PTHR16631:SF24 (PANTHER); PTHR16631 (PANTHER); PTHR16631 (PANTHER); SIGNAL_PEPTIDE (PHOBIUS); NON_CYTOPLASMIC_DOMAIN (PHOBIUS); SIGNAL_PEPTIDE_C_REGION (PHOBIUS); SIGNAL_PEPTIDE_N_REGION (PHOBIUS); SIGNAL_PEPTIDE_H_REGION (PHOBIUS); IPR017853 (SUPERFAMILY)	no GO terms	no GO terms
216	[INTERPRO, BLASTED, MAPPED, ANNOTATED]	K9F5Y8_PEND2	PDIG_89400	EKV04444.1	hypothetical protein Pdw03_5183	150	4	1.51339e-106	81.62	1	C:GO:0016021	C:integral component of membrane			Coil (COILS); mobidb-lite (MOBIDB_LITE); mobidb-lite (MOBIDB_LITE); TRANSMEMBRANE (PHOBIUS); TRANSMEMBRANE (PHOBIUS); CYTOPLASMIC_DOMAIN (PHOBIUS); CYTOPLASMIC_DOMAIN (PHOBIUS); NON_CYTOPLASMIC_DOMAIN (PHOBIUS); TMhelix (TMHMM); TMhelix (TMHMM)	no GO terms	no GO terms
217	[INTERPRO, BLASTED, MAPPED, ANNOTATED]	K9F582_PEND2	PDIG_89410	EKV04445.1	Transposase, Tc1-like	176	7	4.9988e-104	74.16	3	P:GO:0006313; P:GO:0015074; F:GO:0003677	P:transposition, DNA-mediated; P:DNA integration; F:DNA binding			mobidb-lite (MOBIDB_LITE); IPR009057 (SUPERFAMILY)	no GO terms	no GO terms
218	[INTERPRO, BLASTED, MAPPED, ANNOTATED]	K9FTQ9_PEND2	PDIG_89420	EKV04446.1	Tetratricopeptide-like helical	376	20	0	67.4	1	F:GO:0005515	F:protein binding			IPR006597 (SMART); IPR006597 (PFAM); IPR011990 (G3DSA:1.25.40.GENE3D); mobidb-lite (MOBIDB_LITE); mobidb-lite (MOBIDB_LITE); mobidb-lite (MOBIDB_LITE); mobidb-lite (MOBIDB_LITE); mobidb-lite (MOBIDB_LITE); mobidb-lite (MOBIDB_LITE); mobidb-lite (MOBIDB_LITE); PTHR43628:SF5 (PANTHER); PTHR43628 (PANTHER); SSF81901 (SUPERFAMILY)	F:GO:0005515	F:protein binding
219	[INTERPRO, BLASTED, MAPPED, ANNOTATED]	K9F8S0_PEND2	PDIG_89430	EKV04447.1	ATP synthase subunit 4	244	11	9.87918e-179	91.96	5	P:GO:0006091; P:GO:0015986; F:GO:0016787; F:GO:0046961; C:GO:0000276	P:generation of precursor metabolites and energy; P:ATP synthesis coupled proton transport; F:hydrolase activity; F:proton-transporting ATPase activity, rotational mechanism; C:mitochondrial proton-transporting ATP synthase complex, coupling factor F(o)	EC:7.1.3.1; EC:3	H(+)-exporting diphosphatase; Hydrolases	IPR008688 (PFAM); G3DSA:1.20.5.2210 (GENE3D); PTHR12733:SF3 (PANTHER); IPR013837 (PANTHER); SignalP-TM (SIGNALP_GRAM_POSITIVE); SSF161060 (SUPERFAMILY)	P:GO:0015986; F:GO:0015078; C:GO:0000276	P:ATP synthesis coupled proton transport; F:proton transmembrane transporter activity; C:mitochondrial proton-transporting ATP synthase complex, coupling factor F(o)
220	[INTERPRO, BLASTED, MAPPED, ANNOTATED]	K9FNY1_PEND2	PDIG_89440	EKV04448.1	CCAAT-binding factor	549	20	0	65.95	5	P:GO:0042254; C:GO:0005730; C:GO:0016020; C:GO:0030692; C:GO:0032040	P:ribosome biogenesis; C:nucleolus; C:membrane; C:Noc4p-Nop14p complex; C:small-subunit processome			Coil (COILS); IPR005612 (PFAM); mobidb-lite (MOBIDB_LITE); IPR027193 (PANTHER); PTHR12455:SF0 (PANTHER); NON_CYTOPLASMIC_DOMAIN (PHOBIUS); NON_CYTOPLASMIC_DOMAIN (PHOBIUS); TRANSMEMBRANE (PHOBIUS); CYTOPLASMIC_DOMAIN (PHOBIUS); TRANSMEMBRANE (PHOBIUS); CYTOPLASMIC_DOMAIN (PHOBIUS); TRANSMEMBRANE (PHOBIUS); IPR016024 (SUPERFAMILY)	P:GO:0042254	P:ribosome biogenesis
221	[INTERPRO, BLASTED, MAPPED]	K9F5Z0_PEND2	PDIG_89450	EKV04449.1	Cell wall beta-glucan synthesis	284	9	0	70.87	5	P:GO:0008150; F:GO:0003674; C:GO:0005575; C:GO:0016020; C:GO:0016021	P:biological_process; F:molecular_function; C:cellular_component; C:membrane; C:integral component of membrane			IPR018466 (PFAM); mobidb-lite (MOBIDB_LITE); mobidb-lite (MOBIDB_LITE); PTHR40633 (PANTHER); SIGNAL_PEPTIDE_N_REGION (PHOBIUS); SIGNAL_PEPTIDE_C_REGION (PHOBIUS); NON_CYTOPLASMIC_DOMAIN (PHOBIUS); SIGNAL_PEPTIDE (PHOBIUS); SIGNAL_PEPTIDE_H_REGION (PHOBIUS); SignalP-noTM (SIGNALP_GRAM_NEGATIVE); SignalP-noTM (SIGNALP_EUK); SignalP-TM (SIGNALP_GRAM_POSITIVE)	no GO terms	no GO terms
222	[INTERPRO, BLASTED, MAPPED, ANNOTATED]	K9F587_PEND2	PDIG_89460	EKV04450.1	SWI5-dependent HO expression protein 3	364	15	0	64.86	1	C:GO:0110165	C:cellular anatomical entity			Coil (COILS); Coil (COILS); Coil (COILS); mobidb-lite (MOBIDB_LITE); mobidb-lite (MOBIDB_LITE); SIGNAL_PEPTIDE_N_REGION (PHOBIUS); SIGNAL_PEPTIDE_C_REGION (PHOBIUS); SIGNAL_PEPTIDE_H_REGION (PHOBIUS); SIGNAL_PEPTIDE (PHOBIUS); NON_CYTOPLASMIC_DOMAIN (PHOBIUS)	no GO terms	no GO terms
223	[INTERPRO, BLASTED, MAPPED]	K9FTR2_PEND2	PDIG_89470	EKV04451.1	hypothetical protein Pdw03_5176	1375	8	0	66.18	3	P:GO:0008150; F:GO:0003674; C:GO:0005575	P:biological_process; F:molecular_function; C:cellular_component			Coil (COILS); mobidb-lite (MOBIDB_LITE); mobidb-lite (MOBIDB_LITE); mobidb-lite (MOBIDB_LITE); mobidb-lite (MOBIDB_LITE); mobidb-lite (MOBIDB_LITE); mobidb-lite (MOBIDB_LITE); mobidb-lite (MOBIDB_LITE); mobidb-lite (MOBIDB_LITE); mobidb-lite (MOBIDB_LITE); mobidb-lite (MOBIDB_LITE); mobidb-lite (MOBIDB_LITE); mobidb-lite (MOBIDB_LITE); mobidb-lite (MOBIDB_LITE)	no GO terms	no GO terms
224	[INTERPRO, BLASTED, MAPPED, ANNOTATED]	K9F8S3_PEND2	PDIG_89480	EKV04452.1	DNA repair/transcription protein, putative	1064	13	0	69.72	5	P:GO:0006281; P:GO:0016226; P:GO:0097428; C:GO:0005634; C:GO:0097361	P:DNA repair; P:iron-sulfur cluster assembly; P:protein maturation by iron-sulfur cluster transfer; C:nucleus; C:CIA complex			IPR029240 (PFAM); IPR011989 (G3DSA:1.25.10.GENE3D); IPR024687 (PFAM); IPR039920 (PANTHER); IPR016024 (SUPERFAMILY)	P:GO:0097428	P:protein maturation by iron-sulfur cluster transfer
225	[INTERPRO, BLASTED, MAPPED, ANNOTATED]	K9FNY5_PEND2	PDIG_89490	EKV04453.1	FAS1 domain-containing protein	181	10	8.89864e-132	84.66	1	C:GO:0005773	C:vacuole			IPR036378 (G3DSA:2.30.180.GENE3D); IPR000782 (PFAM); mobidb-lite (MOBIDB_LITE); IPR040200 (PANTHER); IPR000782 (PROSITE_PROFILES); IPR036378 (SUPERFAMILY)	no GO terms	no GO terms
226	[INTERPRO, BLASTED, MAPPED, ANNOTATED]	K9F5Z3_PEND2	PDIG_89500	EKV04454.1	ER membrane protein complex subunit 3	226	12	8.82252e-168	87.28	2	C:GO:0005829; C:GO:0072546	C:cytosol; C:EMC complex			IPR002809 (SMART); IPR002809 (PFAM); IPR008568 (PIRSF); PTHR13116:SF5 (PANTHER); IPR008568 (PANTHER); CYTOPLASMIC_DOMAIN (PHOBIUS); CYTOPLASMIC_DOMAIN (PHOBIUS); TRANSMEMBRANE (PHOBIUS); NON_CYTOPLASMIC_DOMAIN (PHOBIUS); TRANSMEMBRANE (PHOBIUS); TMhelix (TMHMM); TMhelix (TMHMM)	C:GO:0016020	C:membrane
227	[INTERPRO, BLASTED, MAPPED, ANNOTATED]	K9F588_PEND2	PDIG_89510	EKV04455.1	Signal peptidase complex component, putative	187	11	4.09701e-136	77.39	4	P:GO:0006465; P:GO:0045047; C:GO:0005787; C:GO:0016021	P:signal peptide processing; P:protein targeting to ER; C:signal peptidase complex; C:integral component of membrane			IPR009582 (PFAM); IPR009582 (PANTHER); PTHR13085:SF0 (PANTHER); TRANSMEMBRANE (PHOBIUS); TRANSMEMBRANE (PHOBIUS); CYTOPLASMIC_DOMAIN (PHOBIUS); CYTOPLASMIC_DOMAIN (PHOBIUS); NON_CYTOPLASMIC_DOMAIN (PHOBIUS); TMhelix (TMHMM); TMhelix (TMHMM)	P:GO:0006465; C:GO:0005787; C:GO:0016021	P:signal peptide processing; C:signal peptidase complex; C:integral component of membrane
228	[INTERPRO, BLASTED, MAPPED, ANNOTATED]	K9FTR5_PEND2	PDIG_89520	EKV04456.1	Methylenetetrahydrofolate dehydrogenase	334	20	0	74.53	6	P:GO:0006730; P:GO:0009113; F:GO:0004487; F:GO:0004488; F:GO:0016787; C:GO:0005829	P:one-carbon metabolic process; P:purine nucleobase biosynthetic process; F:methylenetetrahydrofolate dehydrogenase (NAD+) activity; F:methylenetetrahydrofolate dehydrogenase (NADP+) activity; F:hydrolase activity; C:cytosol	EC:1.5.1.15; EC:3; EC:1.5.1.5	Methylenetetrahydrofolate dehydrogenase (NAD(+)); Hydrolases; Methylenetetrahydrofolate dehydrogenase (NADP(+))	IPR000672 (PRINTS); IPR020631 (PFAM); G3DSA:3.40.50.10860 (GENE3D); G3DSA:3.40.50.720 (GENE3D); IPR020630 (PFAM); PTHR48099:SF3 (PANTHER); PTHR48099 (PANTHER); SSF53223 (SUPERFAMILY); IPR036291 (SUPERFAMILY)	F:GO:0004488	F:methylenetetrahydrofolate dehydrogenase (NADP+) activity
229	[INTERPRO, BLASTED, MAPPED, ANNOTATED]	K9F8S8_PEND2	PDIG_89530	EKV04457.1	ATP synthase subunit alpha	554	20	0	77.16	6	P:GO:0015986; F:GO:0005524; F:GO:0016787; F:GO:0043531; F:GO:0046933; C:GO:0005754	P:ATP synthesis coupled proton transport; F:ATP binding; F:hydrolase activity; F:ADP binding; F:proton-transporting ATP synthase activity, rotational mechanism; C:mitochondrial proton-transporting ATP synthase, catalytic core	EC:7.1.2.2; EC:3; EC:6	H(+)-transporting two-sector ATPase; Hydrolases; Ligases	IPR038376 (G3DSA:1.20.150.GENE3D); IPR027417 (G3DSA:3.40.50.GENE3D); IPR000194 (PFAM); IPR000793 (PFAM); IPR023366 (G3DSA:2.40.30.GENE3D); IPR005294 (PIRSF); IPR005294 (TIGRFAM); IPR004100 (PFAM); PTHR48082 (PANTHER); PTHR48082:SF3 (PANTHER); IPR020003 (PROSITE_PATTERNS); SIGNAL_PEPTIDE_N_REGION (PHOBIUS); SIGNAL_PEPTIDE_H_REGION (PHOBIUS); NON_CYTOPLASMIC_DOMAIN (PHOBIUS); SIGNAL_PEPTIDE (PHOBIU…	P:GO:0015986; P:GO:0046034; P:GO:1902600; F:GO:0005524; F:GO:0032559; F:GO:0046933; C:GO:0045261	P:ATP synthesis coupled proton transport; P:ATP metabolic process; P:proton transmembrane transport; F:ATP binding; F:adenyl ribonucleotide binding; F:proton-transporting ATP synthase activity, rotational mechanism; C:proton-transporting ATP synthase complex, catalytic core F(1)
230	[INTERPRO, BLASTED, MAPPED, ANNOTATED]	K9FNY9_PEND2	PDIG_89540	EKV04458.1	DUF962 domain protein	203	12	8.11962e-128	78.48	2	P:GO:0046521; C:GO:0016021	P:sphingoid catabolic process; C:integral component of membrane			IPR009305 (PFAM); IPR009305 (PANTHER); PTHR28026:SF9 (PANTHER); CYTOPLASMIC_DOMAIN (PHOBIUS); TRANSMEMBRANE (PHOBIUS); TRANSMEMBRANE (PHOBIUS); CYTOPLASMIC_DOMAIN (PHOBIUS); TRANSMEMBRANE (PHOBIUS); NON_CYTOPLASMIC_DOMAIN (PHOBIUS); TRANSMEMBRANE (PHOBIUS); NON_CYTOPLASMIC_DOMAIN (PHOBIUS); CYTOPLASMIC_DOMAIN (PHOBIUS); TMhelix (TMHMM); TMhelix (TMHMM); TMhelix (TMHMM); TMhelix (TMHMM)	no GO terms	no GO terms
231	[INTERPRO, BLASTED, MAPPED, ANNOTATED]	K9F5Z5_PEND2	PDIG_89550	EKV04459.1	DNA-directed RNA polymerase II subunit rpb7	169	15	1.19829e-124	83.1	10	P:GO:0000291; P:GO:0006367; P:GO:0045948; P:GO:0060213; F:GO:0003697; F:GO:0003727; F:GO:0003899; F:GO:0031369; C:GO:0000932; C:GO:0005665	P:nuclear-transcribed mRNA catabolic process, exonucleolytic; P:transcription initiation from RNA polymerase II promoter; P:positive regulation of translational initiation; P:positive regulation of nuclear-transcribed mRNA poly(A) tail shortening; F:single-stranded DNA binding; F:single-stranded RNA binding; F:DNA-directed 5'-3' RNA polymerase activity; F:translation initiation factor binding; C:…	EC:2.7.7.6	DNA-directed RNA polymerase	IPR003029 (PFAM); IPR036898 (G3DSA:3.30.1490.GENE3D); IPR005576 (PFAM); G3DSA:2.40.50.140 (GENE3D); IPR045113 (PANTHER); PTHR12709:SF4 (PANTHER); cd04462 (CDD); cd04329 (CDD); IPR036898 (SUPERFAMILY); IPR012340 (SUPERFAMILY)	P:GO:0006351; P:GO:0006352; F:GO:0003676; F:GO:0003899	P:transcription, DNA-templated; P:DNA-templated transcription, initiation; F:nucleic acid binding; F:DNA-directed 5'-3' RNA polymerase activity
232	[INTERPRO, BLASTED, MAPPED]	K9F591_PEND2	PDIG_89560	EKV04460.1	Nucleic acid-binding, OB-fold	568	16	0	59.58	3	P:GO:0008150; F:GO:0003674; C:GO:0005575	P:biological_process; F:molecular_function; C:cellular_component			mobidb-lite (MOBIDB_LITE); mobidb-lite (MOBIDB_LITE); mobidb-lite (MOBIDB_LITE); mobidb-lite (MOBIDB_LITE); mobidb-lite (MOBIDB_LITE); mobidb-lite (MOBIDB_LITE); mobidb-lite (MOBIDB_LITE); mobidb-lite (MOBIDB_LITE); mobidb-lite (MOBIDB_LITE); mobidb-lite (MOBIDB_LITE); mobidb-lite (MOBIDB_LITE); mobidb-lite (MOBIDB_LITE)	no GO terms	no GO terms
233	[INTERPRO, BLASTED, MAPPED, ANNOTATED]	K9FTR8_PEND2	PDIG_89570	EKV04461.1	Argonaute/Dicer protein, PAZ	1066	20	0	63.3	3	P:GO:0031047; F:GO:0003676; F:GO:0005515	P:gene silencing by RNA; F:nucleic acid binding; F:protein binding			IPR014811 (SMART); IPR003165 (SMART); IPR032472 (PFAM); G3DSA:2.170.260.10 (GENE3D); IPR003100 (PFAM); IPR003165 (PFAM); IPR032474 (PFAM); G3DSA:3.40.50.2300 (GENE3D); IPR014811 (PFAM); IPR036397 (G3DSA:3.30.420.GENE3D); mobidb-lite (MOBIDB_LITE); mobidb-lite (MOBIDB_LITE); mobidb-lite (MOBIDB_LITE); mobidb-lite (MOBIDB_LITE); mobidb-lite (MOBIDB_LITE); PTHR22891 (PANTHER); PTHR22891:SF112 (PANTH…	F:GO:0003676; F:GO:0005515	F:nucleic acid binding; F:protein binding
234	[INTERPRO, BLASTED, MAPPED, ANNOTATED]	K9F8T1_PEND2	PDIG_89580	EKV04462.1	Transcription factor, fungi	770	20	0	67.34	6	P:GO:0006357; F:GO:0000981; F:GO:0003677; F:GO:0003723; F:GO:0008270; C:GO:0005634	P:regulation of transcription by RNA polymerase II; F:DNA-binding transcription factor activity, RNA polymerase II-specific; F:DNA binding; F:RNA binding; F:zinc ion binding; C:nucleus			IPR007219 (SMART); IPR007219 (PFAM); mobidb-lite (MOBIDB_LITE); mobidb-lite (MOBIDB_LITE); mobidb-lite (MOBIDB_LITE); PTHR31001 (PANTHER); PTHR31001:SF49 (PANTHER); NON_CYTOPLASMIC_DOMAIN (PHOBIUS); SIGNAL_PEPTIDE_C_REGION (PHOBIUS); SIGNAL_PEPTIDE_N_REGION (PHOBIUS); SIGNAL_PEPTIDE_H_REGION (PHOBIUS); SIGNAL_PEPTIDE (PHOBIUS); cd12148 (CDD); SignalP-TM (SIGNALP_GRAM_POSITIVE)	P:GO:0006351; F:GO:0003677; F:GO:0008270	P:transcription, DNA-templated; F:DNA binding; F:zinc ion binding
235	[INTERPRO, BLASTED, MAPPED, ANNOTATED]	K9FNZ2_PEND2	PDIG_89590	EKV04463.1	nucleic acid-binding protein	298	20	0	64.43	6	P:GO:0006357; F:GO:0000981; F:GO:0003677; F:GO:0003723; F:GO:0008270; C:GO:0005634	P:regulation of transcription by RNA polymerase II; F:DNA-binding transcription factor activity, RNA polymerase II-specific; F:DNA binding; F:RNA binding; F:zinc ion binding; C:nucleus			IPR000504 (SMART); IPR012677 (G3DSA:3.30.70.GENE3D); IPR012677 (G3DSA:3.30.70.GENE3D); IPR000504 (PFAM); mobidb-lite (MOBIDB_LITE); mobidb-lite (MOBIDB_LITE); mobidb-lite (MOBIDB_LITE); mobidb-lite (MOBIDB_LITE); PTHR48024:SF33 (PANTHER); PTHR48024 (PANTHER); IPR000504 (PROSITE_PROFILES); IPR000504 (PROSITE_PROFILES); cd00590 (CDD); IPR035979 (SUPERFAMILY); IPR035979 (SUPERFAMILY)	F:GO:0003676	F:nucleic acid binding
236	[INTERPRO, BLASTED, MAPPED, ANNOTATED]	K9FNZ2_PEND2	PDIG_89600	EKV04464.1	nucleic acid-binding protein	298	20	0	64.43	6	P:GO:0006357; F:GO:0000981; F:GO:0003677; F:GO:0003723; F:GO:0008270; C:GO:0005634	P:regulation of transcription by RNA polymerase II; F:DNA-binding transcription factor activity, RNA polymerase II-specific; F:DNA binding; F:RNA binding; F:zinc ion binding; C:nucleus			IPR000504 (SMART); IPR012677 (G3DSA:3.30.70.GENE3D); IPR000504 (PFAM); IPR012677 (G3DSA:3.30.70.GENE3D); mobidb-lite (MOBIDB_LITE); mobidb-lite (MOBIDB_LITE); mobidb-lite (MOBIDB_LITE); mobidb-lite (MOBIDB_LITE); PTHR48024:SF33 (PANTHER); PTHR48024 (PANTHER); IPR000504 (PROSITE_PROFILES); IPR000504 (PROSITE_PROFILES); cd00590 (CDD); IPR035979 (SUPERFAMILY); IPR035979 (SUPERFAMILY)	F:GO:0003676	F:nucleic acid binding
237	[INTERPRO, BLASTED, MAPPED]	K9F594_PEND2	PDIG_89610	EKV04465.1	DJ-1 domain, InhA-type	246	20	0	62.54	3	P:GO:0008150; F:GO:0003674; C:GO:0005575	P:biological_process; F:molecular_function; C:cellular_component			IPR002818 (PFAM); IPR029062 (G3DSA:3.40.50.GENE3D); PTHR43130:SF7 (PANTHER); PTHR43130 (PANTHER); SIGNAL_PEPTIDE_N_REGION (PHOBIUS); SIGNAL_PEPTIDE (PHOBIUS); SIGNAL_PEPTIDE_H_REGION (PHOBIUS); NON_CYTOPLASMIC_DOMAIN (PHOBIUS); SIGNAL_PEPTIDE_C_REGION (PHOBIUS); SignalP-noTM (SIGNALP_EUK); IPR029062 (SUPERFAMILY); TMhelix (TMHMM)	no GO terms	no GO terms
238	[INTERPRO, BLASTED, MAPPED, ANNOTATED]	K9FTS2_PEND2	PDIG_88980	EKV04466.1	Glycoside hydrolase, family 2, N-terminal	500	8	0	67.06	2	F:GO:0016787; C:GO:0016021	F:hydrolase activity; C:integral component of membrane	EC:3	Hydrolases	PF17132 (PFAM); PTHR36848 (PANTHER); SIGNAL_PEPTIDE_C_REGION (PHOBIUS); NON_CYTOPLASMIC_DOMAIN (PHOBIUS); SIGNAL_PEPTIDE (PHOBIUS); SIGNAL_PEPTIDE_N_REGION (PHOBIUS); SIGNAL_PEPTIDE_H_REGION (PHOBIUS); SignalP-noTM (SIGNALP_EUK); SignalP-TM (SIGNALP_GRAM_POSITIVE); SignalP-noTM (SIGNALP_GRAM_NEGATIVE)	no GO terms	no GO terms
239	[INTERPRO, BLASTED, MAPPED, ANNOTATED]	K9F8T6_PEND2	PDIG_88990	EKV04467.1	Major facilitator superfamily domain, general substrate transporter	399	20	0	70.92	10	P:GO:0006633; P:GO:0018215; P:GO:0055085; F:GO:0004317; F:GO:0004318; F:GO:0008897; F:GO:0016787; F:GO:0022857; C:GO:0005835; C:GO:0005887	P:fatty acid biosynthetic process; P:protein phosphopantetheinylation; P:transmembrane transport; F:3-hydroxypalmitoyl-[acyl-carrier-protein] dehydratase activity; F:enoyl-[acyl-carrier-protein] reductase (NADH) activity; F:holo-[acyl-carrier-protein] synthase activity; F:hydrolase activity; F:transmembrane transporter activity; C:fatty acid synthase complex; C:integral component of plasma membra…	EC:2.3.1.85; EC:1.3.1.9; EC:3; EC:4.2.1.59; EC:7; EC:2.7.8.7	Fatty-acid synthase system; Enoyl-[acyl-carrier-protein] reductase (NADH); Hydrolases; 3-hydroxyacyl-[acyl-carrier-protein] dehydratase; Translocases; Holo-[acyl-carrier-protein] synthase	IPR036259 (G3DSA:1.20.1250.GENE3D); IPR036259 (G3DSA:1.20.1250.GENE3D); IPR011701 (PFAM); PTHR23501:SF59 (PANTHER); PTHR23501 (PANTHER); TRANSMEMBRANE (PHOBIUS); NON_CYTOPLASMIC_DOMAIN (PHOBIUS); NON_CYTOPLASMIC_DOMAIN (PHOBIUS); CYTOPLASMIC_DOMAIN (PHOBIUS); TRANSMEMBRANE (PHOBIUS); TRANSMEMBRANE (PHOBIUS); NON_CYTOPLASMIC_DOMAIN (PHOBIUS); TRANSMEMBRANE (PHOBIUS); TRANSMEMBRANE (PHOBIUS); CYTOP…	P:GO:0055085; F:GO:0022857	P:transmembrane transport; F:transmembrane transporter activity
240	[INTERPRO, BLASTED, MAPPED, ANNOTATED]	K9FNZ5_PEND2	PDIG_89000	EKV04468.1	polo-like kinase	1137	20	0	65.75	11	P:GO:0000278; P:GO:0006468; P:GO:0032465; P:GO:1902542; F:GO:0005515; F:GO:0005524; F:GO:0106311; C:GO:0000922; C:GO:0005634; C:GO:0005737; C:GO:0005816	P:mitotic cell cycle; P:protein phosphorylation; P:regulation of cytokinesis; P:regulation of protein localization to mitotic spindle pole body; F:protein binding; F:ATP binding; F:protein threonine kinase activity; C:spindle pole; C:nucleus; C:cytoplasm; C:spindle pole body	EC:2.7.11.1	Non-specific serine/threonine protein kinase	IPR000719 (SMART); G3DSA:1.10.510.10 (GENE3D); IPR036947 (G3DSA:3.30.1120.GENE3D); G3DSA:3.30.200.20 (GENE3D); IPR000719 (PFAM); mobidb-lite (MOBIDB_LITE); mobidb-lite (MOBIDB_LITE); mobidb-lite (MOBIDB_LITE); mobidb-lite (MOBIDB_LITE); mobidb-lite (MOBIDB_LITE); mobidb-lite (MOBIDB_LITE); mobidb-lite (MOBIDB_LITE); PTHR24345 (PANTHER); PTHR24345:SF0 (PANTHER); IPR008271 (PROSITE_PATTERNS); IPR01…	P:GO:0006468; F:GO:0004672; F:GO:0005515; F:GO:0005524	P:protein phosphorylation; F:protein kinase activity; F:protein binding; F:ATP binding
241	[INTERPRO, BLASTED, MAPPED, ANNOTATED]	K9F602_PEND2	PDIG_89010	EKV04469.1	Amino acid/polyamine transporter I	561	20	0	76.16	3	P:GO:0003333; F:GO:0015171; C:GO:0016021	P:amino acid transmembrane transport; F:amino acid transmembrane transporter activity; C:integral component of membrane	EC:7	Translocases	IPR004841 (PFAM); PIRSF006060 (PIRSF); G3DSA:1.20.1740.10 (GENE3D); PTHR43341:SF18 (PANTHER); PTHR43341 (PANTHER); TRANSMEMBRANE (PHOBIUS); NON_CYTOPLASMIC_DOMAIN (PHOBIUS); TRANSMEMBRANE (PHOBIUS); TRANSMEMBRANE (PHOBIUS); TRANSMEMBRANE (PHOBIUS); NON_CYTOPLASMIC_DOMAIN (PHOBIUS); CYTOPLASMIC_DOMAIN (PHOBIUS); TRANSMEMBRANE (PHOBIUS); NON_CYTOPLASMIC_DOMAIN (PHOBIUS); CYTOPLASMIC_DOMAIN (PHOBIUS…	P:GO:0055085; C:GO:0016020	P:transmembrane transport; C:membrane
242	[INTERPRO, BLASTED, MAPPED, ANNOTATED]	K9F597_PEND2	PDIG_89020	EKV04470.1	Optic atrophy 3-like	280	11	0	73.54	2	P:GO:0019216; C:GO:0005739	P:regulation of lipid metabolic process; C:mitochondrion			Coil (COILS); Coil (COILS); IPR010754 (PFAM); mobidb-lite (MOBIDB_LITE); IPR010754 (PANTHER); PTHR12499:SF0 (PANTHER); NON_CYTOPLASMIC_DOMAIN (PHOBIUS); TRANSMEMBRANE (PHOBIUS); CYTOPLASMIC_DOMAIN (PHOBIUS); SignalP-TM (SIGNALP_GRAM_POSITIVE)	no GO terms	no GO terms
243	[INTERPRO, BLASTED]	K9FTS5_PEND2	PDIG_89030	EKV04471.1	hypothetical protein Pdw03_5217	259	4	9.95349e-164	87.59						mobidb-lite (MOBIDB_LITE)	no GO terms	no GO terms
244	[INTERPRO, BLASTED, MAPPED, ANNOTATED]	K9F8T9_PEND2	PDIG_89040	EKV04472.1	Myosin I MyoA/Myo5	1255	20	0	73.43	17	P:GO:0006897; P:GO:0007015; P:GO:0009932; P:GO:0030050; P:GO:0051666; F:GO:0000146; F:GO:0005524; F:GO:0016787; F:GO:0051015; C:GO:0001411; C:GO:0005886; C:GO:0005902; C:GO:0012505; C:GO:0016459; C:GO:0030428; C:GO:0030479; C:GO:0031982	P:endocytosis; P:actin filament organization; P:cell tip growth; P:vesicle transport along actin filament; P:actin cortical patch localization; F:microfilament motor activity; F:ATP binding; F:hydrolase activity; F:actin filament binding; C:hyphal tip; C:plasma membrane; C:microvillus; C:endomembrane system; C:myosin complex; C:cell septum; C:actin cortical patch; C:vesicle	EC:3; EC:5.6.1.8	Hydrolases; Myosin ATPase	IPR001609 (PRINTS); IPR001452 (SMART); IPR001609 (SMART); IPR010926 (PFAM); G3DSA:1.20.58.530 (GENE3D); G3DSA:1.20.5.4820 (GENE3D); IPR001609 (PFAM); G3DSA:1.10.10.820 (GENE3D); IPR036961 (G3DSA:3.40.850.GENE3D); G3DSA:1.20.120.720 (GENE3D); G3DSA:2.30.30.40 (GENE3D); IPR001452 (PFAM); mobidb-lite (MOBIDB_LITE); mobidb-lite (MOBIDB_LITE); mobidb-lite (MOBIDB_LITE); mobidb-lite (MOBIDB_LITE); mobi…	F:GO:0003774; F:GO:0005515; F:GO:0005524; C:GO:0016459	F:cytoskeletal motor activity; F:protein binding; F:ATP binding; C:myosin complex
245	[INTERPRO, BLASTED, MAPPED, ANNOTATED]	K9FP01_PEND2	PDIG_89050	EKV04473.1	Cytochrome P450	499	20	0	66.68	5	F:GO:0004497; F:GO:0005506; F:GO:0016705; F:GO:0020037; C:GO:0016021	F:monooxygenase activity; F:iron ion binding; F:oxidoreductase activity, acting on paired donors, with incorporation or reduction of molecular oxygen; F:heme binding; C:integral component of membrane	EC:1.14	Acting on paired donors, with incorporation or reduction of molecular oxygen. The oxygen incorporated need not be derived from O(2)	IPR002401 (PRINTS); IPR001128 (PRINTS); IPR036396 (G3DSA:1.10.630.GENE3D); IPR001128 (PFAM); PTHR24305 (PANTHER); PTHR24305:SF113 (PANTHER); IPR017972 (PROSITE_PATTERNS); NON_CYTOPLASMIC_DOMAIN (PHOBIUS); CYTOPLASMIC_DOMAIN (PHOBIUS); TRANSMEMBRANE (PHOBIUS); IPR036396 (SUPERFAMILY); TMhelix (TMHMM)	F:GO:0004497; F:GO:0005506; F:GO:0016705; F:GO:0020037	F:monooxygenase activity; F:iron ion binding; F:oxidoreductase activity, acting on paired donors, with incorporation or reduction of molecular oxygen; F:heme binding
246	[INTERPRO, BLASTED, MAPPED]	K9F606_PEND2	PDIG_89060	EKV04474.1	di-, tri-valent inorganic cation transporter	263	12	8.18377e-175	68.01	3	P:GO:0008150; F:GO:0003674; C:GO:0005575	P:biological_process; F:molecular_function; C:cellular_component			mobidb-lite (MOBIDB_LITE); PTHR39477 (PANTHER)	no GO terms	no GO terms
247	[INTERPRO, BLASTED, MAPPED, ANNOTATED]	K9F5A0_PEND2	PDIG_89070	EKV04475.1	WD repeat protein	726	20	0	58.78	1	F:GO:0005515	F:protein binding			IPR001680 (SMART); IPR015943 (G3DSA:2.130.10.GENE3D); PTHR43991 (PANTHER); PTHR43991:SF7 (PANTHER); IPR019775 (PROSITE_PATTERNS); PS50294 (PROSITE_PROFILES); IPR001680 (PROSITE_PROFILES); IPR036322 (SUPERFAMILY)	F:GO:0005515	F:protein binding
248	[INTERPRO, NO-BLAST]	K9FTS8_PEND2	PDIG_89080	EKV04476.1	---NA---	43									no IPS match	no IPS match	no IPS match
249	[INTERPRO, BLASTED, MAPPED, ANNOTATED]	K9F8U4_PEND2	PDIG_89090	EKV04477.1	chitin synthase 4	1203	20	0	78.69	13	P:GO:0006031; P:GO:0009932; P:GO:0030448; P:GO:0031505; P:GO:0043936; P:GO:0048315; P:GO:0071470; F:GO:0004100; F:GO:0005488; C:GO:0001411; C:GO:0005886; C:GO:0016021; C:GO:0030428	P:chitin biosynthetic process; P:cell tip growth; P:hyphal growth; P:fungal-type cell wall organization; P:asexual sporulation resulting in formation of a cellular spore; P:conidium formation; P:cellular response to osmotic stress; F:chitin synthase activity; F:binding; C:hyphal tip; C:plasma membrane; C:integral component of membrane; C:cell septum	EC:2.4.1.16	Chitin synthase	PF03142 (PFAM); mobidb-lite (MOBIDB_LITE); mobidb-lite (MOBIDB_LITE); mobidb-lite (MOBIDB_LITE); mobidb-lite (MOBIDB_LITE); mobidb-lite (MOBIDB_LITE); mobidb-lite (MOBIDB_LITE); mobidb-lite (MOBIDB_LITE); mobidb-lite (MOBIDB_LITE); mobidb-lite (MOBIDB_LITE); IPR004835 (PANTHER); PTHR22914:SF16 (PANTHER); TRANSMEMBRANE (PHOBIUS); NON_CYTOPLASMIC_DOMAIN (PHOBIUS); TRANSMEMBRANE (PHOBIUS); CYTOPLASM…	F:GO:0004100; F:GO:0016758	F:chitin synthase activity; F:hexosyltransferase activity
250	[INTERPRO, BLASTED, MAPPED, ANNOTATED]	K9F8W5_PEND2	PDIG_88820	EKV04507.1	Homocysteine S-methyltransferase, putative	319	5	0	83.14	3	P:GO:0032259; F:GO:0008168; F:GO:0046872	P:methylation; F:methyltransferase activity; F:metal ion binding	EC:2.1.1	Transferring one-carbon groups	IPR036589 (G3DSA:3.20.20.GENE3D); IPR003726 (PFAM); PTHR11103 (PANTHER); PTHR11103:SF14 (PANTHER); IPR003726 (PROSITE_PROFILES); IPR036589 (SUPERFAMILY)	no GO terms	no GO terms
251	[INTERPRO, BLASTED, MAPPED, ANNOTATED]	K9FP28_PEND2	PDIG_88830	EKV04508.1	Oxidase ustYa	94	20	2.24721e-67	59.87	1	P:GO:0043386	P:mycotoxin biosynthetic process			IPR021765 (PFAM); mobidb-lite (MOBIDB_LITE); IPR021765 (PANTHER)	P:GO:0043386	P:mycotoxin biosynthetic process
252	[INTERPRO, NO-BLAST]	K9F630_PEND2	PDIG_88840	EKV04509.1	---NA---	47									no IPS match	no IPS match	no IPS match
253	[INTERPRO, BLASTED, MAPPED, ANNOTATED]	K9F5B8_PEND2	PDIG_88850	EKV04510.1	Myristoylated alanine-rich C-kinase substrate	129	2	7.54739e-64	85.16	2	P:GO:0016310; F:GO:0016301	P:phosphorylation; F:kinase activity	EC:2.7	Transferring phosphorus-containing groups	mobidb-lite (MOBIDB_LITE); mobidb-lite (MOBIDB_LITE); SIGNAL_PEPTIDE_C_REGION (PHOBIUS); SIGNAL_PEPTIDE (PHOBIUS); SIGNAL_PEPTIDE_H_REGION (PHOBIUS); SIGNAL_PEPTIDE_N_REGION (PHOBIUS); NON_CYTOPLASMIC_DOMAIN (PHOBIUS); SignalP-TM (SIGNALP_GRAM_POSITIVE); SignalP-noTM (SIGNALP_GRAM_NEGATIVE); SignalP-noTM (SIGNALP_EUK); TMhelix (TMHMM)	no GO terms	no GO terms
254	[INTERPRO, BLASTED, MAPPED, ANNOTATED]	K9FTV7_PEND2	PDIG_88860	EKV04511.1	Acyl-CoA N-acyltransferase	204	15	3.24405e-154	65.73	1	F:GO:0008080	F:N-acetyltransferase activity	EC:2.3.1	Acyltransferases	G3DSA:3.40.630.30 (GENE3D); IPR000182 (PFAM); PTHR43792 (PANTHER); PTHR43792:SF4 (PANTHER); IPR016181 (SUPERFAMILY)	F:GO:0008080	F:N-acetyltransferase activity
255	[INTERPRO, BLASTED, MAPPED, ANNOTATED]	K9F8X0_PEND2	PDIG_88870	EKV04512.1	Major facilitator superfamily domain, general substrate transporter	486	20	0	76.33	5	P:GO:0034219; P:GO:1902600; F:GO:0005351; C:GO:0005886; C:GO:0016021	P:carbohydrate transmembrane transport; P:proton transmembrane transport; F:carbohydrate:proton symporter activity; C:plasma membrane; C:integral component of membrane	EC:7	Translocases	IPR003663 (PRINTS); IPR003663 (TIGRFAM); IPR036259 (G3DSA:1.20.1250.GENE3D); IPR005828 (PFAM); PTHR48022:SF14 (PANTHER); PTHR48022 (PANTHER); IPR005829 (PROSITE_PATTERNS); IPR005829 (PROSITE_PATTERNS); TRANSMEMBRANE (PHOBIUS); TRANSMEMBRANE (PHOBIUS); TRANSMEMBRANE (PHOBIUS); NON_CYTOPLASMIC_DOMAIN (PHOBIUS); NON_CYTOPLASMIC_DOMAIN (PHOBIUS); CYTOPLASMIC_DOMAIN (PHOBIUS); TRANSMEMBRANE (PHOBIUS);…	P:GO:0055085; F:GO:0022857; C:GO:0016020; C:GO:0016021	P:transmembrane transport; F:transmembrane transporter activity; C:membrane; C:integral component of membrane
256	[INTERPRO, BLASTED, MAPPED, ANNOTATED]	K9FP33_PEND2	PDIG_88880	EKV04513.1	glycosyltransferase family 28 domain-containing protein	939	20	0	66.87	4	P:GO:0005975; P:GO:0030259; F:GO:0004577; C:GO:0005783	P:carbohydrate metabolic process; P:lipid glycosylation; F:N-acetylglucosaminyldiphosphodolichol N-acetylglucosaminyltransferase activity; C:endoplasmic reticulum	EC:2.4.1.141	N-acetylglucosaminyldiphosphodolichol N-acetylglucosaminyltransferase	IPR002213 (PFAM); G3DSA:3.40.50.2000 (GENE3D); G3DSA:3.40.50.2000 (GENE3D); IPR004276 (PFAM); mobidb-lite (MOBIDB_LITE); mobidb-lite (MOBIDB_LITE); mobidb-lite (MOBIDB_LITE); mobidb-lite (MOBIDB_LITE); PTHR48050:SF18 (PANTHER); PTHR48050 (PANTHER); IPR002213 (CDD); SSF53756 (SUPERFAMILY)	P:GO:0005975; P:GO:0030259; F:GO:0008194; F:GO:0016758	P:carbohydrate metabolic process; P:lipid glycosylation; F:UDP-glycosyltransferase activity; F:hexosyltransferase activity
257	[INTERPRO, NO-BLAST]	K9F635_PEND2	PDIG_88890	EKV04514.1	---NA---	60									no IPS match	no IPS match	no IPS match
258	[INTERPRO, BLASTED, MAPPED, ANNOTATED]	K9F5C2_PEND2	PDIG_88900	EKV04515.1	Translation initiation factor IF-2	130	11	4.55514e-81	72.38	4	P:GO:0006413; F:GO:0003743; C:GO:0005774; C:GO:0016021	P:translational initiation; F:translation initiation factor activity; C:vacuolar membrane; C:integral component of membrane			mobidb-lite (MOBIDB_LITE); mobidb-lite (MOBIDB_LITE); mobidb-lite (MOBIDB_LITE); mobidb-lite (MOBIDB_LITE); PTHR34187:SF1 (PANTHER); PTHR34187 (PANTHER)	no GO terms	no GO terms
259	[INTERPRO, BLASTED, MAPPED, ANNOTATED]	K9FTW0_PEND2	PDIG_88910	EKV04516.1	Glutathione-dependent formaldehyde-activating, GFA	150	20	4.6442e-91	51.08	1	F:GO:0016846	F:carbon-sulfur lyase activity	EC:4.4	Carbon-sulfur lyases	G3DSA:3.90.1590.10 (GENE3D); IPR006913 (PFAM); PTHR33337 (PANTHER); IPR006913 (PROSITE_PROFILES); IPR011057 (SUPERFAMILY)	F:GO:0016846	F:carbon-sulfur lyase activity
260	[INTERPRO, BLASTED, MAPPED, ANNOTATED]	K9F8X3_PEND2	PDIG_88920	EKV04517.1	Methyltransferase type 11	278	20	0	63.75	2	P:GO:0032259; F:GO:0008168	P:methylation; F:methyltransferase activity	EC:2.1.1	Transferring one-carbon groups	G3DSA:3.40.50.150 (GENE3D); IPR041698 (PFAM); PTHR42912 (PANTHER); PTHR42912:SF63 (PANTHER); cd02440 (CDD); IPR029063 (SUPERFAMILY)	no GO terms	no GO terms
261	[INTERPRO, BLASTED, MAPPED, ANNOTATED]	K9FP38_PEND2	PDIG_88930	EKV04518.1	Palmitoyltransferase pfa4	246	11	6.14366e-170	71.29	6	P:GO:0006612; P:GO:0018230; F:GO:0019706; C:GO:0005789; C:GO:0005794; C:GO:0016021	P:protein targeting to membrane; P:peptidyl-L-cysteine S-palmitoylation; F:protein-cysteine S-palmitoyltransferase activity; C:endoplasmic reticulum membrane; C:Golgi apparatus; C:integral component of membrane	EC:2.3.1.225	Protein S-acyltransferase	mobidb-lite (MOBIDB_LITE); mobidb-lite (MOBIDB_LITE); NON_CYTOPLASMIC_DOMAIN (PHOBIUS); TRANSMEMBRANE (PHOBIUS); CYTOPLASMIC_DOMAIN (PHOBIUS); TMhelix (TMHMM)	no GO terms	no GO terms
262	[INTERPRO, BLASTED, MAPPED, ANNOTATED]	K9F638_PEND2	PDIG_88940	EKV04519.1	DNA mismatch repair protein, C-terminal	799	20	0	58.8	6	P:GO:0006298; F:GO:0003916; F:GO:0005524; F:GO:0016887; F:GO:0030983; C:GO:0032300	P:mismatch repair; F:DNA topoisomerase activity; F:ATP binding; F:ATP hydrolysis activity; F:mismatched DNA binding; C:mismatch repair complex	EC:5.6.2	Isomerases altering macromolecular conformation	IPR013507 (SMART); IPR003594 (PFAM); IPR036890 (G3DSA:3.30.565.GENE3D); IPR013507 (PFAM); IPR014721 (G3DSA:3.30.230.GENE3D); mobidb-lite (MOBIDB_LITE); mobidb-lite (MOBIDB_LITE); mobidb-lite (MOBIDB_LITE); mobidb-lite (MOBIDB_LITE); mobidb-lite (MOBIDB_LITE); mobidb-lite (MOBIDB_LITE); mobidb-lite (MOBIDB_LITE); mobidb-lite (MOBIDB_LITE); mobidb-lite (MOBIDB_LITE); IPR038973 (PANTHER); PTHR10073:…	P:GO:0006298; F:GO:0005524; F:GO:0016887; F:GO:0030983; C:GO:0032300	P:mismatch repair; F:ATP binding; F:ATP hydrolysis activity; F:mismatched DNA binding; C:mismatch repair complex
263	[INTERPRO, BLASTED, MAPPED, ANNOTATED]	K9F5C5_PEND2	PDIG_88950	EKV04520.1	D-3-phosphoglycerate dehydrogenase	359	20	0	68.71	1	F:GO:0051287	F:NAD binding			G3DSA:3.40.50.720 (GENE3D); IPR006140 (PFAM); G3DSA:3.40.50.720 (GENE3D); PTHR10996 (PANTHER); PTHR10996:SF224 (PANTHER); IPR029752 (PROSITE_PATTERNS); cd12163 (CDD); IPR036291 (SUPERFAMILY); SSF52283 (SUPERFAMILY)	F:GO:0051287	F:NAD binding
264	[INTERPRO, BLASTED, MAPPED, ANNOTATED]	K9FTW4_PEND2	PDIG_88960	EKV04521.1	Acyl-CoA N-acyltransferase	204	20	1.04967e-153	60.6	1	F:GO:0008080	F:N-acetyltransferase activity	EC:2.3.1	Acyltransferases	IPR000182 (PFAM); G3DSA:3.40.630.30 (GENE3D); PTHR42791:SF2 (PANTHER); PTHR42791 (PANTHER); IPR000182 (PROSITE_PROFILES); cd04301 (CDD); IPR016181 (SUPERFAMILY)	F:GO:0008080	F:N-acetyltransferase activity
265	[INTERPRO, BLASTED, MAPPED, ANNOTATED]	K9F8X7_PEND2	PDIG_88970	EKV04522.1	Secreted protein	470	8	0	59.53	3	P:GO:0005975; F:GO:0004553; C:GO:0016020	P:carbohydrate metabolic process; F:hydrolase activity, hydrolyzing O-glycosyl compounds; C:membrane	EC:3.2.1	Glycosylases	IPR006104 (PFAM); G3DSA:2.60.120.260 (GENE3D); PTHR36848 (PANTHER); IPR008979 (SUPERFAMILY)	P:GO:0005975; F:GO:0004553	P:carbohydrate metabolic process; F:hydrolase activity, hydrolyzing O-glycosyl compounds
266	[INTERPRO, BLASTED, MAPPED, ANNOTATED]	K9F8Y4_PEND2	PDIG_88800	EKV04532.1	MYB DNA binding domain protein	214	20	8.90735e-128	63.87	4	P:GO:0006355; F:GO:0000978; F:GO:0000981; C:GO:0005634	P:regulation of transcription, DNA-templated; F:RNA polymerase II cis-regulatory region sequence-specific DNA binding; F:DNA-binding transcription factor activity, RNA polymerase II-specific; C:nucleus			G3DSA:1.10.10.60 (GENE3D); mobidb-lite (MOBIDB_LITE); mobidb-lite (MOBIDB_LITE); mobidb-lite (MOBIDB_LITE); mobidb-lite (MOBIDB_LITE); mobidb-lite (MOBIDB_LITE); mobidb-lite (MOBIDB_LITE); IPR009057 (SUPERFAMILY)	no GO terms	no GO terms
267	[INTERPRO, BLASTED, MAPPED, ANNOTATED]	K9FP51_PEND2	PDIG_88810	EKV04533.1	Aminoglycoside phosphotransferase	536	20	0	66.27	4	P:GO:0055085; F:GO:0016740; F:GO:0022857; C:GO:0016021	P:transmembrane transport; F:transferase activity; F:transmembrane transporter activity; C:integral component of membrane	EC:2; EC:7	Transferases; Translocases	IPR002575 (PFAM); G3DSA:3.90.1200.10 (GENE3D); G3DSA:3.30.200.20 (GENE3D); PTHR21310:SF43 (PANTHER); PTHR21310 (PANTHER); cd05120 (CDD); IPR011009 (SUPERFAMILY)	no GO terms	no GO terms
268	[INTERPRO, BLASTED, MAPPED, ANNOTATED]	K9FTX8_PEND2	PDIG_88520	EKV04536.1	C6 finger domain protein	284	20	1.97369e-26	53.45	3	P:GO:0006355; F:GO:0000981; F:GO:0008270	P:regulation of transcription, DNA-templated; F:DNA-binding transcription factor activity, RNA polymerase II-specific; F:zinc ion binding			PR00755 (PRINTS); IPR001138 (SMART); IPR036864 (G3DSA:4.10.240.GENE3D); IPR001138 (PFAM); mobidb-lite (MOBIDB_LITE); PTHR47660:SF3 (PANTHER); PTHR47660 (PANTHER); IPR001138 (PROSITE_PROFILES); IPR001138 (CDD); IPR036864 (SUPERFAMILY)	P:GO:0006355; F:GO:0000981; F:GO:0008270	P:regulation of transcription, DNA-templated; F:DNA-binding transcription factor activity, RNA polymerase II-specific; F:zinc ion binding
269	[INTERPRO, BLASTED, MAPPED, ANNOTATED]	K9F8Y8_PEND2	PDIG_88530	EKV04537.1	Alanine racemase, N-terminal	367	11	0	70.43	1	F:GO:0004793	F:threonine aldolase activity	EC:4.1.2.5	L-threonine aldolase	IPR026956 (SMART); IPR026956 (PFAM); IPR042208 (G3DSA:2.40.37.GENE3D); IPR029066 (G3DSA:3.20.20.GENE3D); IPR001608 (PFAM); PTHR28004 (PANTHER); cd06819 (CDD); IPR029066 (SUPERFAMILY)	no GO terms	no GO terms
270	[INTERPRO, BLASTED, MAPPED, ANNOTATED]	K9FP56_PEND2	PDIG_88540	EKV04538.1	Endo-1,3(4)-beta-glucanase, putative	353	20	0	74.47	6	P:GO:0009251; F:GO:0030246; F:GO:0052736; C:GO:0005886; C:GO:0016021; C:GO:0031225	P:glucan catabolic process; F:carbohydrate binding; F:beta-glucanase activity; C:plasma membrane; C:integral component of membrane; C:anchored component of membrane	EC:3.2.1	Glycosylases	IPR000757 (PFAM); G3DSA:2.60.120.200 (GENE3D); PTHR10963 (PANTHER); PTHR10963:SF42 (PANTHER); NON_CYTOPLASMIC_DOMAIN (PHOBIUS); CYTOPLASMIC_DOMAIN (PHOBIUS); TRANSMEMBRANE (PHOBIUS); IPR000757 (PROSITE_PROFILES); cd02181 (CDD); IPR013320 (SUPERFAMILY); TMhelix (TMHMM)	P:GO:0005975; F:GO:0004553	P:carbohydrate metabolic process; F:hydrolase activity, hydrolyzing O-glycosyl compounds
271	[INTERPRO, BLASTED, MAPPED, ANNOTATED]	K9F656_PEND2	PDIG_88550	EKV04539.1	ABC transporter, integral membrane type 1	1457	20	0	79.13	10	P:GO:0006357; P:GO:0055085; F:GO:0000981; F:GO:0003677; F:GO:0005524; F:GO:0008270; F:GO:0015440; C:GO:0000324; C:GO:0005634; C:GO:0016021	P:regulation of transcription by RNA polymerase II; P:transmembrane transport; F:DNA-binding transcription factor activity, RNA polymerase II-specific; F:DNA binding; F:ATP binding; F:zinc ion binding; F:ABC-type peptide transporter activity; C:fungal-type vacuole; C:nucleus; C:integral component of membrane	EC:7.4.2.5	Bacterial ABC-type protein transporter	IPR003593 (SMART); IPR003439 (PFAM); IPR003439 (PFAM); IPR027417 (G3DSA:3.40.50.GENE3D); IPR011527 (PFAM); IPR036640 (G3DSA:1.20.1560.GENE3D); IPR027417 (G3DSA:3.40.50.GENE3D); mobidb-lite (MOBIDB_LITE); mobidb-lite (MOBIDB_LITE); PTHR24223 (PANTHER); PTHR24223:SF345 (PANTHER); IPR017871 (PROSITE_PATTERNS); IPR017871 (PROSITE_PATTERNS); CYTOPLASMIC_DOMAIN (PHOBIUS); TRANSMEMBRANE (PHOBIUS); NON_C…	P:GO:0055085; F:GO:0005524; F:GO:0140359; C:GO:0016021	P:transmembrane transport; F:ATP binding; F:ABC-type transporter activity; C:integral component of membrane
272	[INTERPRO, BLASTED, MAPPED, ANNOTATED]	K9F5D9_PEND2	PDIG_88560	EKV04540.1	O-methylsterigmatocystin oxidoreductase	210	20	8.9404e-154	73.27	4	F:GO:0004497; F:GO:0005506; F:GO:0016705; F:GO:0020037	F:monooxygenase activity; F:iron ion binding; F:oxidoreductase activity, acting on paired donors, with incorporation or reduction of molecular oxygen; F:heme binding	EC:1.14	Acting on paired donors, with incorporation or reduction of molecular oxygen. The oxygen incorporated need not be derived from O(2)	IPR001128 (PRINTS); IPR002401 (PRINTS); IPR036396 (G3DSA:1.10.630.GENE3D); IPR001128 (PFAM); PTHR46300 (PANTHER); PTHR46300:SF7 (PANTHER); IPR017972 (PROSITE_PATTERNS); IPR036396 (SUPERFAMILY)	F:GO:0004497; F:GO:0005506; F:GO:0016705; F:GO:0020037	F:monooxygenase activity; F:iron ion binding; F:oxidoreductase activity, acting on paired donors, with incorporation or reduction of molecular oxygen; F:heme binding
273	[INTERPRO, BLASTED, MAPPED, ANNOTATED]	K9FTY2_PEND2	PDIG_88570	EKV04541.1	Exonuclease, RNase T/DNA polymerase III	579	20	0	70.03	3	P:GO:0090305; F:GO:0003676; F:GO:0004527	P:nucleic acid phosphodiester bond hydrolysis; F:nucleic acid binding; F:exonuclease activity	EC:3.1	Acting on ester bonds	Coil (COILS); IPR013520 (SMART); IPR013087 (SMART); G3DSA:3.30.160.60 (GENE3D); IPR013520 (PFAM); IPR036397 (G3DSA:3.30.420.GENE3D); mobidb-lite (MOBIDB_LITE); mobidb-lite (MOBIDB_LITE); mobidb-lite (MOBIDB_LITE); mobidb-lite (MOBIDB_LITE); mobidb-lite (MOBIDB_LITE); PTHR12801:SF114 (PANTHER); PTHR12801 (PANTHER); IPR013087 (PROSITE_PATTERNS); IPR013087 (PROSITE_PROFILES); cd06137 (CDD); IPR01233…	F:GO:0003676	F:nucleic acid binding
274	[INTERPRO, BLASTED, MAPPED, ANNOTATED]	K9F8Z2_PEND2	PDIG_88580	EKV04542.1	Acylphosphatase	329	7	0	78.07	1	C:GO:0016021	C:integral component of membrane			mobidb-lite (MOBIDB_LITE); mobidb-lite (MOBIDB_LITE); mobidb-lite (MOBIDB_LITE); mobidb-lite (MOBIDB_LITE); mobidb-lite (MOBIDB_LITE); TRANSMEMBRANE (PHOBIUS); TRANSMEMBRANE (PHOBIUS); CYTOPLASMIC_DOMAIN (PHOBIUS); CYTOPLASMIC_DOMAIN (PHOBIUS); NON_CYTOPLASMIC_DOMAIN (PHOBIUS); TMhelix (TMHMM); TMhelix (TMHMM)	no GO terms	no GO terms
275	[INTERPRO, BLASTED, MAPPED, ANNOTATED]	K9FP63_PEND2	PDIG_88590	EKV04543.1	60S ribosomal protein L3	1267	20	0	90.18	13	P:GO:0000027; P:GO:0000122; P:GO:0006413; P:GO:0035690; F:GO:0000978; F:GO:0003735; F:GO:0003743; F:GO:0005515; F:GO:0031490; C:GO:0000785; C:GO:0005634; C:GO:0017053; C:GO:0022625	P:ribosomal large subunit assembly; P:negative regulation of transcription by RNA polymerase II; P:translational initiation; P:cellular response to drug; F:RNA polymerase II cis-regulatory region sequence-specific DNA binding; F:structural constituent of ribosome; F:translation initiation factor activity; F:protein binding; F:chromatin DNA binding; C:chromatin; C:nucleus; C:transcription represso…			IPR019734 (SMART); G3DSA:2.40.30.10 (GENE3D); IPR011990 (G3DSA:1.25.40.GENE3D); IPR011990 (G3DSA:1.25.40.GENE3D); IPR044892 (G3DSA:4.10.960.GENE3D); G3DSA:3.30.1430.10 (GENE3D); IPR000597 (PFAM); IPR019734 (PFAM); IPR001440 (PFAM); mobidb-lite (MOBIDB_LITE); mobidb-lite (MOBIDB_LITE); mobidb-lite (MOBIDB_LITE); mobidb-lite (MOBIDB_LITE); mobidb-lite (MOBIDB_LITE); mobidb-lite (MOBIDB_LITE); mobid…	P:GO:0006412; F:GO:0003735; F:GO:0005515; C:GO:0005840	P:translation; F:structural constituent of ribosome; F:protein binding; C:ribosome
276	[INTERPRO, BLASTED, MAPPED, ANNOTATED]	K9F660_PEND2	PDIG_88600	EKV04544.1	ribosomal protein L3	170	12	1.18125e-120	72.62	1	C:GO:0005840	C:ribosome			mobidb-lite (MOBIDB_LITE); mobidb-lite (MOBIDB_LITE); PTHR42093 (PANTHER)	no GO terms	no GO terms
277	[INTERPRO, BLASTED, MAPPED, ANNOTATED]	K9F5E1_PEND2	PDIG_88610	EKV04545.1	Beta-1,6 glucan synthetase (Kre6), putative	656	9	0	83.42	7	P:GO:0006078; P:GO:0031505; F:GO:0015926; F:GO:0030246; C:GO:0005886; C:GO:0030176; C:GO:0031225	P:(1->6)-beta-D-glucan biosynthetic process; P:fungal-type cell wall organization; F:glucosidase activity; F:carbohydrate binding; C:plasma membrane; C:integral component of endoplasmic reticulum membrane; C:anchored component of membrane	EC:3.2.1	Glycosylases	IPR005629 (PFAM); G3DSA:2.60.120.200 (GENE3D); mobidb-lite (MOBIDB_LITE); mobidb-lite (MOBIDB_LITE); mobidb-lite (MOBIDB_LITE); IPR005629 (PANTHER); PTHR31361:SF14 (PANTHER); TRANSMEMBRANE (PHOBIUS); CYTOPLASMIC_DOMAIN (PHOBIUS); TRANSMEMBRANE (PHOBIUS); CYTOPLASMIC_DOMAIN (PHOBIUS); NON_CYTOPLASMIC_DOMAIN (PHOBIUS); IPR000757 (PROSITE_PROFILES); IPR005629 (CDD); IPR013320 (SUPERFAMILY); TMhelix …	P:GO:0005975; F:GO:0004553	P:carbohydrate metabolic process; F:hydrolase activity, hydrolyzing O-glycosyl compounds
278	[INTERPRO, BLASTED, MAPPED]	K9FTY6_PEND2	PDIG_88620	EKV04546.1	hypothetical protein PEX2_021870	239	7	6.55681e-142	75.25	3	P:GO:0008150; F:GO:0003674; C:GO:0005575	P:biological_process; F:molecular_function; C:cellular_component			mobidb-lite (MOBIDB_LITE); mobidb-lite (MOBIDB_LITE); mobidb-lite (MOBIDB_LITE)	no GO terms	no GO terms
279	[INTERPRO, BLASTED, MAPPED, ANNOTATED]	K9F8Z5_PEND2	PDIG_88630	EKV04547.1	Pyruvate dehydrogenase kinase	438	20	0	76.32	5	P:GO:0006468; P:GO:0010906; F:GO:0004740; F:GO:0005524; C:GO:0005759	P:protein phosphorylation; P:regulation of glucose metabolic process; F:pyruvate dehydrogenase (acetyl-transferring) kinase activity; F:ATP binding; C:mitochondrial matrix	EC:2.7.11.2	[Pyruvate dehydrogenase (acetyl-transferring)] kinase	IPR004358 (PRINTS); IPR003594 (SMART); IPR018955 (PFAM); IPR003594 (PFAM); IPR036784 (G3DSA:1.20.140.GENE3D); IPR036890 (G3DSA:3.30.565.GENE3D); mobidb-lite (MOBIDB_LITE); mobidb-lite (MOBIDB_LITE); PTHR11947:SF3 (PANTHER); IPR039028 (PANTHER); IPR005467 (PROSITE_PROFILES); cd16929 (CDD); IPR036890 (SUPERFAMILY); IPR036784 (SUPERFAMILY)	P:GO:0016310; F:GO:0004672; F:GO:0016772	P:phosphorylation; F:protein kinase activity; F:transferase activity, transferring phosphorus-containing groups
280	[INTERPRO, BLASTED, MAPPED, ANNOTATED]	K9FP68_PEND2	PDIG_88640	EKV04548.1	predicted protein	103	7	6.9887e-73	81.8	1	C:GO:0016021	C:integral component of membrane			mobidb-lite (MOBIDB_LITE); mobidb-lite (MOBIDB_LITE); TRANSMEMBRANE (PHOBIUS); CYTOPLASMIC_DOMAIN (PHOBIUS); NON_CYTOPLASMIC_DOMAIN (PHOBIUS); TMhelix (TMHMM)	no GO terms	no GO terms
281	[INTERPRO, BLASTED, MAPPED, ANNOTATED]	K9F664_PEND2	PDIG_88650	EKV04549.1	Adenylosuccinate lyase	483	20	0	72.58	5	P:GO:0006189; P:GO:0044208; F:GO:0004018; F:GO:0070626; C:GO:0005829	P:'de novo' IMP biosynthetic process; P:'de novo' AMP biosynthetic process; F:N6-(1,2-dicarboxyethyl)AMP AMP-lyase (fumarate-forming) activity; F:(S)-2-(5-amino-1-(5-phospho-D-ribosyl)imidazole-4-carboxamido)succinate AMP-lyase (fumarate-forming) activity; C:cytosol	EC:4.3.2.2	Adenylosuccinate lyase	Coil (COILS); IPR000362 (PRINTS); IPR019468 (SMART); G3DSA:1.10.40.30 (GENE3D); IPR004769 (TIGRFAM); IPR022761 (PFAM); G3DSA:1.10.275.60 (GENE3D); G3DSA:1.20.200.10 (GENE3D); IPR019468 (PFAM); PTHR43172 (PANTHER); IPR020557 (PROSITE_PATTERNS); cd03302 (CDD); IPR008948 (SUPERFAMILY)	P:GO:0009152; F:GO:0003824; F:GO:0004018	P:purine ribonucleotide biosynthetic process; F:catalytic activity; F:N6-(1,2-dicarboxyethyl)AMP AMP-lyase (fumarate-forming) activity
282	[INTERPRO, BLASTED, MAPPED, ANNOTATED]	K9F5E6_PEND2	PDIG_88660	EKV04550.1	Exocyst complex protein exo70	626	11	0	83.34	4	P:GO:0006887; P:GO:0015031; C:GO:0000145; C:GO:0005935	P:exocytosis; P:protein transport; C:exocyst; C:cellular bud neck			Coil (COILS); G3DSA:1.20.1280.170 (GENE3D); IPR004140 (PFAM); IPR004140 (PANTHER); PTHR12542:SF7 (PANTHER); IPR016159 (SUPERFAMILY)	P:GO:0006887; C:GO:0000145	P:exocytosis; C:exocyst
283	[INTERPRO, BLASTED, MAPPED, ANNOTATED]	K9FTY9_PEND2	PDIG_88670	EKV04551.1	Acyl transferase/acyl hydrolase/lysophospholipase	794	20	0	63.2	7	P:GO:0046475; F:GO:0004622; F:GO:0004623; F:GO:0016740; F:GO:0102545; C:GO:0005829; C:GO:0016020	P:glycerophospholipid catabolic process; F:lysophospholipase activity; F:phospholipase A2 activity; F:transferase activity; F:phosphatidyl phospholipase B activity; C:cytosol; C:membrane	EC:2; EC:3.1.1.5; EC:3.1.1.1; EC:3.1.1.4	Transferases; Lysophospholipase; Carboxylesterase; Phospholipase A(2)	IPR002642 (SMART); G3DSA:3.40.1090.10 (GENE3D); IPR002642 (PFAM); mobidb-lite (MOBIDB_LITE); mobidb-lite (MOBIDB_LITE); mobidb-lite (MOBIDB_LITE); mobidb-lite (MOBIDB_LITE); mobidb-lite (MOBIDB_LITE); PTHR10728 (PANTHER); PTHR10728:SF40 (PANTHER); IPR002642 (PROSITE_PROFILES); cd00147 (CDD); IPR016035 (SUPERFAMILY)	P:GO:0009395; F:GO:0004620	P:phospholipid catabolic process; F:phospholipase activity
284	[INTERPRO, BLASTED, MAPPED, ANNOTATED]	K9F8Z9_PEND2	PDIG_88680	EKV04552.1	Phosphoinositide phosphatase Pten/Tep1, putative	526	12	0	75.97	11	P:GO:0014065; P:GO:0035335; P:GO:0046856; P:GO:0051896; F:GO:0004725; F:GO:0008138; F:GO:0016314; C:GO:0005634; C:GO:0005829; C:GO:0005886; C:GO:0042995	P:phosphatidylinositol 3-kinase signaling; P:peptidyl-tyrosine dephosphorylation; P:phosphatidylinositol dephosphorylation; P:regulation of protein kinase B signaling; F:protein tyrosine phosphatase activity; F:protein tyrosine/serine/threonine phosphatase activity; F:phosphatidylinositol-3,4,5-trisphosphate 3-phosphatase activity; C:nucleus; C:cytosol; C:plasma membrane; C:cell projection	EC:3.1.3.48; EC:3.1.3.67	Protein-tyrosine-phosphatase; Phosphatidylinositol-3,4,5-trisphosphate 3-phosphatase	IPR003595 (SMART); IPR029021 (G3DSA:3.90.190.GENE3D); IPR000340 (PFAM); mobidb-lite (MOBIDB_LITE); mobidb-lite (MOBIDB_LITE); mobidb-lite (MOBIDB_LITE); mobidb-lite (MOBIDB_LITE); mobidb-lite (MOBIDB_LITE); PTHR12305:SF81 (PANTHER); PTHR12305 (PANTHER); IPR016130 (PROSITE_PATTERNS); IPR000387 (PROSITE_PROFILES); IPR000242 (PROSITE_PROFILES); IPR029023 (PROSITE_PROFILES); cd14497 (CDD); IPR029021 …	P:GO:0006470; P:GO:0016311; F:GO:0004725; F:GO:0008138; F:GO:0016791	P:protein dephosphorylation; P:dephosphorylation; F:protein tyrosine phosphatase activity; F:protein tyrosine/serine/threonine phosphatase activity; F:phosphatase activity
285	[INTERPRO, BLASTED, MAPPED]	K9FP74_PEND2	PDIG_88690	EKV04553.1	dual specificity phosphatase, catalytic domain protein	144	8	3.18173e-106	74	9	P:GO:0006470; P:GO:0008150; P:GO:0016311; P:GO:0035335; F:GO:0003674; F:GO:0004725; F:GO:0008138; F:GO:0016791; C:GO:0005575	P:protein dephosphorylation; P:biological_process; P:dephosphorylation; P:peptidyl-tyrosine dephosphorylation; F:molecular_function; F:protein tyrosine phosphatase activity; F:protein tyrosine/serine/threonine phosphatase activity; F:phosphatase activity; C:cellular_component			SIGNAL_PEPTIDE (PHOBIUS); NON_CYTOPLASMIC_DOMAIN (PHOBIUS); SIGNAL_PEPTIDE_N_REGION (PHOBIUS); SIGNAL_PEPTIDE_H_REGION (PHOBIUS); SIGNAL_PEPTIDE_C_REGION (PHOBIUS); SignalP-noTM (SIGNALP_EUK)	no GO terms	no GO terms
286	[INTERPRO, BLASTED, MAPPED, ANNOTATED]	K9F670_PEND2	PDIG_88700	EKV04554.1	Ribonucleoprotein LSM domain, eukaryotic/archaea-type	534	11	0	72.02	9	P:GO:0000398; P:GO:0000956; P:GO:0001682; P:GO:0097745; F:GO:0003723; F:GO:0004526; F:GO:0005515; C:GO:0005681; C:GO:0030678	P:mRNA splicing, via spliceosome; P:nuclear-transcribed mRNA catabolic process; P:tRNA 5'-leader removal; P:mitochondrial tRNA 5'-end processing; F:RNA binding; F:ribonuclease P activity; F:protein binding; C:spliceosomal complex; C:mitochondrial ribonuclease P complex	EC:3.1.30; EC:3.1.26.5	Acting on ester bonds; Ribonuclease P	Coil (COILS); IPR011990 (G3DSA:1.25.40.GENE3D); IPR002885 (PFAM); IPR011990 (G3DSA:1.25.40.GENE3D); IPR011990 (G3DSA:1.25.40.GENE3D); mobidb-lite (MOBIDB_LITE); mobidb-lite (MOBIDB_LITE); PTHR47934 (PANTHER); IPR002885 (PROSITE_PROFILES)	F:GO:0005515	F:protein binding
287	[INTERPRO, BLASTED, MAPPED, ANNOTATED]	K9F5E8_PEND2	PDIG_88710	EKV04555.1	Ribonucleoprotein LSM domain, eukaryotic/archaea-type	121	20	1.18477e-80	79.46	9	P:GO:0000387; P:GO:0000956; P:GO:0008033; P:GO:0033962; F:GO:0017070; C:GO:0000932; C:GO:0005681; C:GO:0005688; C:GO:0097526	P:spliceosomal snRNP assembly; P:nuclear-transcribed mRNA catabolic process; P:tRNA processing; P:P-body assembly; F:U6 snRNA binding; C:P-body; C:spliceosomal complex; C:U6 snRNP; C:spliceosomal tri-snRNP complex			IPR001163 (SMART); G3DSA:2.30.30.100 (GENE3D); IPR001163 (PFAM); mobidb-lite (MOBIDB_LITE); PTHR23338:SF16 (PANTHER); IPR027141 (PANTHER); IPR034101 (CDD); IPR010920 (SUPERFAMILY)	P:GO:0000398; P:GO:0000956; P:GO:0006396	P:mRNA splicing, via spliceosome; P:nuclear-transcribed mRNA catabolic process; P:RNA processing
288	[INTERPRO, BLASTED, MAPPED, ANNOTATED]	K9FTZ4_PEND2	PDIG_88720	EKV04556.1	Histone acetyltransferase type B catalytic subunit	502	11	0	77.56	7	P:GO:0006281; P:GO:0006348; P:GO:0043967; F:GO:0010485; C:GO:0000781; C:GO:0005634; C:GO:0005737	P:DNA repair; P:chromatin silencing at telomere; P:histone H4 acetylation; F:H4 histone acetyltransferase activity; C:chromosome, telomeric region; C:nucleus; C:cytoplasm	EC:2.3.1.48	Histone acetyltransferase	Coil (COILS); IPR019467 (PFAM); G3DSA:3.40.630.30 (GENE3D); IPR017380 (PIRSF); IPR037113 (G3DSA:3.90.360.GENE3D); mobidb-lite (MOBIDB_LITE); mobidb-lite (MOBIDB_LITE); IPR017380 (PANTHER); PTHR12046:SF0 (PANTHER); IPR016181 (SUPERFAMILY)	P:GO:0006325; P:GO:0006348; P:GO:0016573; F:GO:0004402; C:GO:0005634	P:chromatin organization; P:chromatin silencing at telomere; P:histone acetylation; F:histone acetyltransferase activity; C:nucleus
289	[INTERPRO, BLASTED]	K9F902_PEND2	PDIG_88730	EKV04557.1	hypothetical protein EN45_083680	55	1	8.3271e-09	71.43						no IPS match	no IPS match	no IPS match
290	[INTERPRO, BLASTED, MAPPED, ANNOTATED]	K9FP78_PEND2	PDIG_88740	EKV04558.1	Chondroitin AC/alginate lyase	478	20	0	54.3	6	P:GO:0006357; F:GO:0000981; F:GO:0008270; F:GO:0016829; C:GO:0005634; C:GO:0042597	P:regulation of transcription by RNA polymerase II; F:DNA-binding transcription factor activity, RNA polymerase II-specific; F:zinc ion binding; F:lyase activity; C:nucleus; C:periplasmic space	EC:4	Lyases	mobidb-lite (MOBIDB_LITE); mobidb-lite (MOBIDB_LITE); PTHR38791:SF5 (PANTHER); PTHR38791 (PANTHER)	no GO terms	no GO terms
291	[INTERPRO, BLASTED, MAPPED, ANNOTATED]	K9F675_PEND2	PDIG_88750	EKV04559.1	Chondroitin AC/alginate lyase	67	12	4.87214e-23	68.27	2	P:GO:0006355; C:GO:0110165	P:regulation of transcription, DNA-templated; C:cellular anatomical entity			no IPS match	no IPS match	no IPS match
292	[INTERPRO, BLASTED, MAPPED, ANNOTATED]	K9F5F2_PEND2	PDIG_88760	EKV04560.1	Zinc/iron permease	662	20	0	75.33	6	P:GO:0030001; P:GO:0055085; F:GO:0046873; C:GO:0000324; C:GO:0005886; C:GO:0016021	P:metal ion transport; P:transmembrane transport; F:metal ion transmembrane transporter activity; C:fungal-type vacuole; C:plasma membrane; C:integral component of membrane	EC:7	Translocases	IPR003689 (PFAM); IPR007568 (PFAM); mobidb-lite (MOBIDB_LITE); mobidb-lite (MOBIDB_LITE); mobidb-lite (MOBIDB_LITE); PTHR16133 (PANTHER); PTHR16133:SF0 (PANTHER); NON_CYTOPLASMIC_DOMAIN (PHOBIUS); TRANSMEMBRANE (PHOBIUS); CYTOPLASMIC_DOMAIN (PHOBIUS); NON_CYTOPLASMIC_DOMAIN (PHOBIUS); TRANSMEMBRANE (PHOBIUS); NON_CYTOPLASMIC_DOMAIN (PHOBIUS); NON_CYTOPLASMIC_DOMAIN (PHOBIUS); NON_CYTOPLASMIC_DOMA…	P:GO:0030001; P:GO:0055085; F:GO:0046873; C:GO:0016020; C:GO:0016021	P:metal ion transport; P:transmembrane transport; F:metal ion transmembrane transporter activity; C:membrane; C:integral component of membrane
293	[INTERPRO, BLASTED, MAPPED, ANNOTATED]	K9FU00_PEND2	PDIG_88770	EKV04561.1	F-box and WD-40 domain-containing protein CDC4	663	20	0	71	7	P:GO:0000122; P:GO:0010992; P:GO:0043161; F:GO:0043130; C:GO:0005634; C:GO:0005737; C:GO:0017053	P:negative regulation of transcription by RNA polymerase II; P:ubiquitin recycling; P:proteasome-mediated ubiquitin-dependent protein catabolic process; F:ubiquitin binding; C:nucleus; C:cytoplasm; C:transcription repressor complex			IPR020472 (PRINTS); IPR001810 (SMART); IPR001680 (SMART); IPR001680 (PFAM); IPR015943 (G3DSA:2.130.10.GENE3D); G3DSA:1.20.1280.50 (GENE3D); IPR001810 (PFAM); mobidb-lite (MOBIDB_LITE); mobidb-lite (MOBIDB_LITE); mobidb-lite (MOBIDB_LITE); mobidb-lite (MOBIDB_LITE); mobidb-lite (MOBIDB_LITE); PTHR42968 (PANTHER); PTHR42968:SF21 (PANTHER); IPR019775 (PROSITE_PATTERNS); IPR019775 (PROSITE_PATTERNS);…	F:GO:0005515	F:protein binding
294	[INTERPRO, BLASTED, MAPPED, ANNOTATED]	K9F905_PEND2	PDIG_88780	EKV04562.1	C6 transcription factor, putative	440	20	0	55.53	5	P:GO:0006357; F:GO:0000981; F:GO:0003677; F:GO:0008270; C:GO:0005634	P:regulation of transcription by RNA polymerase II; F:DNA-binding transcription factor activity, RNA polymerase II-specific; F:DNA binding; F:zinc ion binding; C:nucleus			PTHR38791 (PANTHER); PTHR38791:SF12 (PANTHER)	no GO terms	no GO terms
295	[INTERPRO, BLASTED, MAPPED, ANNOTATED]	K9FP83_PEND2	PDIG_33680	EKV04563.1	putative pol polyprotein	360	20	0	60.4	2	P:GO:0015074; F:GO:0003723	P:DNA integration; F:RNA binding			IPR000953 (SMART); IPR001584 (PFAM); G3DSA:2.40.50.40 (GENE3D); IPR023780 (PFAM); IPR036397 (G3DSA:3.30.420.GENE3D); PTHR46148:SF39 (PANTHER); PTHR46148 (PANTHER); IPR000953 (PROSITE_PROFILES); IPR001584 (PROSITE_PROFILES); IPR016197 (SUPERFAMILY); IPR012337 (SUPERFAMILY)	P:GO:0015074; F:GO:0003676	P:DNA integration; F:nucleic acid binding
296	[INTERPRO, BLASTED]	K9FPC9_PEND2	PDIG_88300	EKV04603.1	hypothetical protein PEX2_039260	68	1	1.82854e-07	58.73						mobidb-lite (MOBIDB_LITE); mobidb-lite (MOBIDB_LITE); SIGNAL_PEPTIDE (PHOBIUS); SIGNAL_PEPTIDE_H_REGION (PHOBIUS); SIGNAL_PEPTIDE_N_REGION (PHOBIUS); NON_CYTOPLASMIC_DOMAIN (PHOBIUS); SIGNAL_PEPTIDE_C_REGION (PHOBIUS); SignalP-noTM (SIGNALP_EUK)	no GO terms	no GO terms
297	[INTERPRO, BLASTED, MAPPED]	K9F6B5_PEND2	PDIG_88310	EKV04604.1	conserved hypothetical protein	48	7	9.16661e-07	80.23	3	P:GO:0008150; F:GO:0003674; C:GO:0005575	P:biological_process; F:molecular_function; C:cellular_component			IPR022198 (PFAM)	no GO terms	no GO terms
298	[INTERPRO, BLASTED, MAPPED, ANNOTATED]	K9F5I6_PEND2	PDIG_88320	EKV04605.1	Aminoglycoside phosphotransferase	300	20	0	56.28	2	P:GO:0000077; C:GO:0030896	P:DNA damage checkpoint signaling; C:checkpoint clamp complex			IPR002575 (PFAM); G3DSA:3.90.1200.10 (GENE3D); mobidb-lite (MOBIDB_LITE); PTHR21310 (PANTHER); PTHR21310:SF48 (PANTHER); cd05120 (CDD); IPR011009 (SUPERFAMILY)	no GO terms	no GO terms
299	[INTERPRO, BLASTED, MAPPED, ANNOTATED]	K9FU43_PEND2	PDIG_88330	EKV04606.1	kinase-like domain-containing protein	113	8	6.6679e-75	80.51	2	P:GO:0016310; F:GO:0016301	P:phosphorylation; F:kinase activity	EC:2.7	Transferring phosphorus-containing groups	mobidb-lite (MOBIDB_LITE); mobidb-lite (MOBIDB_LITE)	no GO terms	no GO terms
300	[INTERPRO, BLASTED, MAPPED, ANNOTATED]	K9F941_PEND2	PDIG_88340	EKV04607.1	putative transposable element	1077	20	0	97.42	2	P:GO:0015074; F:GO:0003676	P:DNA integration; F:nucleic acid binding			Coil (COILS); IPR036397 (G3DSA:3.30.420.GENE3D); IPR013103 (PFAM); mobidb-lite (MOBIDB_LITE); mobidb-lite (MOBIDB_LITE); mobidb-lite (MOBIDB_LITE); mobidb-lite (MOBIDB_LITE); mobidb-lite (MOBIDB_LITE); PTHR45895 (PANTHER); IPR001584 (PROSITE_PROFILES); cd09272 (CDD); IPR012337 (SUPERFAMILY); IPR043502 (SUPERFAMILY)	P:GO:0015074; F:GO:0003676	P:DNA integration; F:nucleic acid binding
301	[INTERPRO, BLASTED]	K9FPD4_PEND2	PDIG_88350	EKV04608.1	hypothetical protein Pdw03_4940	162	1	6.49801e-121	100						no IPS match	no IPS match	no IPS match
302	[INTERPRO, BLASTED]	K9F6B9_PEND2	PDIG_88360	EKV04609.1	hypothetical protein EN45_061870	121	1	1.18878e-14	52.69						no IPS match	no IPS match	no IPS match
303	[INTERPRO, BLASTED, MAPPED, ANNOTATED]	K9F5I9_PEND2	PDIG_88370	EKV04610.1	CBL-interacting protein kinase	387	20	0	54.04	3	P:GO:0006468; F:GO:0004672; F:GO:0005524	P:protein phosphorylation; F:protein kinase activity; F:ATP binding	EC:2.7.1	Transferring phosphorus-containing groups	IPR000719 (SMART); G3DSA:1.10.510.10 (GENE3D); IPR000719 (PFAM); PTHR43289:SF6 (PANTHER); PTHR43289 (PANTHER); IPR000719 (PROSITE_PROFILES); cd00180 (CDD); IPR011009 (SUPERFAMILY)	P:GO:0006468; F:GO:0004672; F:GO:0005524	P:protein phosphorylation; F:protein kinase activity; F:ATP binding
304	[INTERPRO, BLASTED, MAPPED, ANNOTATED]	K9FU48_PEND2	PDIG_88380	EKV04611.1	Aminoglycoside phosphotransferase	530	20	0	53.12	2	P:GO:0016310; F:GO:0016301	P:phosphorylation; F:kinase activity	EC:2.7	Transferring phosphorus-containing groups	IPR002575 (PFAM); G3DSA:3.90.1200.10 (GENE3D); PTHR21310:SF43 (PANTHER); PTHR21310 (PANTHER); PTHR21310:SF43 (PANTHER); IPR011009 (SUPERFAMILY)	no GO terms	no GO terms
305	[INTERPRO, BLASTED, MAPPED]	K9F947_PEND2	PDIG_88390	EKV04612.1	protein crossbronx-like protein	317	10	0	66.24	5	P:GO:0008150; F:GO:0003674; C:GO:0005575; C:GO:0016020; C:GO:0016021	P:biological_process; F:molecular_function; C:cellular_component; C:membrane; C:integral component of membrane			mobidb-lite (MOBIDB_LITE); mobidb-lite (MOBIDB_LITE); CYTOPLASMIC_DOMAIN (PHOBIUS); NON_CYTOPLASMIC_DOMAIN (PHOBIUS); TRANSMEMBRANE (PHOBIUS)	no GO terms	no GO terms
306	[INTERPRO, BLASTED, MAPPED, ANNOTATED]	K9FPD9_PEND2	PDIG_88400	EKV04613.1	Ubiquitin-conjugating enzyme, E2	332	20	0	63.88	6	P:GO:0000209; P:GO:0006511; F:GO:0031625; F:GO:0061631; C:GO:0000151; C:GO:0005634	P:protein polyubiquitination; P:ubiquitin-dependent protein catabolic process; F:ubiquitin protein ligase binding; F:ubiquitin conjugating enzyme activity; C:ubiquitin ligase complex; C:nucleus	EC:2.3.2.23	E2 ubiquitin-conjugating enzyme	IPR000608 (PFAM); IPR016135 (G3DSA:3.10.110.GENE3D); mobidb-lite (MOBIDB_LITE); mobidb-lite (MOBIDB_LITE); PTHR24068:SF213 (PANTHER); PTHR24068 (PANTHER); IPR000608 (PROSITE_PROFILES); IPR016135 (SUPERFAMILY)	no GO terms	no GO terms
307	[INTERPRO, BLASTED]	K9F6C3_PEND2	PDIG_88410	EKV04614.1	Ubiquitin-conjugating enzyme, E2	575	3	0	93.98						mobidb-lite (MOBIDB_LITE); mobidb-lite (MOBIDB_LITE)	no GO terms	no GO terms
308	[INTERPRO, BLASTED, MAPPED, ANNOTATED]	K9F5J3_PEND2	PDIG_88420	EKV04615.1	Glucose-methanol-choline oxidoreductase	584	20	0	68.94	2	F:GO:0016614; F:GO:0050660	F:oxidoreductase activity, acting on CH-OH group of donors; F:flavin adenine dinucleotide binding	EC:1.1	Acting on the CH-OH group of donors	IPR007867 (PFAM); IPR000172 (PFAM); G3DSA:3.30.560.10 (GENE3D); IPR036188 (G3DSA:3.50.50.GENE3D); IPR012132 (PIRSF); IPR012132 (PANTHER); PTHR11552:SF147 (PANTHER); IPR000172 (PROSITE_PATTERNS); PS51257 (PROSITE_PROFILES); SSF54373 (SUPERFAMILY); IPR036188 (SUPERFAMILY)	F:GO:0016614; F:GO:0050660	F:oxidoreductase activity, acting on CH-OH group of donors; F:flavin adenine dinucleotide binding
309	[INTERPRO, BLASTED, MAPPED, ANNOTATED]	K9FU52_PEND2	PDIG_88430	EKV04616.1	DNA repair family protein	491	16	0	62.97	8	P:GO:0006307; P:GO:0032259; P:GO:0035552; F:GO:0008168; F:GO:0043130; F:GO:0046914; F:GO:0051213; C:GO:0005634	P:DNA dealkylation involved in DNA repair; P:methylation; P:oxidative single-stranded DNA demethylation; F:methyltransferase activity; F:ubiquitin binding; F:transition metal ion binding; F:dioxygenase activity; C:nucleus	EC:1; EC:2.1.1	Oxidoreductases; Transferring one-carbon groups	IPR027450 (PFAM); IPR037151 (G3DSA:2.60.120.GENE3D); mobidb-lite (MOBIDB_LITE); mobidb-lite (MOBIDB_LITE); mobidb-lite (MOBIDB_LITE); PTHR31212:SF4 (PANTHER); IPR032854 (PANTHER); IPR005123 (PROSITE_PROFILES); cd14279 (CDD); SSF51197 (SUPERFAMILY)	P:GO:0006281; P:GO:0006307; P:GO:0035552; F:GO:0051213	P:DNA repair; P:DNA dealkylation involved in DNA repair; P:oxidative single-stranded DNA demethylation; F:dioxygenase activity
310	[INTERPRO, BLASTED]	K9F952_PEND2	PDIG_88440	EKV04617.1	CUE domain-containing protein	268	7	0	73.94						no IPS match	no IPS match	no IPS match
311	[INTERPRO, BLASTED, MAPPED, ANNOTATED]	K9FPE5_PEND2	PDIG_88450	EKV04618.1	histone acetyltransferase type B subunit 2	351	20	0	67.99	6	P:GO:0006631; P:GO:0016560; F:GO:0005053; F:GO:0005515; C:GO:0005782; C:GO:0005829	P:fatty acid metabolic process; P:protein import into peroxisome matrix, docking; F:peroxisome matrix targeting signal-2 binding; F:protein binding; C:peroxisomal matrix; C:cytosol			IPR001680 (SMART); IPR015943 (G3DSA:2.130.10.GENE3D); IPR001680 (PFAM); IPR044536 (PANTHER); PTHR46027:SF1 (PANTHER); IPR019775 (PROSITE_PATTERNS); PS50294 (PROSITE_PROFILES); IPR001680 (PROSITE_PROFILES); PS50294 (PROSITE_PROFILES); IPR001680 (PROSITE_PROFILES); IPR036322 (SUPERFAMILY)	P:GO:0016558; F:GO:0005053; F:GO:0005515	P:protein import into peroxisome matrix; F:peroxisome matrix targeting signal-2 binding; F:protein binding
312	[INTERPRO, BLASTED, MAPPED]	K9F6C7_PEND2	PDIG_88460	EKV04619.1	DUF1014 domain protein	223	12	8.88918e-156	85.83	1	F:GO:0003674	F:molecular_function			Coil (COILS); Coil (COILS); IPR010422 (PFAM); mobidb-lite (MOBIDB_LITE); mobidb-lite (MOBIDB_LITE); PTHR21680:SF0 (PANTHER); IPR010422 (PANTHER); PTHR21680:SF0 (PANTHER); IPR010422 (PANTHER)	no GO terms	no GO terms
313	[INTERPRO, BLASTED, MAPPED, ANNOTATED]	K9F5J8_PEND2	PDIG_88470	EKV04620.1	GPI-anchor transamidase	398	11	0	88.97	5	P:GO:0006508; P:GO:0016255; P:GO:0034394; F:GO:0003923; C:GO:0042765	P:proteolysis; P:attachment of GPI anchor to protein; P:protein localization to cell surface; F:GPI-anchor transamidase activity; C:GPI-anchor transamidase complex	EC:3.4.22	Acting on peptide bonds (peptidases)	IPR001096 (PRINTS); IPR001096 (PIRSF); G3DSA:3.40.50.1460 (GENE3D); IPR028361 (PIRSF); IPR001096 (PFAM); IPR028361 (PANTHER); SIGNAL_PEPTIDE_C_REGION (PHOBIUS); NON_CYTOPLASMIC_DOMAIN (PHOBIUS); SIGNAL_PEPTIDE_N_REGION (PHOBIUS); SIGNAL_PEPTIDE_H_REGION (PHOBIUS); SIGNAL_PEPTIDE (PHOBIUS); TRANSMEMBRANE (PHOBIUS); CYTOPLASMIC_DOMAIN (PHOBIUS); SignalP-noTM (SIGNALP_GRAM_NEGATIVE); SignalP-noTM (S…	P:GO:0006508; P:GO:0016255; F:GO:0003923; F:GO:0008233; C:GO:0042765	P:proteolysis; P:attachment of GPI anchor to protein; F:GPI-anchor transamidase activity; F:peptidase activity; C:GPI-anchor transamidase complex
314	[INTERPRO, BLASTED, MAPPED, ANNOTATED]	K9FU57_PEND2	PDIG_88480	EKV04621.1	DNA replication initiation factor Cdc45	776	13	0	81.37	16	P:GO:0000727; P:GO:0005975; P:GO:0006270; P:GO:0006413; P:GO:0016310; P:GO:0031938; P:GO:0051301; P:GO:1902977; F:GO:0003682; F:GO:0003688; F:GO:0003697; F:GO:0003743; F:GO:0005524; F:GO:0016301; F:GO:0047834; C:GO:0031261	P:double-strand break repair via break-induced replication; P:carbohydrate metabolic process; P:DNA replication initiation; P:translational initiation; P:phosphorylation; P:regulation of chromatin silencing at telomere; P:cell division; P:mitotic DNA replication preinitiation complex assembly; F:chromatin binding; F:DNA replication origin binding; F:single-stranded DNA binding; F:translation init…	EC:2.7; EC:1.1.1.122	Transferring phosphorus-containing groups; D-threo-aldose 1-dehydrogenase	Coil (COILS); IPR003874 (PFAM); mobidb-lite (MOBIDB_LITE); mobidb-lite (MOBIDB_LITE); mobidb-lite (MOBIDB_LITE); mobidb-lite (MOBIDB_LITE); mobidb-lite (MOBIDB_LITE); mobidb-lite (MOBIDB_LITE); mobidb-lite (MOBIDB_LITE); IPR003874 (PANTHER); PTHR10507:SF0 (PANTHER)	P:GO:0006270	P:DNA replication initiation
315	[INTERPRO, BLASTED, MAPPED, ANNOTATED]	K9F957_PEND2	PDIG_88490	EKV04622.1	3-hydroxyacid dehydrogenase/reductase	482	14	0	78.57	7	P:GO:0005975; P:GO:0006270; P:GO:0007049; P:GO:0016310; F:GO:0005524; F:GO:0016301; C:GO:0005634	P:carbohydrate metabolic process; P:DNA replication initiation; P:cell cycle; P:phosphorylation; F:ATP binding; F:kinase activity; C:nucleus	EC:2.7	Transferring phosphorus-containing groups	IPR010737 (PFAM); IPR037051 (G3DSA:3.40.50.GENE3D); IPR042213 (G3DSA:3.40.980.GENE3D); IPR031475 (PFAM); PTHR42851 (PANTHER); PTHR42851:SF9 (PANTHER); SSF142764 (SUPERFAMILY)	no GO terms	no GO terms
316	[INTERPRO, BLASTED, MAPPED, ANNOTATED]	K9FPF3_PEND2	PDIG_88500	EKV04623.1	Transcription factor jumonji/aspartyl beta-hydroxylase	538	19	0	58.55	3	P:GO:0032259; F:GO:0008168; F:GO:0016706	P:methylation; F:methyltransferase activity; F:2-oxoglutarate-dependent dioxygenase activity	EC:1.14.11; EC:2.1.1	Acting on paired donors, with incorporation or reduction of molecular oxygen. The oxygen incorporated need not be derived from O(2); Transferring one-carbon groups	IPR041667 (PFAM); G3DSA:2.60.120.650 (GENE3D); PTHR12461:SF38 (PANTHER); PTHR12461 (PANTHER); SIGNAL_PEPTIDE (PHOBIUS); SIGNAL_PEPTIDE_N_REGION (PHOBIUS); SIGNAL_PEPTIDE_H_REGION (PHOBIUS); NON_CYTOPLASMIC_DOMAIN (PHOBIUS); SIGNAL_PEPTIDE_C_REGION (PHOBIUS); IPR003347 (PROSITE_PROFILES); SignalP-noTM (SIGNALP_EUK); SSF51197 (SUPERFAMILY)	no GO terms	no GO terms
317	[INTERPRO, BLASTED, MAPPED, ANNOTATED]	K9F6D1_PEND2	PDIG_88510	EKV04624.1	GTP-binding protein Obg	581	20	0	67.56	5	P:GO:0042254; F:GO:0000287; F:GO:0003924; F:GO:0005525; C:GO:0005739	P:ribosome biogenesis; F:magnesium ion binding; F:GTPase activity; F:GTP binding; C:mitochondrion	EC:3.6.1	Acting on acid anhydrides	IPR006073 (PRINTS); IPR027417 (G3DSA:3.40.50.GENE3D); IPR006073 (PFAM); IPR006169 (PFAM); IPR036726 (G3DSA:2.70.210.GENE3D); mobidb-lite (MOBIDB_LITE); IPR045086 (PANTHER); PTHR11702:SF40 (PANTHER); IPR031167 (PROSITE_PROFILES); IPR006169 (PROSITE_PROFILES); IPR031167 (CDD); IPR036726 (SUPERFAMILY); IPR027417 (SUPERFAMILY)	F:GO:0003924; F:GO:0005525	F:GTPase activity; F:GTP binding
318	[INTERPRO, BLASTED, MAPPED, ANNOTATED]	K9F961_PEND2	PDIG_88290	EKV04627.1	Prolyl 4-hydroxylase	484	20	0	65.45	5	P:GO:0018401; F:GO:0004656; F:GO:0005506; F:GO:0031418; C:GO:0005783	P:peptidyl-proline hydroxylation to 4-hydroxy-L-proline; F:procollagen-proline 4-dioxygenase activity; F:iron ion binding; F:L-ascorbic acid binding; C:endoplasmic reticulum	EC:1.14.11.2	Procollagen-proline 4-dioxygenase	IPR006620 (SMART); G3DSA:2.60.120.620 (GENE3D); IPR044862 (PFAM); mobidb-lite (MOBIDB_LITE); PTHR10869:SF50 (PANTHER); IPR045054 (PANTHER); IPR005123 (PROSITE_PROFILES)	F:GO:0005506; F:GO:0016705; F:GO:0031418	F:iron ion binding; F:oxidoreductase activity, acting on paired donors, with incorporation or reduction of molecular oxygen; F:L-ascorbic acid binding
319	[INTERPRO, BLASTED, MAPPED, ANNOTATED]	K9F966_PEND2	PDIG_87990	EKV04632.1	Pyridoxal phosphate-dependent transferase, major region, subdomain 2	482	20	0	71.75	3	P:GO:0009058; F:GO:0004069; F:GO:0030170	P:biosynthetic process; F:L-aspartate:2-oxoglutarate aminotransferase activity; F:pyridoxal phosphate binding	EC:2.6.1.1	Aspartate transaminase	IPR015421 (G3DSA:3.40.640.GENE3D); IPR004839 (PFAM); mobidb-lite (MOBIDB_LITE); mobidb-lite (MOBIDB_LITE); PTHR43795:SF2 (PANTHER); PTHR43795 (PANTHER); cd00609 (CDD); IPR015424 (SUPERFAMILY)	P:GO:0009058; F:GO:0003824; F:GO:0030170	P:biosynthetic process; F:catalytic activity; F:pyridoxal phosphate binding
320	[INTERPRO, NO-BLAST]	K9FPG5_PEND2	PDIG_88000	EKV04633.1	---NA---	60									mobidb-lite (MOBIDB_LITE); mobidb-lite (MOBIDB_LITE)	no GO terms	no GO terms
321	[INTERPRO, BLASTED, MAPPED, ANNOTATED]	K9F6D7_PEND2	PDIG_88010	EKV04634.1	Rho guanyl nucleotide exchange factor, putative	920	20	0	64.23	10	P:GO:0030010; P:GO:0031106; P:GO:0050790; F:GO:0005085; F:GO:0005515; F:GO:0016757; C:GO:0000935; C:GO:0005634; C:GO:0005737; C:GO:0043332	P:establishment of cell polarity; P:septin ring organization; P:regulation of catalytic activity; F:guanyl-nucleotide exchange factor activity; F:protein binding; F:glycosyltransferase activity; C:division septum; C:nucleus; C:cytoplasm; C:mating projection tip	EC:2.4	Glycosyltransferases	Coil (COILS); IPR000219 (SMART); IPR001849 (SMART); IPR010481 (PFAM); IPR035899 (G3DSA:1.20.900.GENE3D); PF15411 (PFAM); IPR000219 (PFAM); IPR011993 (G3DSA:2.30.29.GENE3D); IPR000270 (PFAM); G3DSA:3.10.20.90 (GENE3D); mobidb-lite (MOBIDB_LITE); mobidb-lite (MOBIDB_LITE); mobidb-lite (MOBIDB_LITE); mobidb-lite (MOBIDB_LITE); mobidb-lite (MOBIDB_LITE); mobidb-lite (MOBIDB_LITE); mobidb-lite (MOBIDB…	F:GO:0005085; F:GO:0005515	F:guanyl-nucleotide exchange factor activity; F:protein binding
322	[INTERPRO, BLASTED, MAPPED, ANNOTATED]	K9F5K9_PEND2	PDIG_88020	EKV04635.1	F-box and WD domain protein	819	20	0	62.7	1	F:GO:0005515	F:protein binding			IPR020472 (PRINTS); IPR001680 (SMART); IPR001810 (SMART); IPR001810 (PFAM); IPR015943 (G3DSA:2.130.10.GENE3D); G3DSA:1.20.1280.50 (GENE3D); IPR001680 (PFAM); IPR015943 (G3DSA:2.130.10.GENE3D); mobidb-lite (MOBIDB_LITE); mobidb-lite (MOBIDB_LITE); mobidb-lite (MOBIDB_LITE); mobidb-lite (MOBIDB_LITE); mobidb-lite (MOBIDB_LITE); PTHR44129:SF5 (PANTHER); PTHR44129 (PANTHER); PTHR44129 (PANTHER); PTHR…	F:GO:0005515	F:protein binding
323	[INTERPRO, BLASTED, MAPPED, ANNOTATED]	K9FU70_PEND2	PDIG_88030	EKV04636.1	Glutathione S-transferase/chloride channel, C-terminal	243	7	2.18274e-173	77.69	5	P:GO:0006559; P:GO:0006749; F:GO:0004364; F:GO:0005515; F:GO:0016034	P:L-phenylalanine catabolic process; P:glutathione metabolic process; F:glutathione transferase activity; F:protein binding; F:maleylacetoacetate isomerase activity	EC:2.5.1.18; EC:5.2.1.2	Glutathione transferase; Maleylacetoacetate isomerase	IPR004045 (PFAM); PF13410 (PFAM); G3DSA:1.20.1050.10 (GENE3D); G3DSA:3.40.30.10 (GENE3D); PTHR42673 (PANTHER); PTHR42673:SF15 (PANTHER); IPR004045 (PROSITE_PROFILES); IPR036249 (SUPERFAMILY); IPR036282 (SUPERFAMILY)	P:GO:0006749; F:GO:0005515	P:glutathione metabolic process; F:protein binding
324	[INTERPRO, BLASTED, MAPPED, ANNOTATED]	K9F970_PEND2	PDIG_88040	EKV04637.1	Pectate lyase	241	20	5.02545e-175	68.23	3	P:GO:0045490; F:GO:0030570; C:GO:0005576	P:pectin catabolic process; F:pectate lyase activity; C:extracellular region	EC:4.2.2.2	Pectate lyase	IPR004898 (PFAM); IPR012334 (G3DSA:2.160.20.GENE3D); mobidb-lite (MOBIDB_LITE); mobidb-lite (MOBIDB_LITE); PTHR33407:SF8 (PANTHER); IPR004898 (PANTHER); SIGNAL_PEPTIDE (PHOBIUS); NON_CYTOPLASMIC_DOMAIN (PHOBIUS); SIGNAL_PEPTIDE_C_REGION (PHOBIUS); SIGNAL_PEPTIDE_N_REGION (PHOBIUS); SIGNAL_PEPTIDE_H_REGION (PHOBIUS); SignalP-noTM (SIGNALP_EUK); IPR011050 (SUPERFAMILY)	F:GO:0030570; C:GO:0005576	F:pectate lyase activity; C:extracellular region
325	[INTERPRO, BLASTED, MAPPED]	K9FPH1_PEND2	PDIG_88050	EKV04638.1	predicted protein	518	6	0	67.42	3	P:GO:0008150; F:GO:0003674; C:GO:0005575	P:biological_process; F:molecular_function; C:cellular_component			mobidb-lite (MOBIDB_LITE); mobidb-lite (MOBIDB_LITE); mobidb-lite (MOBIDB_LITE); mobidb-lite (MOBIDB_LITE); mobidb-lite (MOBIDB_LITE)	no GO terms	no GO terms
326	[INTERPRO, BLASTED, MAPPED]	K9F6E0_PEND2	PDIG_88060	EKV04639.1	Involucrin repeat protein	1041	10	0	64.52	3	P:GO:0008150; F:GO:0003674; C:GO:0005575	P:biological_process; F:molecular_function; C:cellular_component			Coil (COILS); Coil (COILS); Coil (COILS); Coil (COILS); Coil (COILS); Coil (COILS); Coil (COILS); Coil (COILS); Coil (COILS); Coil (COILS); Coil (COILS); Coil (COILS); Coil (COILS); Coil (COILS); IPR029191 (PFAM); G3DSA:1.10.287.1490 (GENE3D); mobidb-lite (MOBIDB_LITE); mobidb-lite (MOBIDB_LITE); mobidb-lite (MOBIDB_LITE); mobidb-lite (MOBIDB_LITE); mobidb-lite (MOBIDB_LITE); mobidb-lite (MOBIDB_…	no GO terms	no GO terms
327	[INTERPRO, BLASTED, MAPPED, ANNOTATED]	K9F5L3_PEND2	PDIG_88070	EKV04640.1	Cell surface receptor/MFS transporter (FLVCR), putative	472	15	0	79.25	3	P:GO:0055085; F:GO:0022857; C:GO:0016021	P:transmembrane transport; F:transmembrane transporter activity; C:integral component of membrane	EC:7	Translocases	IPR036259 (G3DSA:1.20.1250.GENE3D); IPR011701 (PFAM); PTHR10924:SF6 (PANTHER); PTHR10924 (PANTHER); TRANSMEMBRANE (PHOBIUS); TRANSMEMBRANE (PHOBIUS); TRANSMEMBRANE (PHOBIUS); TRANSMEMBRANE (PHOBIUS); TRANSMEMBRANE (PHOBIUS); TRANSMEMBRANE (PHOBIUS); CYTOPLASMIC_DOMAIN (PHOBIUS); TRANSMEMBRANE (PHOBIUS); TRANSMEMBRANE (PHOBIUS); TRANSMEMBRANE (PHOBIUS); CYTOPLASMIC_DOMAIN (PHOBIUS); CYTOPLASMIC_DO…	P:GO:0055085; F:GO:0022857	P:transmembrane transport; F:transmembrane transporter activity
328	[INTERPRO, BLASTED, MAPPED, ANNOTATED]	K9FU74_PEND2	PDIG_88080	EKV04641.1	ubiquinol-cytochrome c reductase complex 17 kd protein	154	12	9.56636e-103	75.45	3	P:GO:0006122; F:GO:0008121; C:GO:0005750	P:mitochondrial electron transport, ubiquinol to cytochrome c; F:ubiquinol-cytochrome-c reductase activity; C:mitochondrial respiratory chain complex III	EC:1.10; EC:7.1.1.8	Acting on diphenols and related substances as donors; Quinol--cytochrome-c reductase	Coil (COILS); IPR036811 (G3DSA:1.10.287.GENE3D); IPR023184 (PFAM); mobidb-lite (MOBIDB_LITE); mobidb-lite (MOBIDB_LITE); mobidb-lite (MOBIDB_LITE); PTHR15336:SF0 (PANTHER); IPR003422 (PANTHER); IPR036811 (SUPERFAMILY)	P:GO:0006122; C:GO:0005750	P:mitochondrial electron transport, ubiquinol to cytochrome c; C:mitochondrial respiratory chain complex III
329	[INTERPRO, BLASTED, MAPPED, ANNOTATED]	K9F975_PEND2	PDIG_88090	EKV04642.1	WW-domain-binding protein	179	15	6.83963e-122	72.62	4	P:GO:0045893; F:GO:0003713; F:GO:0031490; C:GO:0005634	P:positive regulation of transcription, DNA-templated; F:transcription coactivator activity; F:chromatin DNA binding; C:nucleus			mobidb-lite (MOBIDB_LITE); mobidb-lite (MOBIDB_LITE); IPR044852 (PANTHER); PTHR31606:SF1 (PANTHER); cd13214 (CDD); SSF50729 (SUPERFAMILY)	F:GO:0003713	F:transcription coactivator activity
330	[INTERPRO, BLASTED, MAPPED, ANNOTATED]	K9FPH4_PEND2	PDIG_88100	EKV04643.1	Glycerol-3-phosphate acyltransferase Sct1, putative	740	11	0	83.49	4	P:GO:0008654; F:GO:0004366; F:GO:0016287; C:GO:0030176	P:phospholipid biosynthetic process; F:glycerol-3-phosphate O-acyltransferase activity; F:glycerone-phosphate O-acyltransferase activity; C:integral component of endoplasmic reticulum membrane	EC:2.3.1.42; EC:2.3.1.15	Glycerone-phosphate O-acyltransferase; Glycerol-3-phosphate 1-O-acyltransferase	IPR002123 (SMART); IPR002123 (PFAM); mobidb-lite (MOBIDB_LITE); mobidb-lite (MOBIDB_LITE); mobidb-lite (MOBIDB_LITE); mobidb-lite (MOBIDB_LITE); PTHR31605 (PANTHER); NON_CYTOPLASMIC_DOMAIN (PHOBIUS); TRANSMEMBRANE (PHOBIUS); TRANSMEMBRANE (PHOBIUS); CYTOPLASMIC_DOMAIN (PHOBIUS); TRANSMEMBRANE (PHOBIUS); CYTOPLASMIC_DOMAIN (PHOBIUS); TRANSMEMBRANE (PHOBIUS); TRANSMEMBRANE (PHOBIUS); NON_CYTOPLASMI…	F:GO:0016746	F:acyltransferase activity
331	[INTERPRO, BLASTED, MAPPED, ANNOTATED]	K9F6E4_PEND2	PDIG_88110	EKV04644.1	Prenyltransferase, putative	402	13	0	80.31	9	P:GO:0006486; P:GO:0019408; F:GO:0002094; F:GO:0008834; F:GO:0045547; C:GO:0005783; C:GO:0005811; C:GO:0031224; C:GO:1904423	P:protein glycosylation; P:dolichol biosynthetic process; F:polyprenyltransferase activity; F:di-trans,poly-cis-decaprenylcistransferase activity; F:dehydrodolichyl diphosphate synthase activity; C:endoplasmic reticulum; C:lipid droplet; C:intrinsic component of membrane; C:dehydrodolichyl diphosphate synthase complex	EC:2.5.1.31	Ditrans,polycis-undecaprenyl-diphosphate synthase ((2E,6E)-farnesyl-	IPR001441 (PFAM); IPR036424 (G3DSA:3.40.1180.GENE3D); IPR001441 (TIGRFAM); mobidb-lite (MOBIDB_LITE); mobidb-lite (MOBIDB_LITE); mobidb-lite (MOBIDB_LITE); mobidb-lite (MOBIDB_LITE); IPR001441 (PANTHER); PTHR10291:SF0 (PANTHER); IPR018520 (PROSITE_PATTERNS); IPR001441 (HAMAP); IPR001441 (CDD); IPR036424 (SUPERFAMILY); IPR036424 (SUPERFAMILY)	F:GO:0016765	F:transferase activity, transferring alkyl or aryl (other than methyl) groups
332	[INTERPRO, BLASTED, MAPPED, ANNOTATED]	K9F5L8_PEND2	PDIG_88120	EKV04645.1	Saccharopine dehydrogenase / Homospermidine synthase	449	16	0	81.03	4	P:GO:0019878; F:GO:0004754; F:GO:0004755; C:GO:0005737	P:lysine biosynthetic process via aminoadipic acid; F:saccharopine dehydrogenase (NAD+, L-lysine-forming) activity; F:saccharopine dehydrogenase (NADP+, L-glutamate-forming) activity; C:cytoplasm	EC:1.5.1.7; EC:1.5.1.10	Saccharopine dehydrogenase (NAD(+), L-lysine-forming); Saccharopine dehydrogenase (NADP(+), L-glutamate-forming)	G3DSA:3.30.360.10 (GENE3D); G3DSA:3.40.50.720 (GENE3D); G3DSA:1.10.1870.10 (GENE3D); IPR032095 (PFAM); IPR005097 (PFAM); PTHR11133:SF21 (PANTHER); PTHR11133 (PANTHER); IPR036291 (SUPERFAMILY); SSF55347 (SUPERFAMILY)	F:GO:0016491	F:oxidoreductase activity
333	[INTERPRO, BLASTED, MAPPED, ANNOTATED]	K9FU79_PEND2	PDIG_88130	EKV04646.1	Activator of Hsp90 ATPase, N-terminal	334	15	0	84.67	7	P:GO:0006457; P:GO:0032781; F:GO:0001671; F:GO:0051087; F:GO:0051879; C:GO:0005829; C:GO:0016021	P:protein folding; P:positive regulation of ATPase activity; F:ATPase activator activity; F:chaperone binding; F:Hsp90 protein binding; C:cytosol; C:integral component of membrane			IPR015310 (SMART); IPR013538 (PFAM); IPR015310 (PFAM); IPR023393 (G3DSA:3.30.530.GENE3D); IPR036338 (G3DSA:3.15.10.GENE3D); mobidb-lite (MOBIDB_LITE); IPR039981 (PANTHER); PTHR13009:SF8 (PANTHER); cd08892 (CDD); SSF55961 (SUPERFAMILY); IPR036338 (SUPERFAMILY)	F:GO:0001671; F:GO:0051087; F:GO:0051879	F:ATPase activator activity; F:chaperone binding; F:Hsp90 protein binding
334	[INTERPRO, BLASTED, MAPPED]	K9F979_PEND2	PDIG_88140	EKV04647.1	JNK-interacting protein	1130	12	0	73.78	3	P:GO:0008150; F:GO:0003674; C:GO:0005575	P:biological_process; F:molecular_function; C:cellular_component			Coil (COILS); Coil (COILS); mobidb-lite (MOBIDB_LITE); mobidb-lite (MOBIDB_LITE); mobidb-lite (MOBIDB_LITE); mobidb-lite (MOBIDB_LITE); mobidb-lite (MOBIDB_LITE); mobidb-lite (MOBIDB_LITE); mobidb-lite (MOBIDB_LITE); mobidb-lite (MOBIDB_LITE); mobidb-lite (MOBIDB_LITE); mobidb-lite (MOBIDB_LITE); mobidb-lite (MOBIDB_LITE); mobidb-lite (MOBIDB_LITE); mobidb-lite (MOBIDB_LITE); mobidb-lite (MOBIDB_…	no GO terms	no GO terms
335	[INTERPRO, BLASTED]	K9FPI0_PEND2	PDIG_88150	EKV04648.1	hypothetical protein PITC_067920	39	1	8.28264e-15	89.47						no IPS match	no IPS match	no IPS match
336	[INTERPRO, BLASTED, MAPPED, ANNOTATED]	K9F6E8_PEND2	PDIG_88160	EKV04649.1	Major facilitator superfamily domain, general substrate transporter	477	20	0	65.86	3	P:GO:0055085; F:GO:0022857; C:GO:0016021	P:transmembrane transport; F:transmembrane transporter activity; C:integral component of membrane	EC:7	Translocases	IPR036259 (G3DSA:1.20.1250.GENE3D); IPR036259 (G3DSA:1.20.1250.GENE3D); IPR011701 (PFAM); mobidb-lite (MOBIDB_LITE); PTHR43791 (PANTHER); PTHR43791:SF15 (PANTHER); TRANSMEMBRANE (PHOBIUS); TRANSMEMBRANE (PHOBIUS); TRANSMEMBRANE (PHOBIUS); TRANSMEMBRANE (PHOBIUS); TRANSMEMBRANE (PHOBIUS); CYTOPLASMIC_DOMAIN (PHOBIUS); TRANSMEMBRANE (PHOBIUS); TRANSMEMBRANE (PHOBIUS); CYTOPLASMIC_DOMAIN (PHOBIUS); …	P:GO:0055085; F:GO:0022857	P:transmembrane transport; F:transmembrane transporter activity
337	[INTERPRO, NO-BLAST]	K9F5M2_PEND2	PDIG_88170	EKV04650.1	---NA---	45									no IPS match	no IPS match	no IPS match
338	[INTERPRO, BLASTED, MAPPED, ANNOTATED]	K9FU83_PEND2	PDIG_88180	EKV04651.1	Fructose-1,6-bisphosphatase	350	15	0	82.64	11	P:GO:0005986; P:GO:0006000; P:GO:0006002; P:GO:0006094; P:GO:0006096; P:GO:0015976; P:GO:0016311; P:GO:0030388; F:GO:0042132; F:GO:0046872; C:GO:0005829	P:sucrose biosynthetic process; P:fructose metabolic process; P:fructose 6-phosphate metabolic process; P:gluconeogenesis; P:glycolytic process; P:carbon utilization; P:dephosphorylation; P:fructose 1,6-bisphosphate metabolic process; F:fructose 1,6-bisphosphate 1-phosphatase activity; F:metal ion binding; C:cytosol	EC:3.1.3.23; EC:3.1.3.11	Sugar-phosphatase; Fructose-bisphosphatase	IPR028343 (PRINTS); IPR044015 (PFAM); G3DSA:3.30.540.10 (GENE3D); IPR028343 (PIRSF); IPR033391 (PFAM); G3DSA:3.40.190.80 (GENE3D); IPR000146 (PIRSF); IPR000146 (PANTHER); PTHR11556:SF1 (PANTHER); IPR020548 (PROSITE_PATTERNS); IPR000146 (HAMAP); IPR000146 (CDD); SSF56655 (SUPERFAMILY)	P:GO:0005975; F:GO:0016791; F:GO:0042132; F:GO:0042578	P:carbohydrate metabolic process; F:phosphatase activity; F:fructose 1,6-bisphosphate 1-phosphatase activity; F:phosphoric ester hydrolase activity
339	[INTERPRO, BLASTED, MAPPED, ANNOTATED]	K9F984_PEND2	PDIG_88190	EKV04652.1	V-type proton ATPase subunit a	855	12	0	90.13	9	P:GO:0007035; P:GO:1902600; F:GO:0015078; F:GO:0016787; F:GO:0051117; C:GO:0000220; C:GO:0000329; C:GO:0016021; C:GO:0016471	P:vacuolar acidification; P:proton transmembrane transport; F:proton transmembrane transporter activity; F:hydrolase activity; F:ATPase binding; C:vacuolar proton-transporting V-type ATPase, V0 domain; C:fungal-type vacuole membrane; C:integral component of membrane; C:vacuolar proton-transporting V-type ATPase complex	EC:3; EC:7	Hydrolases; Translocases	Coil (COILS); IPR002490 (PFAM); IPR026028 (PIRSF); IPR002490 (PANTHER); PTHR11629:SF63 (PANTHER); TRANSMEMBRANE (PHOBIUS); CYTOPLASMIC_DOMAIN (PHOBIUS); NON_CYTOPLASMIC_DOMAIN (PHOBIUS); TRANSMEMBRANE (PHOBIUS); CYTOPLASMIC_DOMAIN (PHOBIUS); TRANSMEMBRANE (PHOBIUS); TRANSMEMBRANE (PHOBIUS); TRANSMEMBRANE (PHOBIUS); NON_CYTOPLASMIC_DOMAIN (PHOBIUS); CYTOPLASMIC_DOMAIN (PHOBIUS); CYTOPLASMIC_DOMAIN…	P:GO:1902600; F:GO:0015078; C:GO:0000220; C:GO:0033179	P:proton transmembrane transport; F:proton transmembrane transporter activity; C:vacuolar proton-transporting V-type ATPase, V0 domain; C:proton-transporting V-type ATPase, V0 domain
340	[INTERPRO, BLASTED, MAPPED]	K9FPI6_PEND2	PDIG_88200	EKV04653.1	Ceramidase family protein	83	9	3.38908e-58	89.23	3	P:GO:0008150; F:GO:0003674; C:GO:0005575	P:biological_process; F:molecular_function; C:cellular_component			mobidb-lite (MOBIDB_LITE); mobidb-lite (MOBIDB_LITE); mobidb-lite (MOBIDB_LITE)	no GO terms	no GO terms
341	[INTERPRO, BLASTED, MAPPED, ANNOTATED]	K9F6F1_PEND2	PDIG_88210	EKV04654.1	putative lysine-rich protein	576	11	0	71.53	1	F:GO:0016757	F:glycosyltransferase activity	EC:2.4	Glycosyltransferases	Coil (COILS); Coil (COILS); IPR001849 (SMART); IPR011993 (G3DSA:2.30.29.GENE3D); IPR039483 (PFAM); mobidb-lite (MOBIDB_LITE); mobidb-lite (MOBIDB_LITE); mobidb-lite (MOBIDB_LITE); mobidb-lite (MOBIDB_LITE); mobidb-lite (MOBIDB_LITE); mobidb-lite (MOBIDB_LITE); mobidb-lite (MOBIDB_LITE); mobidb-lite (MOBIDB_LITE); mobidb-lite (MOBIDB_LITE); mobidb-lite (MOBIDB_LITE); IPR039712 (PANTHER); IPR001849…	no GO terms	no GO terms
342	[INTERPRO, BLASTED, MAPPED, ANNOTATED]	K9F5M7_PEND2	PDIG_88220	EKV04655.1	Cross-pathway control protein A	448	11	0	69.04	4	P:GO:0006357; P:GO:0048522; F:GO:0003677; F:GO:0003700	P:regulation of transcription by RNA polymerase II; P:positive regulation of cellular process; F:DNA binding; F:DNA-binding transcription factor activity			Coil (COILS); G3DSA:3.30.160.60 (GENE3D); mobidb-lite (MOBIDB_LITE); mobidb-lite (MOBIDB_LITE); mobidb-lite (MOBIDB_LITE); mobidb-lite (MOBIDB_LITE); IPR004827 (PROSITE_PATTERNS); cd12193 (CDD); SSF57959 (SUPERFAMILY)	P:GO:0006355; F:GO:0003700	P:regulation of transcription, DNA-templated; F:DNA-binding transcription factor activity
343	[INTERPRO, BLASTED]	K9FU88_PEND2	PDIG_88230	EKV04656.1	hypothetical protein PEX2_102950	68	1	5.62241e-27	78.26						mobidb-lite (MOBIDB_LITE)	no GO terms	no GO terms
344	[INTERPRO, BLASTED, MAPPED, ANNOTATED]	K9F989_PEND2	PDIG_88240	EKV04657.1	asparagine synthetase	361	20	0	69.58	3	P:GO:0006529; F:GO:0004066; F:GO:0016740	P:asparagine biosynthetic process; F:asparagine synthase (glutamine-hydrolyzing) activity; F:transferase activity	EC:6.3.5.4; EC:2	Asparagine synthase (glutamine-hydrolyzing); Transferases	IPR014729 (G3DSA:3.40.50.GENE3D); IPR001962 (PFAM); mobidb-lite (MOBIDB_LITE); PTHR45937 (PANTHER); IPR001962 (CDD); SSF52402 (SUPERFAMILY)	P:GO:0006529; F:GO:0004066	P:asparagine biosynthetic process; F:asparagine synthase (glutamine-hydrolyzing) activity
345	[INTERPRO, BLASTED, MAPPED, ANNOTATED]	K9FPJ2_PEND2	PDIG_88250	EKV04658.1	asparagine synthase related protein	240	11	6.35893e-168	68.19	3	P:GO:0006529; F:GO:0004066; F:GO:0016740	P:asparagine biosynthetic process; F:asparagine synthase (glutamine-hydrolyzing) activity; F:transferase activity	EC:6.3.5.4; EC:2	Asparagine synthase (glutamine-hydrolyzing); Transferases	IPR017932 (PFAM); IPR029055 (G3DSA:3.60.20.GENE3D); PTHR45937 (PANTHER); IPR017932 (PROSITE_PROFILES); cd03766 (CDD); IPR029055 (SUPERFAMILY)	no GO terms	no GO terms
346	[INTERPRO, BLASTED, MAPPED, ANNOTATED]	K9F6F5_PEND2	PDIG_88260	EKV04659.1	Vacuolar sorting protein 9, subgroup	712	20	0	68.8	4	P:GO:0016192; P:GO:0050790; F:GO:0005085; F:GO:0043130	P:vesicle-mediated transport; P:regulation of catalytic activity; F:guanyl-nucleotide exchange factor activity; F:ubiquitin binding			Coil (COILS); IPR003892 (SMART); IPR003123 (SMART); G3DSA:1.10.8.10 (GENE3D); IPR003123 (PFAM); IPR037191 (G3DSA:1.20.1050.GENE3D); IPR041545 (PFAM); IPR003892 (PFAM); G3DSA:1.10.246.120 (GENE3D); mobidb-lite (MOBIDB_LITE); mobidb-lite (MOBIDB_LITE); mobidb-lite (MOBIDB_LITE); mobidb-lite (MOBIDB_LITE); mobidb-lite (MOBIDB_LITE); mobidb-lite (MOBIDB_LITE); mobidb-lite (MOBIDB_LITE); mobidb-lite (…	P:GO:0016192; F:GO:0005085; F:GO:0005515; F:GO:0043130	P:vesicle-mediated transport; F:guanyl-nucleotide exchange factor activity; F:protein binding; F:ubiquitin binding
347	[INTERPRO, BLASTED, MAPPED, ANNOTATED]	K9F5N2_PEND2	PDIG_88270	EKV04660.1	toxin biosynthesis protein	443	20	0	72	2	F:GO:0016298; C:GO:0016020	F:lipase activity; C:membrane	EC:3.1.1	Acting on ester bonds	IPR000073 (PFAM); IPR029058 (G3DSA:3.40.50.GENE3D); PTHR11614:SF113 (PANTHER); PTHR11614 (PANTHER); IPR029058 (SUPERFAMILY)	no GO terms	no GO terms
348	[INTERPRO, BLASTED, MAPPED, ANNOTATED]	K9FU94_PEND2	PDIG_88280	EKV04661.1	Alkaline ceramidase	232	20	2.69441e-173	65.58	8	P:GO:0046513; P:GO:0046514; F:GO:0004497; F:GO:0005506; F:GO:0016705; F:GO:0020037; F:GO:0070774; C:GO:0030176	P:ceramide biosynthetic process; P:ceramide catabolic process; F:monooxygenase activity; F:iron ion binding; F:oxidoreductase activity, acting on paired donors, with incorporation or reduction of molecular oxygen; F:heme binding; F:phytoceramidase activity; C:integral component of endoplasmic reticulum membrane	EC:1.14; EC:3.5.1.23; EC:3.2.1	Acting on paired donors, with incorporation or reduction of molecular oxygen. The oxygen incorporated need not be derived from O(2); Ceramidase; Glycosylases	IPR008901 (PFAM); IPR008901 (PANTHER); CYTOPLASMIC_DOMAIN (PHOBIUS); NON_CYTOPLASMIC_DOMAIN (PHOBIUS); CYTOPLASMIC_DOMAIN (PHOBIUS); NON_CYTOPLASMIC_DOMAIN (PHOBIUS); TRANSMEMBRANE (PHOBIUS); TRANSMEMBRANE (PHOBIUS); TRANSMEMBRANE (PHOBIUS); TRANSMEMBRANE (PHOBIUS); TRANSMEMBRANE (PHOBIUS); CYTOPLASMIC_DOMAIN (PHOBIUS); NON_CYTOPLASMIC_DOMAIN (PHOBIUS); TMhelix (TMHMM); TMhelix (TMHMM); TMhelix (…	P:GO:0006672; F:GO:0016811; C:GO:0016021	P:ceramide metabolic process; F:hydrolase activity, acting on carbon-nitrogen (but not peptide) bonds, in linear amides; C:integral component of membrane
349	[INTERPRO, BLASTED, MAPPED, ANNOTATED]	K9F6G9_PEND2	PDIG_87590	EKV04674.1	C2 membrane targeting protein	1234	20	0	65.38	4	P:GO:0006869; P:GO:0061817; F:GO:0008289; C:GO:0016021	P:lipid transport; P:endoplasmic reticulum-plasma membrane tethering; F:lipid binding; C:integral component of membrane			Coil (COILS); IPR000008 (SMART); IPR035892 (G3DSA:2.60.40.GENE3D); IPR000008 (PFAM); IPR035892 (G3DSA:2.60.40.GENE3D); mobidb-lite (MOBIDB_LITE); mobidb-lite (MOBIDB_LITE); mobidb-lite (MOBIDB_LITE); mobidb-lite (MOBIDB_LITE); mobidb-lite (MOBIDB_LITE); mobidb-lite (MOBIDB_LITE); mobidb-lite (MOBIDB_LITE); mobidb-lite (MOBIDB_LITE); mobidb-lite (MOBIDB_LITE); mobidb-lite (MOBIDB_LITE); PTHR47348 …	P:GO:0061817; F:GO:0008289	P:endoplasmic reticulum-plasma membrane tethering; F:lipid binding
350	[INTERPRO, BLASTED, MAPPED]	K9F5P3_PEND2	PDIG_87600	EKV04675.1	NADH oxidoreductase (quinone), F subunit	313	11	0	69.01	3	P:GO:0008150; F:GO:0003674; C:GO:0005575	P:biological_process; F:molecular_function; C:cellular_component			mobidb-lite (MOBIDB_LITE); mobidb-lite (MOBIDB_LITE); mobidb-lite (MOBIDB_LITE); mobidb-lite (MOBIDB_LITE)	no GO terms	no GO terms
351	[INTERPRO, BLASTED, MAPPED, ANNOTATED]	K9FUA8_PEND2	PDIG_87610	EKV04676.1	Blood coagulation inhibitor, Disintegrin	1328	20	0	74.73	7	P:GO:0006508; P:GO:0007229; P:GO:0019985; F:GO:0003684; F:GO:0003887; F:GO:0004222; C:GO:0016021	P:proteolysis; P:integrin-mediated signaling pathway; P:translesion synthesis; F:damaged DNA binding; F:DNA-directed DNA polymerase activity; F:metalloendopeptidase activity; C:integral component of membrane	EC:3.4.24; EC:2.7.7.7	Acting on peptide bonds (peptidases); DNA-directed DNA polymerase	IPR001762 (SMART); IPR006586 (SMART); G3DSA:3.40.1170.60 (GENE3D); IPR001762 (PFAM); IPR036436 (G3DSA:4.10.70.GENE3D); PF13688 (PFAM); IPR043128 (G3DSA:3.30.70.GENE3D); IPR017961 (PFAM); IPR024079 (G3DSA:3.40.390.GENE3D); IPR001126 (PFAM); IPR036775 (G3DSA:3.30.1490.GENE3D); mobidb-lite (MOBIDB_LITE); mobidb-lite (MOBIDB_LITE); PTHR11905:SF222 (PANTHER); PTHR11905:SF222 (PANTHER); PTHR11905 (PANT…	P:GO:0006281; P:GO:0006508; F:GO:0003684; F:GO:0004222; F:GO:0008237	P:DNA repair; P:proteolysis; F:damaged DNA binding; F:metalloendopeptidase activity; F:metallopeptidase activity
352	[INTERPRO, BLASTED, MAPPED, ANNOTATED]	K9F9B6_PEND2	PDIG_87620	EKV04677.1	Cell division control protein Cdc31, putative	261	20	0	61.87	6	P:GO:0030474; P:GO:0051301; F:GO:0005509; F:GO:0008017; C:GO:0005825; C:GO:0044732	P:spindle pole body duplication; P:cell division; F:calcium ion binding; F:microtubule binding; C:half bridge of spindle pole body; C:mitotic spindle pole body			IPR002048 (SMART); G3DSA:1.10.238.10 (GENE3D); IPR002048 (PFAM); G3DSA:1.10.238.10 (GENE3D); mobidb-lite (MOBIDB_LITE); mobidb-lite (MOBIDB_LITE); PTHR23050 (PANTHER); PTHR23050:SF325 (PANTHER); IPR018247 (PROSITE_PATTERNS); IPR002048 (PROSITE_PROFILES); IPR002048 (PROSITE_PROFILES); IPR011992 (SUPERFAMILY)	F:GO:0005509	F:calcium ion binding
353	[INTERPRO, BLASTED, MAPPED]	K9FPL4_PEND2	PDIG_87630	EKV04678.1	hypothetical protein Pdw03_0707	580	5	0	76.38	3	P:GO:0008150; F:GO:0003674; C:GO:0005575	P:biological_process; F:molecular_function; C:cellular_component			no IPS match	no IPS match	no IPS match
354	[INTERPRO, BLASTED, MAPPED, ANNOTATED]	K9F6H5_PEND2	PDIG_87640	EKV04679.1	AAA family ATPase	539	20	0	68.34	11	P:GO:0006261; P:GO:0006282; P:GO:0032508; P:GO:0050790; F:GO:0003677; F:GO:0005524; F:GO:0008047; F:GO:0016887; F:GO:0017116; F:GO:0046872; C:GO:0005634	P:DNA-dependent DNA replication; P:regulation of DNA repair; P:DNA duplex unwinding; P:regulation of catalytic activity; F:DNA binding; F:ATP binding; F:enzyme activator activity; F:ATP hydrolysis activity; F:single-stranded DNA helicase activity; F:metal ion binding; C:nucleus	EC:3.6.4.12	DNA helicase	IPR006642 (SMART); IPR003593 (SMART); IPR021886 (PFAM); G3DSA:1.10.8.60 (GENE3D); IPR027417 (G3DSA:3.40.50.GENE3D); IPR032423 (PFAM); G3DSA:1.10.3710.10 (GENE3D); G3DSA:3.30.160.60 (GENE3D); IPR003959 (PFAM); G3DSA:1.20.272.10 (GENE3D); mobidb-lite (MOBIDB_LITE); mobidb-lite (MOBIDB_LITE); mobidb-lite (MOBIDB_LITE); PTHR13779 (PANTHER); cd00009 (CDD); cd18139 (CDD); IPR008921 (SUPERFAMILY); IPR02…	P:GO:0006260; P:GO:0006281; F:GO:0003677; F:GO:0005524; F:GO:0016887	P:DNA replication; P:DNA repair; F:DNA binding; F:ATP binding; F:ATP hydrolysis activity
355	[INTERPRO, BLASTED, MAPPED, ANNOTATED]	K9F5P7_PEND2	PDIG_87650	EKV04680.1	Pyridoxal phosphate-dependent transferase, major region, subdomain 2	429	20	0	75.77	5	P:GO:0009058; P:GO:0097052; F:GO:0016212; F:GO:0030170; C:GO:0005739	P:biosynthetic process; P:L-kynurenine metabolic process; F:kynurenine-oxoglutarate transaminase activity; F:pyridoxal phosphate binding; C:mitochondrion	EC:2.6.1.7	Kynurenine--oxoglutarate transaminase	IPR004839 (PFAM); IPR015421 (G3DSA:3.40.640.GENE3D); IPR015422 (G3DSA:3.90.1150.GENE3D); PTHR43807:SF20 (PANTHER); PTHR43807 (PANTHER); cd00609 (CDD); IPR015424 (SUPERFAMILY)	P:GO:0009058; F:GO:0003824; F:GO:0030170	P:biosynthetic process; F:catalytic activity; F:pyridoxal phosphate binding
356	[INTERPRO, BLASTED, MAPPED]	K9FUB3_PEND2	PDIG_87660	EKV04681.1	hypothetical protein Pdw03_0710	1072	7	0	72.69	3	P:GO:0008150; F:GO:0003674; C:GO:0005575	P:biological_process; F:molecular_function; C:cellular_component			mobidb-lite (MOBIDB_LITE); mobidb-lite (MOBIDB_LITE); mobidb-lite (MOBIDB_LITE); mobidb-lite (MOBIDB_LITE); mobidb-lite (MOBIDB_LITE); mobidb-lite (MOBIDB_LITE); mobidb-lite (MOBIDB_LITE); mobidb-lite (MOBIDB_LITE); mobidb-lite (MOBIDB_LITE); mobidb-lite (MOBIDB_LITE)	no GO terms	no GO terms
357	[INTERPRO, BLASTED, MAPPED, ANNOTATED]	K9F9C3_PEND2	PDIG_87670	EKV04682.1	Plasma membrane fusion protein PRM1	662	12	0	76.25	4	P:GO:0032220; C:GO:0005886; C:GO:0016021; C:GO:0043332	P:plasma membrane fusion involved in cytogamy; C:plasma membrane; C:integral component of membrane; C:mating projection tip			IPR026777 (PANTHER); CYTOPLASMIC_DOMAIN (PHOBIUS); TRANSMEMBRANE (PHOBIUS); TRANSMEMBRANE (PHOBIUS); CYTOPLASMIC_DOMAIN (PHOBIUS); SIGNAL_PEPTIDE (PHOBIUS); CYTOPLASMIC_DOMAIN (PHOBIUS); SIGNAL_PEPTIDE_H_REGION (PHOBIUS); TRANSMEMBRANE (PHOBIUS); TRANSMEMBRANE (PHOBIUS); SIGNAL_PEPTIDE_N_REGION (PHOBIUS); NON_CYTOPLASMIC_DOMAIN (PHOBIUS); SIGNAL_PEPTIDE_C_REGION (PHOBIUS); NON_CYTOPLASMIC_DOMAIN …	P:GO:0032220; C:GO:0043332	P:plasma membrane fusion involved in cytogamy; C:mating projection tip
358	[INTERPRO, BLASTED, MAPPED, ANNOTATED]	K9FPL8_PEND2	PDIG_87680	EKV04683.1	Xanthine dehydrogenase	1355	16	0	83.4	8	P:GO:0009115; F:GO:0004854; F:GO:0004855; F:GO:0005506; F:GO:0043546; F:GO:0051537; F:GO:0071949; C:GO:0005777	P:xanthine catabolic process; F:xanthine dehydrogenase activity; F:xanthine oxidase activity; F:iron ion binding; F:molybdopterin cofactor binding; F:2 iron, 2 sulfur cluster binding; F:FAD binding; C:peroxisome	EC:1.17.1.4; EC:1.17.3.2	Xanthine dehydrogenase; Xanthine oxidase	IPR005107 (SMART); IPR000674 (SMART); G3DSA:3.30.365.10 (GENE3D); G3DSA:3.90.1170.50 (GENE3D); G3DSA:3.30.365.10 (GENE3D); IPR002888 (PFAM); G3DSA:1.10.150.120 (GENE3D); IPR016169 (G3DSA:3.30.465.GENE3D); IPR016208 (PIRSF); IPR001041 (PFAM); IPR005107 (PFAM); IPR008274 (PFAM); G3DSA:3.30.365.10 (GENE3D); IPR014307 (TIGRFAM); G3DSA:3.30.390.50 (GENE3D); G3DSA:3.30.365.10 (GENE3D); IPR002346 (PFAM)…	F:GO:0004854; F:GO:0004855; F:GO:0005506; F:GO:0016491; F:GO:0046872; F:GO:0050660; F:GO:0051536; F:GO:0051537; F:GO:0071949	F:xanthine dehydrogenase activity; F:xanthine oxidase activity; F:iron ion binding; F:oxidoreductase activity; F:metal ion binding; F:flavin adenine dinucleotide binding; F:iron-sulfur cluster binding; F:2 iron, 2 sulfur cluster binding; F:FAD binding
359	[INTERPRO, BLASTED, MAPPED, ANNOTATED]	K9F6I0_PEND2	PDIG_87690	EKV04684.1	Xanthine dehydrogenase	578	12	0	75.01	1	C:GO:0016020	C:membrane			mobidb-lite (MOBIDB_LITE); mobidb-lite (MOBIDB_LITE); PTHR42055 (PANTHER); SIGNAL_PEPTIDE_H_REGION (PHOBIUS); SIGNAL_PEPTIDE_N_REGION (PHOBIUS); SIGNAL_PEPTIDE (PHOBIUS); SIGNAL_PEPTIDE_C_REGION (PHOBIUS); NON_CYTOPLASMIC_DOMAIN (PHOBIUS); SignalP-noTM (SIGNALP_EUK); SignalP-TM (SIGNALP_GRAM_POSITIVE); TMhelix (TMHMM)	no GO terms	no GO terms
360	[INTERPRO, BLASTED, MAPPED, ANNOTATED]	K9F5Q1_PEND2	PDIG_87700	EKV04685.1	L-aminoadipate-semialdehyde dehydrogenase	1409	20	0	69.21	4	P:GO:0019878; F:GO:0004043; F:GO:0016874; F:GO:0031177	P:lysine biosynthetic process via aminoadipic acid; F:L-aminoadipate-semialdehyde dehydrogenase activity; F:ligase activity; F:phosphopantetheine binding	EC:1.2.1.31; EC:6	L-aminoadipate-semialdehyde dehydrogenase; Ligases	IPR020806 (SMART); IPR009081 (PFAM); IPR000873 (PFAM); G3DSA:3.40.50.720 (GENE3D); IPR010071 (TIGRFAM); G3DSA:3.30.300.30 (GENE3D); G3DSA:3.30.559.30 (GENE3D); IPR001242 (PFAM); IPR014397 (TIGRFAM); IPR042099 (G3DSA:3.40.50.GENE3D); IPR013120 (PFAM); IPR010080 (TIGRFAM); PIRSF001617 (PIRSF); IPR036736 (G3DSA:1.10.1200.GENE3D); PTHR44845:SF1 (PANTHER); PTHR44845 (PANTHER); IPR020845 (PROSITE_PATTE…	P:GO:0009085; F:GO:0003824; F:GO:0004043; F:GO:0031177	P:lysine biosynthetic process; F:catalytic activity; F:L-aminoadipate-semialdehyde dehydrogenase activity; F:phosphopantetheine binding
361	[INTERPRO, BLASTED, MAPPED, ANNOTATED]	K9FUB8_PEND2	PDIG_87710	EKV04686.1	Carbonic anhydrase	298	20	0	75.01	6	P:GO:0015976; P:GO:0034599; P:GO:0071244; F:GO:0004089; F:GO:0008270; C:GO:0005737	P:carbon utilization; P:cellular response to oxidative stress; P:cellular response to carbon dioxide; F:carbonate dehydratase activity; F:zinc ion binding; C:cytoplasm	EC:4.2.1.1	Carbonic anhydrase	IPR001765 (SMART); IPR036874 (G3DSA:3.40.1050.GENE3D); IPR001765 (PFAM); mobidb-lite (MOBIDB_LITE); mobidb-lite (MOBIDB_LITE); PTHR11002 (PANTHER); PTHR11002:SF13 (PANTHER); IPR015892 (PROSITE_PATTERNS); cd00883 (CDD); IPR036874 (SUPERFAMILY)	P:GO:0015976; F:GO:0004089; F:GO:0008270	P:carbon utilization; F:carbonate dehydratase activity; F:zinc ion binding
362	[INTERPRO, BLASTED, MAPPED, ANNOTATED]	K9F9D0_PEND2	PDIG_87720	EKV04687.1	ATPase, AAA-type, core	404	20	0	51.48	2	F:GO:0005524; F:GO:0016887	F:ATP binding; F:ATP hydrolysis activity	EC:3	Hydrolases	IPR027417 (G3DSA:3.40.50.GENE3D); IPR003959 (PFAM); mobidb-lite (MOBIDB_LITE); PTHR46411:SF3 (PANTHER); PTHR46411 (PANTHER); PTHR46411 (PANTHER); PTHR46411:SF3 (PANTHER); PTHR46411:SF3 (PANTHER); PTHR46411 (PANTHER); IPR027417 (SUPERFAMILY)	F:GO:0005524; F:GO:0016887	F:ATP binding; F:ATP hydrolysis activity
363	[INTERPRO, BLASTED, MAPPED, ANNOTATED]	K9FPM2_PEND2	PDIG_87730	EKV04688.1	Alkaline phosphatase-like, alpha/beta/alpha	643	20	0	67.11	1	F:GO:0008484	F:sulfuric ester hydrolase activity	EC:3.1.6	Acting on ester bonds	IPR000917 (PFAM); IPR017850 (G3DSA:3.40.720.GENE3D); PTHR42693 (PANTHER); PTHR42693:SF32 (PANTHER); IPR017850 (SUPERFAMILY)	F:GO:0003824; F:GO:0008484	F:catalytic activity; F:sulfuric ester hydrolase activity
364	[INTERPRO, BLASTED, MAPPED, ANNOTATED]	K9F6I6_PEND2	PDIG_87740	EKV04689.1	Zinc finger BED domain-containing protein DAYSLEEPER	109	16	7.42124e-33	65.74	3	F:GO:0003677; F:GO:0003824; F:GO:0046872	F:DNA binding; F:catalytic activity; F:metal ion binding			PTHR23272 (PANTHER); PTHR23272:SF133 (PANTHER); IPR012337 (SUPERFAMILY)	no GO terms	no GO terms
365	[INTERPRO, BLASTED, MAPPED, ANNOTATED]	K9F5Q4_PEND2	PDIG_87750	EKV04690.1	threonine aldolase	361	16	0	63.69	5	P:GO:0006351; P:GO:0006520; F:GO:0003677; F:GO:0004793; F:GO:0008270	P:transcription, DNA-templated; P:cellular amino acid metabolic process; F:DNA binding; F:threonine aldolase activity; F:zinc ion binding	EC:4.1.2.5	L-threonine aldolase	IPR001597 (PFAM); IPR015422 (G3DSA:3.90.1150.GENE3D); IPR015421 (G3DSA:3.40.640.GENE3D); PTHR48097 (PANTHER); PTHR48097:SF5 (PANTHER); IPR015424 (SUPERFAMILY)	P:GO:0006520; F:GO:0003824; F:GO:0016829	P:cellular amino acid metabolic process; F:catalytic activity; F:lyase activity
366	[INTERPRO, BLASTED, MAPPED, ANNOTATED]	K9FUC3_PEND2	PDIG_87760	EKV04691.1	Transcription factor, fungi	377	20	0	59.79	6	P:GO:0006357; F:GO:0000981; F:GO:0003677; F:GO:0003824; F:GO:0008270; C:GO:0005634	P:regulation of transcription by RNA polymerase II; F:DNA-binding transcription factor activity, RNA polymerase II-specific; F:DNA binding; F:catalytic activity; F:zinc ion binding; C:nucleus			IPR007219 (SMART); IPR007219 (PFAM); PTHR47338 (PANTHER); PTHR47338:SF19 (PANTHER); NON_CYTOPLASMIC_DOMAIN (PHOBIUS); CYTOPLASMIC_DOMAIN (PHOBIUS); TRANSMEMBRANE (PHOBIUS); cd12148 (CDD)	P:GO:0006351; F:GO:0003677; F:GO:0008270	P:transcription, DNA-templated; F:DNA binding; F:zinc ion binding
367	[INTERPRO, BLASTED]	K9F9D6_PEND2	PDIG_87770	EKV04692.1	hypothetical protein PITC_068340	140	8	8.66037e-76	56.82						no IPS match	no IPS match	no IPS match
368	[INTERPRO, BLASTED, MAPPED, ANNOTATED]	K9FPM7_PEND2	PDIG_87780	EKV04693.1	integral membrane protein	349	20	0	66.2	1	C:GO:0016021	C:integral component of membrane			PTHR33048 (PANTHER); PTHR33048:SF127 (PANTHER); NON_CYTOPLASMIC_DOMAIN (PHOBIUS); NON_CYTOPLASMIC_DOMAIN (PHOBIUS); TRANSMEMBRANE (PHOBIUS); TRANSMEMBRANE (PHOBIUS); TRANSMEMBRANE (PHOBIUS); TRANSMEMBRANE (PHOBIUS); NON_CYTOPLASMIC_DOMAIN (PHOBIUS); CYTOPLASMIC_DOMAIN (PHOBIUS); CYTOPLASMIC_DOMAIN (PHOBIUS); CYTOPLASMIC_DOMAIN (PHOBIUS); TRANSMEMBRANE (PHOBIUS); TRANSMEMBRANE (PHOBIUS); CYTOPLASM…	no GO terms	no GO terms
369	[INTERPRO, BLASTED, MAPPED, ANNOTATED]	K9F6J4_PEND2	PDIG_87790	EKV04694.1	Aldolase-type TIM barrel	393	20	0	67.43	2	F:GO:0010181; F:GO:0016629	F:FMN binding; F:12-oxophytodienoate reductase activity	EC:1.3.1.42	12-oxophytodienoate reductase	IPR013785 (G3DSA:3.20.20.GENE3D); IPR001155 (PFAM); PTHR22893:SF93 (PANTHER); PTHR22893 (PANTHER); SSF51395 (SUPERFAMILY)	F:GO:0003824; F:GO:0010181; F:GO:0016491	F:catalytic activity; F:FMN binding; F:oxidoreductase activity
370	[INTERPRO, BLASTED]	K9F5Q8_PEND2	PDIG_87800	EKV04695.1	hypothetical protein EN45_099290	71	2	1.17083e-11	78.37						no IPS match	no IPS match	no IPS match
371	[INTERPRO, NO-BLAST]	K9FUD0_PEND2	PDIG_87810	EKV04696.1	---NA---	64									mobidb-lite (MOBIDB_LITE); mobidb-lite (MOBIDB_LITE)	no GO terms	no GO terms
372	[INTERPRO, BLASTED, MAPPED, ANNOTATED]	K9F9E3_PEND2	PDIG_87820	EKV04697.1	putative sterigmatocystin biosynthesis monooxygenase stcW	480	20	0	61.92	1	F:GO:0004497	F:monooxygenase activity	EC:1	Oxidoreductases	PF13450 (PFAM); IPR036188 (G3DSA:3.50.50.GENE3D); IPR036188 (G3DSA:3.50.50.GENE3D); PTHR42877 (PANTHER); IPR036188 (SUPERFAMILY); IPR036188 (SUPERFAMILY)	no GO terms	no GO terms
373	[INTERPRO, BLASTED, MAPPED, ANNOTATED]	K9FPN2_PEND2	PDIG_87830	EKV04698.1	Aldo-keto reductase, putative	347	20	0	81.29	1	F:GO:0047834	F:D-threo-aldose 1-dehydrogenase activity	EC:1.1.1.122	D-threo-aldose 1-dehydrogenase	IPR023210 (PFAM); IPR036812 (G3DSA:3.20.20.GENE3D); PTHR43364:SF9 (PANTHER); PTHR43364 (PANTHER); cd19079 (CDD); IPR036812 (SUPERFAMILY)	F:GO:0047834	F:D-threo-aldose 1-dehydrogenase activity
374	[INTERPRO, BLASTED, MAPPED]	K9F6J8_PEND2	PDIG_87840	EKV04699.1	hypothetical protein Pdw03_0725	524	20	0	56.68	3	P:GO:0008150; F:GO:0003674; C:GO:0005575	P:biological_process; F:molecular_function; C:cellular_component			mobidb-lite (MOBIDB_LITE); mobidb-lite (MOBIDB_LITE); mobidb-lite (MOBIDB_LITE); mobidb-lite (MOBIDB_LITE); mobidb-lite (MOBIDB_LITE); mobidb-lite (MOBIDB_LITE); mobidb-lite (MOBIDB_LITE)	no GO terms	no GO terms
375	[INTERPRO, BLASTED, MAPPED, ANNOTATED]	K9F5R1_PEND2	PDIG_87850	EKV04700.1	GPI mannosyltransferase 2	450	12	0	71.74	6	P:GO:0006506; P:GO:0097502; F:GO:0000009; F:GO:0004376; C:GO:0005789; C:GO:0016021	P:GPI anchor biosynthetic process; P:mannosylation; F:alpha-1,6-mannosyltransferase activity; F:glycolipid mannosyltransferase activity; C:endoplasmic reticulum membrane; C:integral component of membrane	EC:2.4.1.232	Initiation-specific alpha-1,6-mannosyltransferase	IPR007315 (PFAM); PTHR12468:SF2 (PANTHER); IPR007315 (PANTHER); NON_CYTOPLASMIC_DOMAIN (PHOBIUS); TRANSMEMBRANE (PHOBIUS); NON_CYTOPLASMIC_DOMAIN (PHOBIUS); CYTOPLASMIC_DOMAIN (PHOBIUS); CYTOPLASMIC_DOMAIN (PHOBIUS); TRANSMEMBRANE (PHOBIUS); TRANSMEMBRANE (PHOBIUS); NON_CYTOPLASMIC_DOMAIN (PHOBIUS); TRANSMEMBRANE (PHOBIUS); TRANSMEMBRANE (PHOBIUS); NON_CYTOPLASMIC_DOMAIN (PHOBIUS); CYTOPLASMIC_DO…	P:GO:0006506; F:GO:0000009; F:GO:0004376	P:GPI anchor biosynthetic process; F:alpha-1,6-mannosyltransferase activity; F:glycolipid mannosyltransferase activity
376	[INTERPRO, BLASTED, MAPPED, ANNOTATED]	K9FUD5_PEND2	PDIG_87860	EKV04701.1	proteasome activator subunit 4	1963	12	0	85.65	9	P:GO:0006281; P:GO:0010499; P:GO:0010952; F:GO:0016504; F:GO:0070577; F:GO:0070628; C:GO:0000502; C:GO:0005634; C:GO:0005829	P:DNA repair; P:proteasomal ubiquitin-independent protein catabolic process; P:positive regulation of peptidase activity; F:peptidase activator activity; F:lysine-acetylated histone binding; F:proteasome binding; C:proteasome complex; C:nucleus; C:cytosol			Coil (COILS); IPR021843 (PFAM); IPR032430 (PFAM); IPR032372 (PFAM); PTHR32170:SF3 (PANTHER); IPR035309 (PANTHER); IPR016024 (SUPERFAMILY)	F:GO:0016504; F:GO:0070577; F:GO:0070628	F:peptidase activator activity; F:lysine-acetylated histone binding; F:proteasome binding
377	[INTERPRO, BLASTED, MAPPED]	K9F9E9_PEND2	PDIG_87870	EKV04702.1	Z1 domain containing protein	628	20	0	66.19	7	P:GO:0008150; F:GO:0003674; F:GO:0016491; F:GO:0050661; C:GO:0005575; C:GO:0016020; C:GO:0016021	P:biological_process; F:molecular_function; F:oxidoreductase activity; F:NADP binding; C:cellular_component; C:membrane; C:integral component of membrane			IPR021822 (PFAM); IPR021822 (PANTHER); PTHR36205:SF4 (PANTHER)	no GO terms	no GO terms
378	[INTERPRO, BLASTED, MAPPED, ANNOTATED]	K9FPN7_PEND2	PDIG_87880	EKV04703.1	Vacuolar protein sorting-associated protein vps13	3164	20	0	70.24	6	P:GO:0006623; P:GO:0007005; P:GO:0045053; P:GO:0045324; C:GO:0005794; C:GO:0019898	P:protein targeting to vacuole; P:mitochondrion organization; P:protein retention in Golgi apparatus; P:late endosome to vacuole transport; C:Golgi apparatus; C:extrinsic component of membrane			Coil (COILS); IPR009543 (PFAM); IPR026854 (PFAM); IPR031645 (PFAM); IPR031642 (PFAM); IPR031646 (PFAM); IPR017148 (PIRSF); mobidb-lite (MOBIDB_LITE); mobidb-lite (MOBIDB_LITE); mobidb-lite (MOBIDB_LITE); IPR026847 (PANTHER); PTHR16166:SF93 (PANTHER)	no GO terms	no GO terms
379	[INTERPRO, BLASTED, MAPPED, ANNOTATED]	K9F6K5_PEND2	PDIG_87890	EKV04704.1	Transmembrane protein 69	303	11	0	83.37	1	C:GO:0016021	C:integral component of membrane			Coil (COILS); IPR021836 (PFAM); PTHR15887:SF1 (PANTHER); IPR021836 (PANTHER); NON_CYTOPLASMIC_DOMAIN (PHOBIUS); TRANSMEMBRANE (PHOBIUS); CYTOPLASMIC_DOMAIN (PHOBIUS); NON_CYTOPLASMIC_DOMAIN (PHOBIUS); TRANSMEMBRANE (PHOBIUS); CYTOPLASMIC_DOMAIN (PHOBIUS); TRANSMEMBRANE (PHOBIUS); SignalP-TM (SIGNALP_GRAM_POSITIVE); TMhelix (TMHMM); TMhelix (TMHMM); TMhelix (TMHMM); TMhelix (TMHMM)	no GO terms	no GO terms
380	[INTERPRO, BLASTED, MAPPED, ANNOTATED]	K9F5R6_PEND2	PDIG_87900	EKV04705.1	Glycerol kinase	585	20	0	83.7	7	P:GO:0006641; P:GO:0016310; P:GO:0019563; P:GO:0046167; F:GO:0004370; F:GO:0005524; C:GO:0005739	P:triglyceride metabolic process; P:phosphorylation; P:glycerol catabolic process; P:glycerol-3-phosphate biosynthetic process; F:glycerol kinase activity; F:ATP binding; C:mitochondrion	EC:2.7.1.30	Glycerol kinase	IPR018485 (PFAM); G3DSA:3.30.420.40 (GENE3D); G3DSA:3.30.420.40 (GENE3D); IPR005999 (TIGRFAM); IPR018484 (PFAM); IPR000577 (PIRSF); mobidb-lite (MOBIDB_LITE); mobidb-lite (MOBIDB_LITE); PTHR10196 (PANTHER); PTHR10196:SF75 (PANTHER); IPR018483 (PROSITE_PATTERNS); IPR043129 (SUPERFAMILY); IPR043129 (SUPERFAMILY)	P:GO:0005975; P:GO:0006072; F:GO:0004370; F:GO:0016773	P:carbohydrate metabolic process; P:glycerol-3-phosphate metabolic process; F:glycerol kinase activity; F:phosphotransferase activity, alcohol group as acceptor
381	[INTERPRO, BLASTED, MAPPED, ANNOTATED]	K9FUD9_PEND2	PDIG_87910	EKV04706.1	ATPase, AAA-type, core	777	20	0	74.76	8	P:GO:0006515; P:GO:0007005; F:GO:0004176; F:GO:0004222; F:GO:0005524; F:GO:0016887; C:GO:0005743; C:GO:0016021	P:protein quality control for misfolded or incompletely synthesized proteins; P:mitochondrion organization; F:ATP-dependent peptidase activity; F:metalloendopeptidase activity; F:ATP binding; F:ATP hydrolysis activity; C:mitochondrial inner membrane; C:integral component of membrane	EC:3.4.24	Acting on peptide bonds (peptidases)	Coil (COILS); IPR003593 (SMART); IPR041569 (PFAM); IPR003959 (PFAM); IPR000642 (PFAM); IPR027417 (G3DSA:3.40.50.GENE3D); IPR037219 (G3DSA:1.20.58.GENE3D); IPR005936 (TIGRFAM); G3DSA:1.10.8.60 (GENE3D); mobidb-lite (MOBIDB_LITE); mobidb-lite (MOBIDB_LITE); PTHR23076 (PANTHER); PTHR23076:SF97 (PANTHER); IPR003960 (PROSITE_PATTERNS); TRANSMEMBRANE (PHOBIUS); CYTOPLASMIC_DOMAIN (PHOBIUS); NON_CYTOPLA…	P:GO:0006508; F:GO:0004176; F:GO:0004222; F:GO:0005524; F:GO:0016887; C:GO:0016020	P:proteolysis; F:ATP-dependent peptidase activity; F:metalloendopeptidase activity; F:ATP binding; F:ATP hydrolysis activity; C:membrane
382	[INTERPRO, BLASTED, MAPPED]	K9F9F7_PEND2	PDIG_87920	EKV04707.1	Nucleic acid-binding, OB-fold	351	14	0	63.8	3	P:GO:0008150; F:GO:0003674; C:GO:0005575	P:biological_process; F:molecular_function; C:cellular_component			no IPS match	no IPS match	no IPS match
383	[INTERPRO, BLASTED, MAPPED, ANNOTATED]	K9FPP2_PEND2	PDIG_87930	EKV04708.1	Mannose-1-phosphate guanyltransferase	364	20	0	78.09	9	P:GO:0000032; P:GO:0006013; P:GO:0006486; P:GO:0007049; P:GO:0009298; P:GO:0070590; F:GO:0004475; F:GO:0005525; C:GO:0005737	P:cell wall mannoprotein biosynthetic process; P:mannose metabolic process; P:protein glycosylation; P:cell cycle; P:GDP-mannose biosynthetic process; P:spore wall biogenesis; F:mannose-1-phosphate guanylyltransferase activity; F:GTP binding; C:cytoplasm	EC:2.7.7.13	Mannose-1-phosphate guanylyltransferase	IPR005835 (PFAM); G3DSA:2.160.10.10 (GENE3D); IPR001451 (PFAM); IPR029044 (G3DSA:3.90.550.GENE3D); PTHR22572 (PANTHER); PTHR22572:SF15 (PANTHER); IPR018357 (PROSITE_PATTERNS); IPR018357 (PROSITE_PATTERNS); SIGNAL_PEPTIDE (PHOBIUS); NON_CYTOPLASMIC_DOMAIN (PHOBIUS); SIGNAL_PEPTIDE_C_REGION (PHOBIUS); SIGNAL_PEPTIDE_N_REGION (PHOBIUS); SIGNAL_PEPTIDE_H_REGION (PHOBIUS); cd05824 (CDD); cd06425 (CDD)…	P:GO:0009058; F:GO:0016740; F:GO:0016779	P:biosynthetic process; F:transferase activity; F:nucleotidyltransferase activity
384	[INTERPRO, BLASTED, MAPPED, ANNOTATED]	K9F6K9_PEND2	PDIG_87940	EKV04709.1	3-ketosteroid reductase	438	20	0	64.21	5	P:GO:0006696; F:GO:0000253; C:GO:0005789; C:GO:0005811; C:GO:0016021	P:ergosterol biosynthetic process; F:3-keto sterol reductase activity; C:endoplasmic reticulum membrane; C:lipid droplet; C:integral component of membrane	EC:1.1.1.270	3-beta-hydroxysteroid 3-dehydrogenase	Coil (COILS); G3DSA:3.40.50.720 (GENE3D); IPR002347 (PFAM); PTHR43647:SF1 (PANTHER); PTHR43647 (PANTHER); TRANSMEMBRANE (PHOBIUS); TRANSMEMBRANE (PHOBIUS); TRANSMEMBRANE (PHOBIUS); CYTOPLASMIC_DOMAIN (PHOBIUS); NON_CYTOPLASMIC_DOMAIN (PHOBIUS); CYTOPLASMIC_DOMAIN (PHOBIUS); NON_CYTOPLASMIC_DOMAIN (PHOBIUS); IPR036291 (SUPERFAMILY); TMhelix (TMHMM)	F:GO:0016491	F:oxidoreductase activity
385	[INTERPRO, BLASTED, MAPPED, ANNOTATED]	K9F5S0_PEND2	PDIG_87950	EKV04710.1	Thermatolerance membrane protein Dlt1, putative	415	10	0	72.8	1	C:GO:0016021	C:integral component of membrane			IPR025403 (PFAM); mobidb-lite (MOBIDB_LITE); mobidb-lite (MOBIDB_LITE); IPR038869 (PANTHER); TRANSMEMBRANE (PHOBIUS); SIGNAL_PEPTIDE_H_REGION (PHOBIUS); SIGNAL_PEPTIDE_N_REGION (PHOBIUS); CYTOPLASMIC_DOMAIN (PHOBIUS); SIGNAL_PEPTIDE (PHOBIUS); SIGNAL_PEPTIDE_C_REGION (PHOBIUS); NON_CYTOPLASMIC_DOMAIN (PHOBIUS); SignalP-TM (SIGNALP_EUK); TMhelix (TMHMM); TMhelix (TMHMM)	no GO terms	no GO terms
386	[INTERPRO, BLASTED, MAPPED]	K9FUE5_PEND2	PDIG_87960	EKV04711.1	Sucrase/ferredoxin-like family protein, putative	385	20	0	69.84	3	P:GO:0008150; F:GO:0003674; C:GO:0005575	P:biological_process; F:molecular_function; C:cellular_component			IPR009737 (PFAM); G3DSA:3.40.30.10 (GENE3D); mobidb-lite (MOBIDB_LITE); mobidb-lite (MOBIDB_LITE); PTHR31902:SF8 (PANTHER); IPR009737 (PANTHER); IPR009737 (CDD); SignalP-TM (SIGNALP_GRAM_POSITIVE); IPR036249 (SUPERFAMILY)	no GO terms	no GO terms
387	[INTERPRO, BLASTED, MAPPED, ANNOTATED]	K9F9G3_PEND2	PDIG_87970	EKV04712.1	Zinc finger, C2H2	312	20	0	74.98	6	P:GO:0042791; P:GO:0045944; F:GO:0000978; F:GO:0001002; F:GO:0001228; C:GO:0005634	P:5S class rRNA transcription by RNA polymerase III; P:positive regulation of transcription by RNA polymerase II; F:RNA polymerase II cis-regulatory region sequence-specific DNA binding; F:RNA polymerase III type 1 promoter sequence-specific DNA binding; F:DNA-binding transcription activator activity, RNA polymerase II-specific; C:nucleus			IPR013087 (SMART); IPR013087 (PFAM); G3DSA:3.30.160.60 (GENE3D); G3DSA:3.30.160.60 (GENE3D); mobidb-lite (MOBIDB_LITE); mobidb-lite (MOBIDB_LITE); mobidb-lite (MOBIDB_LITE); PTHR14003 (PANTHER); PTHR14003 (PANTHER); PTHR14003:SF10 (PANTHER); PTHR14003:SF10 (PANTHER); IPR013087 (PROSITE_PATTERNS); IPR013087 (PROSITE_PATTERNS); IPR013087 (PROSITE_PATTERNS); IPR013087 (PROSITE_PATTERNS); IPR013087 (…	no GO terms	no GO terms
388	[INTERPRO, NO-BLAST]	K9FPP8_PEND2	PDIG_87980	EKV04713.1	---NA---	96									no IPS match	no IPS match	no IPS match
389	[INTERPRO, BLASTED, MAPPED, ANNOTATED]	K9F9I5_PEND2	PDIG_87190	EKV04727.1	Phosphoribulokinase/uridine kinase	330	13	0	67.56	5	P:GO:0016310; P:GO:0034356; F:GO:0005524; F:GO:0050262; C:GO:0005737	P:phosphorylation; P:NAD biosynthesis via nicotinamide riboside salvage pathway; F:ATP binding; F:ribosylnicotinamide kinase activity; C:cytoplasm	EC:2.7.1.22	Ribosylnicotinamide kinase	IPR027417 (G3DSA:3.40.50.GENE3D); IPR006083 (PFAM); mobidb-lite (MOBIDB_LITE); mobidb-lite (MOBIDB_LITE); mobidb-lite (MOBIDB_LITE); PTHR10285 (PANTHER); IPR026681 (PTHR10285:PANTHER); cd02024 (CDD); IPR027417 (SUPERFAMILY)	P:GO:0034356; F:GO:0005524; F:GO:0016301; F:GO:0050262	P:NAD biosynthesis via nicotinamide riboside salvage pathway; F:ATP binding; F:kinase activity; F:ribosylnicotinamide kinase activity
390	[INTERPRO, BLASTED, MAPPED, ANNOTATED]	K9FPR3_PEND2	PDIG_87200	EKV04728.1	predicted protein	809	7	0	71.29	1	C:GO:0016021	C:integral component of membrane			mobidb-lite (MOBIDB_LITE); mobidb-lite (MOBIDB_LITE); mobidb-lite (MOBIDB_LITE); TRANSMEMBRANE (PHOBIUS); NON_CYTOPLASMIC_DOMAIN (PHOBIUS); CYTOPLASMIC_DOMAIN (PHOBIUS); TMhelix (TMHMM)	no GO terms	no GO terms
391	[INTERPRO, BLASTED, MAPPED, ANNOTATED]	K9F6N1_PEND2	PDIG_87210	EKV04729.1	Ribonuclease E inhibitor RraA/Dimethylmenaquinone methyltransferase	169	20	3.9894e-113	63.49	5	P:GO:0032259; F:GO:0008168; F:GO:0008948; F:GO:0016407; F:GO:0047443	P:methylation; F:methyltransferase activity; F:oxaloacetate decarboxylase activity; F:acetyltransferase activity; F:4-hydroxy-4-methyl-2-oxoglutarate aldolase activity	EC:4.1.3.17; EC:4.1.1.112; EC:1.1.1.38; EC:2.1.1; EC:1.1.1.40; EC:2.3.1	4-hydroxy-4-methyl-2-oxoglutarate aldolase; Oxaloacetate decarboxylase; Malate dehydrogenase (oxaloacetate-decarboxylating); Transferring one-carbon groups; Malate dehydrogenase (oxaloacetate-decarboxylating) (NADP(+)); Acyltransferases	IPR005493 (PFAM); G3DSA:3.50.30.40 (GENE3D); PTHR33254 (PANTHER); IPR005493 (CDD); IPR036704 (SUPERFAMILY)	no GO terms	no GO terms
392	[INTERPRO, BLASTED, MAPPED, ANNOTATED]	K9F5T6_PEND2	PDIG_87220	EKV04730.1	Arylamine N-acetyltransferase	294	20	0	60.17	1	F:GO:0004060	F:arylamine N-acetyltransferase activity	EC:2.3.1.5	Arylamine N-acetyltransferase	IPR001447 (PFAM); G3DSA:3.30.2140.20 (GENE3D); IPR001447 (PANTHER); PTHR11786:SF0 (PANTHER); NON_CYTOPLASMIC_DOMAIN (PHOBIUS); TRANSMEMBRANE (PHOBIUS); CYTOPLASMIC_DOMAIN (PHOBIUS); IPR038765 (SUPERFAMILY); TMhelix (TMHMM)	F:GO:0016407	F:acetyltransferase activity
393	[INTERPRO, BLASTED, MAPPED, ANNOTATED]	K9FUG4_PEND2	PDIG_87230	EKV04731.1	NADH:ubiquinone oxidoreductase 9.8 kDa subunit	86	10	3.621e-60	84.92	3	C:GO:0005743; C:GO:0016021; C:GO:0070469	C:mitochondrial inner membrane; C:integral component of membrane; C:respirasome			IPR017384 (PFAM); IPR017384 (PANTHER); PTHR17098:SF2 (PANTHER); NON_CYTOPLASMIC_DOMAIN (PHOBIUS); CYTOPLASMIC_DOMAIN (PHOBIUS); TRANSMEMBRANE (PHOBIUS); TMhelix (TMHMM)	no GO terms	no GO terms
394	[INTERPRO, BLASTED, MAPPED, ANNOTATED]	K9F9J1_PEND2	PDIG_87240	EKV04732.1	Acyl-CoA N-acyltransferase	1084	20	0	69.76	4	P:GO:0006355; P:GO:0016573; F:GO:0004402; F:GO:0046872	P:regulation of transcription, DNA-templated; P:histone acetylation; F:histone acetyltransferase activity; F:metal ion binding	EC:2.3.1.48	Histone acetyltransferase	G3DSA:3.30.60.60 (GENE3D); G3DSA:3.40.630.30 (GENE3D); IPR040706 (PFAM); IPR002717 (PFAM); IPR019787 (PFAM); IPR036388 (G3DSA:1.10.10.GENE3D); mobidb-lite (MOBIDB_LITE); mobidb-lite (MOBIDB_LITE); mobidb-lite (MOBIDB_LITE); mobidb-lite (MOBIDB_LITE); mobidb-lite (MOBIDB_LITE); mobidb-lite (MOBIDB_LITE); mobidb-lite (MOBIDB_LITE); mobidb-lite (MOBIDB_LITE); mobidb-lite (MOBIDB_LITE); mobidb-lite (…	P:GO:0006355; P:GO:0016573; F:GO:0004402	P:regulation of transcription, DNA-templated; P:histone acetylation; F:histone acetyltransferase activity
395	[INTERPRO, BLASTED, MAPPED, ANNOTATED]	K9FPR8_PEND2	PDIG_87250	EKV04733.1	Velvet factor	442	20	0	66.12	9	P:GO:0005992; P:GO:0009847; P:GO:0034644; P:GO:0043942; P:GO:0048315; P:GO:0070301; P:GO:0070794; F:GO:0042802; C:GO:0005634	P:trehalose biosynthetic process; P:spore germination; P:cellular response to UV; P:negative regulation of sexual sporulation resulting in formation of a cellular spore; P:conidium formation; P:cellular response to hydrogen peroxide; P:negative regulation of conidiophore development; F:identical protein binding; C:nucleus			IPR037525 (PFAM); IPR038491 (G3DSA:2.60.40.GENE3D); mobidb-lite (MOBIDB_LITE); mobidb-lite (MOBIDB_LITE); mobidb-lite (MOBIDB_LITE); mobidb-lite (MOBIDB_LITE); mobidb-lite (MOBIDB_LITE); mobidb-lite (MOBIDB_LITE); mobidb-lite (MOBIDB_LITE); PTHR33572:SF3 (PANTHER); IPR021740 (PANTHER); IPR037525 (PROSITE_PROFILES)	no GO terms	no GO terms
396	[INTERPRO, BLASTED, MAPPED, ANNOTATED]	K9F6N9_PEND2	PDIG_87260	EKV04734.1	Thiolase-like, subgroup	419	20	0	82.13	10	P:GO:0006635; P:GO:0010124; F:GO:0003729; F:GO:0003985; F:GO:0003997; F:GO:0004300; F:GO:0016616; C:GO:0005758; C:GO:0005782; C:GO:0016021	P:fatty acid beta-oxidation; P:phenylacetate catabolic process; F:mRNA binding; F:acetyl-CoA C-acetyltransferase activity; F:acyl-CoA oxidase activity; F:enoyl-CoA hydratase activity; F:oxidoreductase activity, acting on the CH-OH group of donors, NAD or NADP as acceptor; C:mitochondrial intermembrane space; C:peroxisomal matrix; C:integral component of membrane	EC:2.3.1.16; EC:1.1.1; EC:2.3.1.9; EC:1.3.3.6; EC:4.2.1.17	Acetyl-CoA C-acyltransferase; Acting on the CH-OH group of donors; Acetyl-CoA C-acetyltransferase; Acyl-CoA oxidase; Enoyl-CoA hydratase	IPR002155 (PIRSF); IPR002155 (TIGRFAM); IPR016039 (G3DSA:3.40.47.GENE3D); IPR020616 (PFAM); IPR020617 (PFAM); IPR016039 (G3DSA:3.40.47.GENE3D); PTHR43853:SF8 (PANTHER); PTHR43853 (PANTHER); IPR020610 (PROSITE_PATTERNS); IPR020615 (PROSITE_PATTERNS); IPR020613 (PROSITE_PATTERNS); TRANSMEMBRANE (PHOBIUS); NON_CYTOPLASMIC_DOMAIN (PHOBIUS); CYTOPLASMIC_DOMAIN (PHOBIUS); IPR002155 (CDD); IPR016039 (SU…	F:GO:0016746; F:GO:0016747	F:acyltransferase activity; F:acyltransferase activity, transferring groups other than amino-acyl groups
397	[INTERPRO, BLASTED, MAPPED, ANNOTATED]	K9F5T8_PEND2	PDIG_87270	EKV04735.1	Protein YdcF	268	11	0	71.87	1	C:GO:0005886	C:plasma membrane			IPR003848 (PFAM); G3DSA:1.10.3620.10 (GENE3D); IPR014729 (G3DSA:3.40.50.GENE3D); PTHR30336 (PANTHER); PTHR30336:SF4 (PANTHER); IPR003848 (CDD)	no GO terms	no GO terms
398	[INTERPRO, BLASTED, MAPPED, ANNOTATED]	K9FUG9_PEND2	PDIG_87280	EKV04736.1	inositol 2-dehydrogenase	194	12	2.1245e-140	73.42	1	C:GO:0016021	C:integral component of membrane			mobidb-lite (MOBIDB_LITE); mobidb-lite (MOBIDB_LITE); TRANSMEMBRANE (PHOBIUS); NON_CYTOPLASMIC_DOMAIN (PHOBIUS); CYTOPLASMIC_DOMAIN (PHOBIUS); PS51257 (PROSITE_PROFILES); SignalP-TM (SIGNALP_GRAM_POSITIVE); TMhelix (TMHMM)	no GO terms	no GO terms
399	[INTERPRO, BLASTED, MAPPED, ANNOTATED]	K9F9J6_PEND2	PDIG_87290	EKV04737.1	Diaphanous GTPase-binding	860	11	0	75.5	7	P:GO:0051016; P:GO:0051017; P:GO:1903475; F:GO:0003779; F:GO:0031267; C:GO:0032153; C:GO:0043332	P:barbed-end actin filament capping; P:actin filament bundle assembly; P:mitotic actomyosin contractile ring assembly; F:actin binding; F:small GTPase binding; C:cell division site; C:mating projection tip			IPR010473 (SMART); IPR011989 (G3DSA:1.25.10.GENE3D); IPR010473 (PFAM); mobidb-lite (MOBIDB_LITE); mobidb-lite (MOBIDB_LITE); mobidb-lite (MOBIDB_LITE); mobidb-lite (MOBIDB_LITE); mobidb-lite (MOBIDB_LITE); mobidb-lite (MOBIDB_LITE); mobidb-lite (MOBIDB_LITE); mobidb-lite (MOBIDB_LITE); mobidb-lite (MOBIDB_LITE); mobidb-lite (MOBIDB_LITE); mobidb-lite (MOBIDB_LITE); mobidb-lite (MOBIDB_LITE); IPR0…	P:GO:0030036; F:GO:0003779; F:GO:0031267	P:actin cytoskeleton organization; F:actin binding; F:small GTPase binding
400	[INTERPRO, BLASTED, MAPPED, ANNOTATED]	K9FPS5_PEND2	PDIG_87300	EKV04738.1	Manganese transporter	575	20	0	77.25	12	P:GO:0006826; P:GO:0007186; P:GO:0030026; P:GO:0070574; P:GO:0071421; P:GO:0071577; F:GO:0004930; F:GO:0005384; F:GO:0005385; F:GO:0015086; C:GO:0005886; C:GO:0016021	P:iron ion transport; P:G protein-coupled receptor signaling pathway; P:cellular manganese ion homeostasis; P:cadmium ion transmembrane transport; P:manganese ion transmembrane transport; P:zinc ion transmembrane transport; F:G protein-coupled receptor activity; F:manganese ion transmembrane transporter activity; F:zinc ion transmembrane transporter activity; F:cadmium ion transmembrane transport…	EC:7	Translocases	IPR001046 (PRINTS); IPR001046 (PFAM); IPR001046 (TIGRFAM); mobidb-lite (MOBIDB_LITE); mobidb-lite (MOBIDB_LITE); mobidb-lite (MOBIDB_LITE); PTHR11706:SF50 (PANTHER); IPR001046 (PANTHER); NON_CYTOPLASMIC_DOMAIN (PHOBIUS); NON_CYTOPLASMIC_DOMAIN (PHOBIUS); TRANSMEMBRANE (PHOBIUS); TRANSMEMBRANE (PHOBIUS); TRANSMEMBRANE (PHOBIUS); TRANSMEMBRANE (PHOBIUS); TRANSMEMBRANE (PHOBIUS); TRANSMEMBRANE (PHOB…	P:GO:0030001; F:GO:0046873; C:GO:0016020	P:metal ion transport; F:metal ion transmembrane transporter activity; C:membrane
401	[INTERPRO, BLASTED, MAPPED, ANNOTATED]	K9F6P4_PEND2	PDIG_87310	EKV04739.1	charged multivesicular body protein 5	216	14	2.29357e-159	85.6	5	P:GO:0006900; P:GO:0030447; P:GO:0032511; C:GO:0000329; C:GO:0005771	P:vesicle budding from membrane; P:filamentous growth; P:late endosome to vacuole transport via multivesicular body sorting pathway; C:fungal-type vacuole membrane; C:multivesicular body			Coil (COILS); Coil (COILS); IPR005024 (PFAM); G3DSA:6.10.250.1710 (GENE3D); mobidb-lite (MOBIDB_LITE); PTHR22761 (PANTHER); PTHR22761:SF12 (PANTHER)	P:GO:0007034	P:vacuolar transport
402	[INTERPRO, NO-BLAST]	K9F5U1_PEND2	PDIG_87320	EKV04740.1	---NA---	41									CYTOPLASMIC_DOMAIN (PHOBIUS); NON_CYTOPLASMIC_DOMAIN (PHOBIUS); TRANSMEMBRANE (PHOBIUS); TMhelix (TMHMM)	no GO terms	no GO terms
403	[INTERPRO, BLASTED, MAPPED, ANNOTATED]	K9FUH4_PEND2	PDIG_87330	EKV04741.1	SIT4 phosphatase-associated protein family	1126	14	0	74.3	5	P:GO:0043666; F:GO:0019888; F:GO:0019903; C:GO:0005634; C:GO:0005829	P:regulation of phosphoprotein phosphatase activity; F:protein phosphatase regulator activity; F:protein phosphatase binding; C:nucleus; C:cytosol			IPR007587 (PFAM); mobidb-lite (MOBIDB_LITE); mobidb-lite (MOBIDB_LITE); mobidb-lite (MOBIDB_LITE); mobidb-lite (MOBIDB_LITE); mobidb-lite (MOBIDB_LITE); mobidb-lite (MOBIDB_LITE); mobidb-lite (MOBIDB_LITE); mobidb-lite (MOBIDB_LITE); mobidb-lite (MOBIDB_LITE); mobidb-lite (MOBIDB_LITE); mobidb-lite (MOBIDB_LITE); mobidb-lite (MOBIDB_LITE); mobidb-lite (MOBIDB_LITE); mobidb-lite (MOBIDB_LITE); mob…	P:GO:0043666; F:GO:0019903	P:regulation of phosphoprotein phosphatase activity; F:protein phosphatase binding
404	[INTERPRO, BLASTED, MAPPED, ANNOTATED]	K9F9K2_PEND2	PDIG_87340	EKV04742.1	SET domain protein	679	20	0	59.05	2	P:GO:0018022; F:GO:0008168	P:peptidyl-lysine methylation; F:methyltransferase activity	EC:2.1.1	Transferring one-carbon groups	G3DSA:3.90.1410.10 (GENE3D); PTHR13271 (PANTHER); PTHR13271:SF90 (PANTHER); SSF82199 (SUPERFAMILY)	no GO terms	no GO terms
405	[INTERPRO, BLASTED, MAPPED, ANNOTATED]	K9FPT1_PEND2	PDIG_87350	EKV04743.1	NADH ubiquinone oxidoreductase, F subunit	495	12	0	93.66	7	P:GO:0019646; F:GO:0008137; F:GO:0010181; F:GO:0046872; F:GO:0051287; F:GO:0051539; C:GO:0042652	P:aerobic electron transport chain; F:NADH dehydrogenase (ubiquinone) activity; F:FMN binding; F:metal ion binding; F:NAD binding; F:4 iron, 4 sulfur cluster binding; C:mitochondrial respiratory chain complex I, peripheral segment	EC:7.1.1.2; EC:1.6.5.11; EC:1.6.5.2	NADH:ubiquinone reductase (H(+)-translocating); NADH dehydrogenase (quinone); NAD(P)H dehydrogenase (quinone)	IPR019575 (SMART); G3DSA:3.10.20.600 (GENE3D); IPR011537 (TIGRFAM); IPR037225 (G3DSA:3.40.50.GENE3D); IPR011538 (PFAM); IPR037207 (G3DSA:1.20.1440.GENE3D); IPR019554 (PFAM); IPR019575 (PFAM); PTHR11780:SF11 (PANTHER); PTHR11780 (PANTHER); IPR001949 (PROSITE_PATTERNS); IPR001949 (PROSITE_PATTERNS); SignalP-TM (SIGNALP_GRAM_POSITIVE); SSF142984 (SUPERFAMILY); IPR037207 (SUPERFAMILY); IPR037225 (SUP…	F:GO:0008137; F:GO:0010181; F:GO:0051287; F:GO:0051539	F:NADH dehydrogenase (ubiquinone) activity; F:FMN binding; F:NAD binding; F:4 iron, 4 sulfur cluster binding
406	[INTERPRO, BLASTED, MAPPED, ANNOTATED]	K9F6P9_PEND2	PDIG_87360	EKV04744.1	Major facilitator superfamily domain, general substrate transporter	619	20	0	70.01	7	P:GO:0009072; P:GO:0019363; P:GO:1901605; P:GO:1990961; F:GO:0016787; F:GO:0042910; C:GO:0016021	P:aromatic amino acid family metabolic process; P:pyridine nucleotide biosynthetic process; P:alpha-amino acid metabolic process; P:xenobiotic detoxification by transmembrane export across the plasma membrane; F:hydrolase activity; F:xenobiotic transmembrane transporter activity; C:integral component of membrane	EC:3; EC:7	Hydrolases; Translocases	Coil (COILS); G3DSA:1.20.1720.10 (GENE3D); IPR036259 (G3DSA:1.20.1250.GENE3D); IPR011701 (PFAM); mobidb-lite (MOBIDB_LITE); mobidb-lite (MOBIDB_LITE); mobidb-lite (MOBIDB_LITE); PTHR23502 (PANTHER); PTHR23502:SF150 (PANTHER); TRANSMEMBRANE (PHOBIUS); TRANSMEMBRANE (PHOBIUS); TRANSMEMBRANE (PHOBIUS); NON_CYTOPLASMIC_DOMAIN (PHOBIUS); NON_CYTOPLASMIC_DOMAIN (PHOBIUS); TRANSMEMBRANE (PHOBIUS); CYTOP…	P:GO:0055085; F:GO:0022857	P:transmembrane transport; F:transmembrane transporter activity
407	[INTERPRO, BLASTED, MAPPED, ANNOTATED]	K9F5U4_PEND2	PDIG_87370	EKV04745.1	Peptidase S59, nucleoporin	1999	19	0	60.75	5	P:GO:0006913; P:GO:0015031; P:GO:0051028; F:GO:0017056; C:GO:0005643	P:nucleocytoplasmic transport; P:protein transport; P:mRNA transport; F:structural constituent of nuclear pore; C:nuclear pore			Coil (COILS); IPR036903 (G3DSA:3.30.1610.GENE3D); IPR021967 (PFAM); G3DSA:1.25.40.690 (GENE3D); IPR007230 (PFAM); G3DSA:1.10.10.2360 (GENE3D); mobidb-lite (MOBIDB_LITE); mobidb-lite (MOBIDB_LITE); mobidb-lite (MOBIDB_LITE); mobidb-lite (MOBIDB_LITE); mobidb-lite (MOBIDB_LITE); mobidb-lite (MOBIDB_LITE); mobidb-lite (MOBIDB_LITE); mobidb-lite (MOBIDB_LITE); mobidb-lite (MOBIDB_LITE); mobidb-lite (…	P:GO:0006913; F:GO:0017056; C:GO:0005643	P:nucleocytoplasmic transport; F:structural constituent of nuclear pore; C:nuclear pore
408	[INTERPRO, BLASTED, MAPPED, ANNOTATED]	K9FUH9_PEND2	PDIG_87380	EKV04746.1	Acetyl-coenzyme A synthetase	669	20	0	81.62	8	P:GO:0015976; P:GO:0019427; P:GO:0019679; P:GO:0045733; F:GO:0003987; F:GO:0005524; F:GO:0016208; C:GO:0005576	P:carbon utilization; P:acetyl-CoA biosynthetic process from acetate; P:propionate metabolic process, methylcitrate cycle; P:acetate catabolic process; F:acetate-CoA ligase activity; F:ATP binding; F:AMP binding; C:extracellular region	EC:6.2.1.1	Acetate--CoA ligase	IPR011904 (TIGRFAM); IPR025110 (PFAM); IPR032387 (PFAM); G3DSA:3.30.300.30 (GENE3D); IPR042099 (G3DSA:3.40.50.GENE3D); IPR000873 (PFAM); PTHR24095:SF245 (PANTHER); PTHR24095 (PANTHER); IPR020845 (PROSITE_PATTERNS); cd05966 (CDD); SSF56801 (SUPERFAMILY)	P:GO:0019427; F:GO:0003987; F:GO:0016208	P:acetyl-CoA biosynthetic process from acetate; F:acetate-CoA ligase activity; F:AMP binding
409	[INTERPRO, BLASTED, MAPPED, ANNOTATED]	K9F9K6_PEND2	PDIG_87390	EKV04747.1	Peptidase M20	63	7	1.5097e-24	67.86	5	P:GO:0006807; P:GO:0043170; P:GO:0044238; F:GO:0016787; C:GO:0110165	P:nitrogen compound metabolic process; P:macromolecule metabolic process; P:primary metabolic process; F:hydrolase activity; C:cellular anatomical entity	EC:3	Hydrolases	no IPS match	no IPS match	no IPS match
410	[INTERPRO, BLASTED, MAPPED, ANNOTATED]	K9FPT7_PEND2	PDIG_87400	EKV04748.1	Diaminopropionate ammonia-lyase, putative	77	9	5.78991e-51	78.06	6	P:GO:0006355; P:GO:0006508; F:GO:0005488; F:GO:0008233; F:GO:0016829; C:GO:0005576	P:regulation of transcription, DNA-templated; P:proteolysis; F:binding; F:peptidase activity; F:lyase activity; C:extracellular region	EC:3.4; EC:4	Acting on peptide bonds (peptidases); Lyases	IPR036052 (G3DSA:3.40.50.GENE3D); IPR001926 (PFAM); PTHR42937 (PANTHER); IPR036052 (SUPERFAMILY)	no GO terms	no GO terms
411	[INTERPRO, BLASTED, MAPPED, ANNOTATED]	K9F6Q2_PEND2	PDIG_87410	EKV04749.1	Peptidase M20	179	14	6.22123e-124	63.3	5	P:GO:0044238; P:GO:1901564; F:GO:0016787; F:GO:0016829; C:GO:0110165	P:primary metabolic process; P:organonitrogen compound metabolic process; F:hydrolase activity; F:lyase activity; C:cellular anatomical entity	EC:3; EC:4	Hydrolases; Lyases	IPR036052 (G3DSA:3.40.50.GENE3D); PTHR42937 (PANTHER); IPR036052 (SUPERFAMILY); TMhelix (TMHMM)	no GO terms	no GO terms
412	[INTERPRO, BLASTED, MAPPED, ANNOTATED]	K9F5V0_PEND2	PDIG_87420	EKV04750.1	Peptidase M20	232	20	7.47527e-171	63.11	7	P:GO:0006355; P:GO:0006508; F:GO:0005488; F:GO:0008233; F:GO:0008777; F:GO:0016829; C:GO:0005576	P:regulation of transcription, DNA-templated; P:proteolysis; F:binding; F:peptidase activity; F:acetylornithine deacetylase activity; F:lyase activity; C:extracellular region	EC:3.4; EC:4; EC:3.5.1.16	Acting on peptide bonds (peptidases); Lyases; Acetylornithine deacetylase	IPR002933 (PFAM); G3DSA:3.40.630.10 (GENE3D); G3DSA:3.30.70.360 (GENE3D); IPR011650 (PFAM); PTHR43808:SF20 (PANTHER); PTHR43808 (PANTHER); SSF53187 (SUPERFAMILY); IPR036264 (SUPERFAMILY)	F:GO:0016787	F:hydrolase activity
413	[INTERPRO, NO-BLAST]	K9FUI4_PEND2	PDIG_87430	EKV04751.1	---NA---	35									no IPS match	no IPS match	no IPS match
414	[INTERPRO, BLASTED, MAPPED, ANNOTATED]	K9F9L1_PEND2	PDIG_87440	EKV04752.1	GET complex, subunit GET2	318	11	0	71.12	1	C:GO:0016021	C:integral component of membrane			IPR028143 (PFAM); mobidb-lite (MOBIDB_LITE); mobidb-lite (MOBIDB_LITE); mobidb-lite (MOBIDB_LITE); mobidb-lite (MOBIDB_LITE); mobidb-lite (MOBIDB_LITE); mobidb-lite (MOBIDB_LITE); IPR028143 (PANTHER); CYTOPLASMIC_DOMAIN (PHOBIUS); TRANSMEMBRANE (PHOBIUS); TRANSMEMBRANE (PHOBIUS); CYTOPLASMIC_DOMAIN (PHOBIUS); NON_CYTOPLASMIC_DOMAIN (PHOBIUS); TRANSMEMBRANE (PHOBIUS); NON_CYTOPLASMIC_DOMAIN (PHOBI…	no GO terms	no GO terms
415	[INTERPRO, BLASTED, MAPPED, ANNOTATED]	K9FPU2_PEND2	PDIG_87450	EKV04753.1	Zinc finger, C2H2	114	20	3.87401e-48	65.46	5	P:GO:0006357; F:GO:0000978; F:GO:0000981; F:GO:0016787; C:GO:0005634	P:regulation of transcription by RNA polymerase II; F:RNA polymerase II cis-regulatory region sequence-specific DNA binding; F:DNA-binding transcription factor activity, RNA polymerase II-specific; F:hydrolase activity; C:nucleus	EC:3	Hydrolases	no IPS match	no IPS match	no IPS match
416	[INTERPRO, BLASTED, MAPPED, ANNOTATED]	K9F6R0_PEND2	PDIG_87460	EKV04754.1	Amino acid transporter, transmembrane	456	20	0	81.62	3	P:GO:0003333; F:GO:0015171; C:GO:0016021	P:amino acid transmembrane transport; F:amino acid transmembrane transporter activity; C:integral component of membrane	EC:7	Translocases	IPR013057 (PFAM); G3DSA:1.20.1740.10 (GENE3D); PTHR22950:SF479 (PANTHER); PTHR22950 (PANTHER); CYTOPLASMIC_DOMAIN (PHOBIUS); NON_CYTOPLASMIC_DOMAIN (PHOBIUS); TRANSMEMBRANE (PHOBIUS); TRANSMEMBRANE (PHOBIUS); TRANSMEMBRANE (PHOBIUS); TRANSMEMBRANE (PHOBIUS); NON_CYTOPLASMIC_DOMAIN (PHOBIUS); NON_CYTOPLASMIC_DOMAIN (PHOBIUS); TRANSMEMBRANE (PHOBIUS); CYTOPLASMIC_DOMAIN (PHOBIUS); CYTOPLASMIC_DOMAI…	no GO terms	no GO terms
417	[INTERPRO, BLASTED, MAPPED]	K9F5V6_PEND2	PDIG_87470	EKV04755.1	NAD(P)-binding domain	241	18	5.05028e-179	58.86	5	P:GO:0008150; P:GO:0019748; F:GO:0003674; F:GO:0016491; C:GO:0005575	P:biological_process; P:secondary metabolic process; F:molecular_function; F:oxidoreductase activity; C:cellular_component			G3DSA:3.40.50.720 (GENE3D); IPR016040 (PFAM); PTHR43355 (PANTHER); SIGNAL_PEPTIDE_N_REGION (PHOBIUS); SIGNAL_PEPTIDE (PHOBIUS); SIGNAL_PEPTIDE_H_REGION (PHOBIUS); NON_CYTOPLASMIC_DOMAIN (PHOBIUS); SIGNAL_PEPTIDE_C_REGION (PHOBIUS); IPR036291 (SUPERFAMILY)	no GO terms	no GO terms
418	[INTERPRO, BLASTED, MAPPED, ANNOTATED]	K9FUI9_PEND2	PDIG_87480	EKV04756.1	Transcription factor, fungi	847	20	0	59	5	P:GO:0006357; F:GO:0000981; F:GO:0003677; F:GO:0008270; C:GO:0005634	P:regulation of transcription by RNA polymerase II; F:DNA-binding transcription factor activity, RNA polymerase II-specific; F:DNA binding; F:zinc ion binding; C:nucleus			Coil (COILS); IPR007219 (SMART); IPR001138 (SMART); IPR001138 (PFAM); IPR036864 (G3DSA:4.10.240.GENE3D); IPR007219 (PFAM); mobidb-lite (MOBIDB_LITE); mobidb-lite (MOBIDB_LITE); mobidb-lite (MOBIDB_LITE); PTHR31001 (PANTHER); PTHR31001 (PANTHER); PTHR31001:SF50 (PANTHER); IPR001138 (PROSITE_PATTERNS); CYTOPLASMIC_DOMAIN (PHOBIUS); TRANSMEMBRANE (PHOBIUS); NON_CYTOPLASMIC_DOMAIN (PHOBIUS); IPR00113…	P:GO:0006351; P:GO:0006355; F:GO:0000981; F:GO:0003677; F:GO:0008270	P:transcription, DNA-templated; P:regulation of transcription, DNA-templated; F:DNA-binding transcription factor activity, RNA polymerase II-specific; F:DNA binding; F:zinc ion binding
419	[INTERPRO, BLASTED, MAPPED, ANNOTATED]	K9F9L8_PEND2	PDIG_87490	EKV04757.1	Methylaspartate ammonia-lyase, putative	416	3	0	91.11	3	P:GO:0019553; F:GO:0046872; F:GO:0050096	P:glutamate catabolic process via L-citramalate; F:metal ion binding; F:methylaspartate ammonia-lyase activity	EC:4.3.1.2	Methylaspartate ammonia-lyase	IPR029017 (G3DSA:3.30.390.GENE3D); IPR022665 (PFAM); IPR036849 (G3DSA:3.20.20.GENE3D); IPR006395 (PIRSF); IPR006395 (TIGRFAM); IPR022662 (PFAM); IPR006395 (SFLD); SFLDS00001 (SFLD); PTHR48073 (PANTHER); PTHR48073:SF2 (PANTHER); IPR036849 (SUPERFAMILY); IPR029017 (SUPERFAMILY)	F:GO:0050096	F:methylaspartate ammonia-lyase activity
420	[INTERPRO, BLASTED, MAPPED, ANNOTATED]	K9FPU7_PEND2	PDIG_87500	EKV04758.1	Cytochrome P450, E-class, CYP52	299	20	0	71.31	4	F:GO:0005506; F:GO:0016712; F:GO:0020037; C:GO:0016021	F:iron ion binding; F:oxidoreductase activity, acting on paired donors, with incorporation or reduction of molecular oxygen, reduced flavin or flavoprotein as one donor, and incorporation of one atom of oxygen; F:heme binding; C:integral component of membrane	EC:1.14.14	Acting on paired donors, with incorporation or reduction of molecular oxygen. The oxygen incorporated need not be derived from O(2)	IPR002974 (PRINTS); IPR001128 (PRINTS); IPR036396 (G3DSA:1.10.630.GENE3D); IPR001128 (PFAM); PTHR24287 (PANTHER); PTHR24287:SF1 (PANTHER); IPR036396 (SUPERFAMILY)	F:GO:0004497; F:GO:0005506; F:GO:0016705; F:GO:0016712; F:GO:0020037	F:monooxygenase activity; F:iron ion binding; F:oxidoreductase activity, acting on paired donors, with incorporation or reduction of molecular oxygen; F:oxidoreductase activity, acting on paired donors, with incorporation or reduction of molecular oxygen, reduced flavin or flavoprotein as one donor, and incorporation of one atom of oxygen; F:heme binding
421	[INTERPRO, BLASTED, MAPPED, ANNOTATED]	K9F6R4_PEND2	PDIG_87510	EKV04759.1	Major facilitator superfamily domain, general substrate transporter	42	4	1.43761e-13	77.21	3	P:GO:0055085; F:GO:0022857; C:GO:0005887	P:transmembrane transport; F:transmembrane transporter activity; C:integral component of plasma membrane	EC:7	Translocases	NON_CYTOPLASMIC_DOMAIN (PHOBIUS); SIGNAL_PEPTIDE_C_REGION (PHOBIUS); TRANSMEMBRANE (PHOBIUS); CYTOPLASMIC_DOMAIN (PHOBIUS); SIGNAL_PEPTIDE_N_REGION (PHOBIUS); SIGNAL_PEPTIDE_H_REGION (PHOBIUS); SIGNAL_PEPTIDE (PHOBIUS); TMhelix (TMHMM); TMhelix (TMHMM)	no GO terms	no GO terms
422	[INTERPRO, BLASTED, MAPPED]	K9F5W2_PEND2	PDIG_87520	EKV04760.1	ArfGap-domain-containing protein	243	12	0	67.41	3	P:GO:0008150; F:GO:0003674; C:GO:0005575	P:biological_process; F:molecular_function; C:cellular_component			SIGNAL_PEPTIDE (PHOBIUS); SIGNAL_PEPTIDE_C_REGION (PHOBIUS); NON_CYTOPLASMIC_DOMAIN (PHOBIUS); SIGNAL_PEPTIDE_H_REGION (PHOBIUS); SIGNAL_PEPTIDE_N_REGION (PHOBIUS); SignalP-noTM (SIGNALP_GRAM_NEGATIVE); SignalP-TM (SIGNALP_GRAM_POSITIVE); SignalP-noTM (SIGNALP_EUK)	no GO terms	no GO terms
423	[INTERPRO, BLASTED, MAPPED]	K9FUJ4_PEND2	PDIG_87530	EKV04761.1	delta(24(24))-sterol reductase	103	11	2.29792e-74	73.87	3	P:GO:0008150; F:GO:0003674; C:GO:0005575	P:biological_process; F:molecular_function; C:cellular_component			SIGNAL_PEPTIDE_C_REGION (PHOBIUS); SIGNAL_PEPTIDE (PHOBIUS); NON_CYTOPLASMIC_DOMAIN (PHOBIUS); SIGNAL_PEPTIDE_H_REGION (PHOBIUS); SIGNAL_PEPTIDE_N_REGION (PHOBIUS); SignalP-TM (SIGNALP_GRAM_POSITIVE); SignalP-noTM (SIGNALP_GRAM_NEGATIVE); SignalP-noTM (SIGNALP_EUK)	no GO terms	no GO terms
424	[INTERPRO, BLASTED, MAPPED, ANNOTATED]	K9F9M6_PEND2	PDIG_87540	EKV04762.1	Amino acid transporter, transmembrane	455	20	0	79.04	3	P:GO:0003333; F:GO:0015171; C:GO:0016021	P:amino acid transmembrane transport; F:amino acid transmembrane transporter activity; C:integral component of membrane	EC:7	Translocases	IPR013057 (PFAM); G3DSA:1.20.1740.10 (GENE3D); PTHR22950:SF482 (PANTHER); PTHR22950 (PANTHER); TRANSMEMBRANE (PHOBIUS); TRANSMEMBRANE (PHOBIUS); TRANSMEMBRANE (PHOBIUS); NON_CYTOPLASMIC_DOMAIN (PHOBIUS); TRANSMEMBRANE (PHOBIUS); TRANSMEMBRANE (PHOBIUS); CYTOPLASMIC_DOMAIN (PHOBIUS); TRANSMEMBRANE (PHOBIUS); CYTOPLASMIC_DOMAIN (PHOBIUS); TRANSMEMBRANE (PHOBIUS); CYTOPLASMIC_DOMAIN (PHOBIUS); TRANS…	no GO terms	no GO terms
425	[INTERPRO, BLASTED, MAPPED, ANNOTATED]	K9FPV3_PEND2	PDIG_87550	EKV04763.1	Alkaline phosphatase	672	20	0	60.4	4	P:GO:0016311; P:GO:0019521; P:GO:0046656; F:GO:0004035	P:dephosphorylation; P:D-gluconate metabolic process; P:folic acid biosynthetic process; F:alkaline phosphatase activity	EC:3.1.3.1	Alkaline phosphatase	IPR001952 (PRINTS); IPR001952 (SMART); IPR001952 (PFAM); IPR017850 (G3DSA:3.40.720.GENE3D); IPR001952 (PANTHER); PTHR11596:SF72 (PANTHER); SIGNAL_PEPTIDE_H_REGION (PHOBIUS); SIGNAL_PEPTIDE (PHOBIUS); NON_CYTOPLASMIC_DOMAIN (PHOBIUS); SIGNAL_PEPTIDE_C_REGION (PHOBIUS); SIGNAL_PEPTIDE_N_REGION (PHOBIUS); IPR001952 (CDD); SignalP-noTM (SIGNALP_EUK); IPR017850 (SUPERFAMILY)	F:GO:0003824; F:GO:0016791	F:catalytic activity; F:phosphatase activity
426	[INTERPRO, BLASTED, MAPPED, ANNOTATED]	K9F6S1_PEND2	PDIG_87560	EKV04764.1	Alpha/beta hydrolase fold-3	275	20	0	56.37	6	P:GO:0006357; F:GO:0000981; F:GO:0003677; F:GO:0008270; F:GO:0016787; C:GO:0005634	P:regulation of transcription by RNA polymerase II; F:DNA-binding transcription factor activity, RNA polymerase II-specific; F:DNA binding; F:zinc ion binding; F:hydrolase activity; C:nucleus	EC:3	Hydrolases	IPR007219 (SMART); PTHR47840:SF1 (PANTHER); PTHR47840 (PANTHER); cd12148 (CDD)	P:GO:0006351; F:GO:0003677; F:GO:0008270	P:transcription, DNA-templated; F:DNA binding; F:zinc ion binding
427	[INTERPRO, BLASTED, MAPPED, ANNOTATED]	K9F5X2_PEND2	PDIG_87570	EKV04765.1	Transcription factor, fungi	651	20	0	63	5	P:GO:0006357; F:GO:0000981; F:GO:0003677; F:GO:0008270; C:GO:0005634	P:regulation of transcription by RNA polymerase II; F:DNA-binding transcription factor activity, RNA polymerase II-specific; F:DNA binding; F:zinc ion binding; C:nucleus			IPR001138 (SMART); IPR007219 (SMART); IPR007219 (PFAM); IPR036864 (G3DSA:4.10.240.GENE3D); IPR001138 (PFAM); mobidb-lite (MOBIDB_LITE); mobidb-lite (MOBIDB_LITE); PTHR47654:SF1 (PANTHER); PTHR47654 (PANTHER); IPR001138 (PROSITE_PATTERNS); IPR001138 (PROSITE_PROFILES); IPR001138 (CDD); cd12148 (CDD); IPR036864 (SUPERFAMILY)	P:GO:0006351; P:GO:0006355; F:GO:0000981; F:GO:0003677; F:GO:0008270	P:transcription, DNA-templated; P:regulation of transcription, DNA-templated; F:DNA-binding transcription factor activity, RNA polymerase II-specific; F:DNA binding; F:zinc ion binding
428	[INTERPRO, BLASTED, MAPPED, ANNOTATED]	K9FUJ7_PEND2	PDIG_87580	EKV04766.1	putative transposable element	556	20	0	50.97	1	P:GO:0006259	P:DNA metabolic process			IPR013103 (PFAM); PTHR45895 (PANTHER); cd09272 (CDD); IPR043502 (SUPERFAMILY)	no GO terms	no GO terms
429	[INTERPRO, BLASTED, MAPPED]	K9F6X0_PEND2	PDIG_86150	EKV04814.1	DNA binding HTH domain, Psq-type	70	5	1.19174e-34	74.13	1	F:GO:0003677	F:DNA binding			mobidb-lite (MOBIDB_LITE)	no GO terms	no GO terms
430	[INTERPRO, BLASTED, MAPPED, ANNOTATED]	K9GQW7_PEND2	PDIG_13090	EKV04815.1	HAT dimerization	364	20	9.27524e-65	59.18	1	F:GO:0046983	F:protein dimerization activity			IPR008906 (PFAM); mobidb-lite (MOBIDB_LITE); mobidb-lite (MOBIDB_LITE); IPR012337 (SUPERFAMILY)	F:GO:0046983	F:protein dimerization activity
431	[INTERPRO, BLASTED, MAPPED, ANNOTATED]	K9FUQ6_PEND2	PDIG_86170	EKV04816.1	Multicopper oxidase, type 3	591	20	0	75.1	2	F:GO:0005507; F:GO:0052716	F:copper ion binding; F:hydroquinone:oxygen oxidoreductase activity	EC:1.10.3.2	Laccase	IPR001117 (PFAM); IPR011707 (PFAM); IPR008972 (G3DSA:2.60.40.GENE3D); IPR011706 (PFAM); IPR008972 (G3DSA:2.60.40.GENE3D); IPR008972 (G3DSA:2.60.40.GENE3D); mobidb-lite (MOBIDB_LITE); mobidb-lite (MOBIDB_LITE); IPR045087 (PANTHER); PTHR11709:SF87 (PANTHER); SIGNAL_PEPTIDE_H_REGION (PHOBIUS); SIGNAL_PEPTIDE (PHOBIUS); NON_CYTOPLASMIC_DOMAIN (PHOBIUS); SIGNAL_PEPTIDE_N_REGION (PHOBIUS); SIGNAL_PEPTI…	F:GO:0005507; F:GO:0016491	F:copper ion binding; F:oxidoreductase activity
432	[INTERPRO, BLASTED]	K9F9U0_PEND2	PDIG_86180	EKV04817.1	predicted protein	172	8	9.34926e-119	63.55						SIGNAL_PEPTIDE_N_REGION (PHOBIUS); SIGNAL_PEPTIDE_C_REGION (PHOBIUS); SIGNAL_PEPTIDE (PHOBIUS); NON_CYTOPLASMIC_DOMAIN (PHOBIUS); SIGNAL_PEPTIDE_H_REGION (PHOBIUS); SignalP-noTM (SIGNALP_EUK); SignalP-TM (SIGNALP_GRAM_POSITIVE); SignalP-noTM (SIGNALP_GRAM_NEGATIVE)	no GO terms	no GO terms
433	[INTERPRO, BLASTED, MAPPED, ANNOTATED]	K9FQ15_PEND2	PDIG_86190	EKV04818.1	Zinc finger, PHD-type	1414	9	0	82.69	7	P:GO:0006357; P:GO:0070544; F:GO:0000981; F:GO:0003712; F:GO:0008270; F:GO:0051864; C:GO:0005634	P:regulation of transcription by RNA polymerase II; P:histone H3-K36 demethylation; F:DNA-binding transcription factor activity, RNA polymerase II-specific; F:transcription coregulator activity; F:zinc ion binding; F:histone demethylase activity (H3-K36 specific); C:nucleus	EC:1.14.11.27	[Histone H3]-dimethyl-L-lysine(36) demethylase	IPR001965 (SMART); IPR003347 (SMART); IPR019787 (PFAM); IPR013083 (G3DSA:3.30.40.GENE3D); IPR003347 (PFAM); IPR041070 (PFAM); G3DSA:2.60.120.650 (GENE3D); mobidb-lite (MOBIDB_LITE); mobidb-lite (MOBIDB_LITE); mobidb-lite (MOBIDB_LITE); mobidb-lite (MOBIDB_LITE); mobidb-lite (MOBIDB_LITE); mobidb-lite (MOBIDB_LITE); mobidb-lite (MOBIDB_LITE); mobidb-lite (MOBIDB_LITE); mobidb-lite (MOBIDB_LITE); m…	P:GO:0006355; F:GO:0000981; F:GO:0008270	P:regulation of transcription, DNA-templated; F:DNA-binding transcription factor activity, RNA polymerase II-specific; F:zinc ion binding
434	[INTERPRO, BLASTED, MAPPED, ANNOTATED]	K9F6X6_PEND2	PDIG_86200	EKV04819.1	Nucleotide-binding, alpha-beta plait	105	20	6.72784e-76	78.92	6	P:GO:0000398; F:GO:0003723; C:GO:0005684; C:GO:0005686; C:GO:0071011; C:GO:0071013	P:mRNA splicing, via spliceosome; F:RNA binding; C:U2-type spliceosomal complex; C:U2 snRNP; C:precatalytic spliceosome; C:catalytic step 2 spliceosome			Coil (COILS); IPR000504 (SMART); IPR012677 (G3DSA:3.30.70.GENE3D); IPR000504 (PFAM); PTHR12785 (PANTHER); PTHR12785:SF7 (PANTHER); IPR000504 (PROSITE_PROFILES); IPR034150 (CDD); IPR035979 (SUPERFAMILY)	F:GO:0003676	F:nucleic acid binding
435	[INTERPRO, BLASTED, MAPPED, ANNOTATED]	K9F663_PEND2	PDIG_86210	EKV04820.1	Vacuolar membrane protein	355	11	0	80.9	1	C:GO:0016021	C:integral component of membrane			IPR022127 (PFAM); mobidb-lite (MOBIDB_LITE); PTHR31735:SF1 (PANTHER); IPR022127 (PANTHER); SIGNAL_PEPTIDE (PHOBIUS); CYTOPLASMIC_DOMAIN (PHOBIUS); NON_CYTOPLASMIC_DOMAIN (PHOBIUS); TRANSMEMBRANE (PHOBIUS); CYTOPLASMIC_DOMAIN (PHOBIUS); TRANSMEMBRANE (PHOBIUS); NON_CYTOPLASMIC_DOMAIN (PHOBIUS); TRANSMEMBRANE (PHOBIUS); NON_CYTOPLASMIC_DOMAIN (PHOBIUS); SIGNAL_PEPTIDE_N_REGION (PHOBIUS); SIGNAL_PEP…	no GO terms	no GO terms
436	[INTERPRO, BLASTED, MAPPED, ANNOTATED]	K9FUR2_PEND2	PDIG_86220	EKV04821.1	Small nucleolar ribonucleoprotein complex subunit, putative	616	11	0	81.14	3	F:GO:0005515; C:GO:0032040; C:GO:0034388	F:protein binding; C:small-subunit processome; C:Pwp2p-containing subcomplex of 90S preribosome			IPR001680 (SMART); IPR015943 (G3DSA:2.130.10.GENE3D); mobidb-lite (MOBIDB_LITE); mobidb-lite (MOBIDB_LITE); mobidb-lite (MOBIDB_LITE); mobidb-lite (MOBIDB_LITE); mobidb-lite (MOBIDB_LITE); mobidb-lite (MOBIDB_LITE); PTHR18359:SF0 (PANTHER); PTHR18359 (PANTHER); PS50294 (PROSITE_PROFILES); IPR001680 (PROSITE_PROFILES); IPR036322 (SUPERFAMILY)	F:GO:0005515	F:protein binding
437	[INTERPRO, BLASTED, MAPPED, ANNOTATED]	K9F9U4_PEND2	PDIG_86230	EKV04822.1	Vacuolar protein sorting-associated protein 62	532	19	0	65.91	1	C:GO:0016021	C:integral component of membrane			mobidb-lite (MOBIDB_LITE); mobidb-lite (MOBIDB_LITE); PTHR48172:SF2 (PANTHER); PTHR48172 (PANTHER); SIGNAL_PEPTIDE_N_REGION (PHOBIUS); SIGNAL_PEPTIDE_H_REGION (PHOBIUS); SIGNAL_PEPTIDE_C_REGION (PHOBIUS); SIGNAL_PEPTIDE (PHOBIUS); NON_CYTOPLASMIC_DOMAIN (PHOBIUS); TMhelix (TMHMM)	no GO terms	no GO terms
438	[INTERPRO, BLASTED, MAPPED]	K9FQ20_PEND2	PDIG_86240	EKV04823.1	Transcription factor TFIIIC, tau55-like protein	304	11	0	68.88	3	P:GO:0008150; F:GO:0003674; C:GO:0005575	P:biological_process; F:molecular_function; C:cellular_component			G3DSA:2.60.40.4370 (GENE3D); IPR019481 (PFAM); mobidb-lite (MOBIDB_LITE); mobidb-lite (MOBIDB_LITE); mobidb-lite (MOBIDB_LITE); mobidb-lite (MOBIDB_LITE); mobidb-lite (MOBIDB_LITE)	no GO terms	no GO terms
439	[INTERPRO, BLASTED, MAPPED, ANNOTATED]	K9F6Y1_PEND2	PDIG_86250	EKV04824.1	NAD-specific glutamate dehydrogenase	1091	13	0	88.04	5	P:GO:0019551; F:GO:0004352; F:GO:0004354; C:GO:0005739; C:GO:0005829	P:glutamate catabolic process to 2-oxoglutarate; F:glutamate dehydrogenase (NAD+) activity; F:glutamate dehydrogenase (NADP+) activity; C:mitochondrion; C:cytosol	EC:1.4.1.3; EC:1.4.1.2; EC:1.4.1.4	Glutamate dehydrogenase (NAD(P)(+)); Glutamate dehydrogenase; Glutamate dehydrogenase (NADP(+))	Coil (COILS); IPR006096 (SMART); G3DSA:3.40.50.720 (GENE3D); IPR028971 (PFAM); IPR006096 (PFAM); IPR016210 (PIRSF); mobidb-lite (MOBIDB_LITE); mobidb-lite (MOBIDB_LITE); PTHR11606:SF29 (PANTHER); PTHR11606 (PANTHER); IPR036291 (SUPERFAMILY); SSF53223 (SUPERFAMILY)	P:GO:0006520; P:GO:0019551; F:GO:0004352; F:GO:0016491	P:cellular amino acid metabolic process; P:glutamate catabolic process to 2-oxoglutarate; F:glutamate dehydrogenase (NAD+) activity; F:oxidoreductase activity
440	[INTERPRO, BLASTED]	K9F672_PEND2	PDIG_86260	EKV04825.1	hypothetical protein Pdw03_0572	388	4	0	81.48						mobidb-lite (MOBIDB_LITE); mobidb-lite (MOBIDB_LITE)	no GO terms	no GO terms
441	[INTERPRO, BLASTED, MAPPED, ANNOTATED]	K9FUR9_PEND2	PDIG_86270	EKV04826.1	Alpha/beta hydrolase fold-1	264	20	0	57.54	1	F:GO:0016787	F:hydrolase activity	EC:3	Hydrolases	IPR000073 (PRINTS); IPR029058 (G3DSA:3.40.50.GENE3D); IPR000073 (PFAM); PTHR43798 (PANTHER); IPR029058 (SUPERFAMILY); TMhelix (TMHMM)	no GO terms	no GO terms
442	[INTERPRO, BLASTED, MAPPED, ANNOTATED]	K9F9V2_PEND2	PDIG_86280	EKV04827.1	DUF1212 domain membrane protein	717	20	0	74.41	1	C:GO:0016021	C:integral component of membrane			IPR024528 (PFAM); IPR010619 (PFAM); mobidb-lite (MOBIDB_LITE); mobidb-lite (MOBIDB_LITE); mobidb-lite (MOBIDB_LITE); mobidb-lite (MOBIDB_LITE); mobidb-lite (MOBIDB_LITE); mobidb-lite (MOBIDB_LITE); mobidb-lite (MOBIDB_LITE); PTHR31082:SF10 (PANTHER); PTHR31082 (PANTHER); CYTOPLASMIC_DOMAIN (PHOBIUS); CYTOPLASMIC_DOMAIN (PHOBIUS); TRANSMEMBRANE (PHOBIUS); TRANSMEMBRANE (PHOBIUS); TRANSMEMBRANE (PH…	no GO terms	no GO terms
443	[INTERPRO, BLASTED, MAPPED, ANNOTATED]	K9FQ26_PEND2	PDIG_86290	EKV04828.1	Cupin 2, conserved barrel	171	9	3.94188e-88	63.4	3	F:GO:0016491; C:GO:0005775; C:GO:0060205	F:oxidoreductase activity; C:vacuolar lumen; C:cytoplasmic vesicle lumen	EC:1	Oxidoreductases	IPR014710 (G3DSA:2.60.120.GENE3D); IPR011051 (SUPERFAMILY)	no GO terms	no GO terms
444	[INTERPRO, BLASTED, MAPPED, ANNOTATED]	K9F6Y5_PEND2	PDIG_86300	EKV04829.1	Cytochrome P450	96	20	1.57059e-46	65.78	6	F:GO:0004497; F:GO:0005506; F:GO:0016705; F:GO:0020037; C:GO:0005789; C:GO:0016021	F:monooxygenase activity; F:iron ion binding; F:oxidoreductase activity, acting on paired donors, with incorporation or reduction of molecular oxygen; F:heme binding; C:endoplasmic reticulum membrane; C:integral component of membrane	EC:1.14	Acting on paired donors, with incorporation or reduction of molecular oxygen. The oxygen incorporated need not be derived from O(2)	IPR036396 (G3DSA:1.10.630.GENE3D); PTHR46300 (PANTHER); PTHR46300:SF2 (PANTHER); IPR036396 (SUPERFAMILY)	F:GO:0004497; F:GO:0005506; F:GO:0016705; F:GO:0020037	F:monooxygenase activity; F:iron ion binding; F:oxidoreductase activity, acting on paired donors, with incorporation or reduction of molecular oxygen; F:heme binding
445	[INTERPRO, BLASTED, MAPPED, ANNOTATED]	K9F678_PEND2	PDIG_86310	EKV04830.1	Transcription factor, fungi	731	20	0	56.02	5	P:GO:0006357; F:GO:0000981; F:GO:0003677; F:GO:0008270; C:GO:0005634	P:regulation of transcription by RNA polymerase II; F:DNA-binding transcription factor activity, RNA polymerase II-specific; F:DNA binding; F:zinc ion binding; C:nucleus			Coil (COILS); IPR007219 (SMART); IPR007219 (PFAM); mobidb-lite (MOBIDB_LITE); mobidb-lite (MOBIDB_LITE); PTHR47424:SF12 (PANTHER); PTHR47424 (PANTHER); cd12148 (CDD)	P:GO:0006351; F:GO:0003677; F:GO:0008270	P:transcription, DNA-templated; F:DNA binding; F:zinc ion binding
446	[INTERPRO, BLASTED, MAPPED, ANNOTATED]	K9FUS6_PEND2	PDIG_86320	EKV04831.1	Carboxylesterase, type B	351	20	0	52.71	2	F:GO:0080030; C:GO:0005829	F:methyl indole-3-acetate esterase activity; C:cytosol	EC:3.1.1.1	Carboxylesterase	IPR029058 (G3DSA:3.40.50.GENE3D); IPR002018 (PFAM); PTHR11559 (PANTHER); IPR019826 (PROSITE_PATTERNS); SIGNAL_PEPTIDE_N_REGION (PHOBIUS); SIGNAL_PEPTIDE_C_REGION (PHOBIUS); SIGNAL_PEPTIDE (PHOBIUS); NON_CYTOPLASMIC_DOMAIN (PHOBIUS); SIGNAL_PEPTIDE_H_REGION (PHOBIUS); SignalP-noTM (SIGNALP_EUK); IPR029058 (SUPERFAMILY)	no GO terms	no GO terms
447	[INTERPRO, BLASTED, MAPPED, ANNOTATED]	K9F9V7_PEND2	PDIG_86330	EKV04832.1	Major facilitator superfamily domain, general substrate transporter	536	20	0	63.55	6	P:GO:0055085; F:GO:0016491; F:GO:0022857; C:GO:0005774; C:GO:0005886; C:GO:0016021	P:transmembrane transport; F:oxidoreductase activity; F:transmembrane transporter activity; C:vacuolar membrane; C:plasma membrane; C:integral component of membrane	EC:1; EC:7	Oxidoreductases; Translocases	IPR011701 (PFAM); IPR036259 (G3DSA:1.20.1250.GENE3D); mobidb-lite (MOBIDB_LITE); mobidb-lite (MOBIDB_LITE); PTHR23501 (PANTHER); PTHR23501:SF12 (PANTHER); CYTOPLASMIC_DOMAIN (PHOBIUS); NON_CYTOPLASMIC_DOMAIN (PHOBIUS); CYTOPLASMIC_DOMAIN (PHOBIUS); NON_CYTOPLASMIC_DOMAIN (PHOBIUS); TRANSMEMBRANE (PHOBIUS); NON_CYTOPLASMIC_DOMAIN (PHOBIUS); TRANSMEMBRANE (PHOBIUS); NON_CYTOPLASMIC_DOMAIN (PHOBIUS)…	P:GO:0055085; F:GO:0022857	P:transmembrane transport; F:transmembrane transporter activity
448	[INTERPRO, BLASTED, MAPPED, ANNOTATED]	K9FQ36_PEND2	PDIG_86340	EKV04833.1	Polyketide synthase, enoylreductase	162	20	8.28525e-74	57.94	6	P:GO:0055085; F:GO:0016491; F:GO:0022857; F:GO:0046872; C:GO:0005829; C:GO:0016021	P:transmembrane transport; F:oxidoreductase activity; F:transmembrane transporter activity; F:metal ion binding; C:cytosol; C:integral component of membrane	EC:1; EC:7	Oxidoreductases; Translocases	G3DSA:3.90.180.10 (GENE3D); IPR013154 (PFAM); PTHR42940:SF9 (PANTHER); PTHR42940 (PANTHER); IPR011032 (SUPERFAMILY)	no GO terms	no GO terms
449	[INTERPRO, BLASTED, MAPPED, ANNOTATED]	K9F6Z2_PEND2	PDIG_86350	EKV04834.1	hypothetical protein PEX2_082760	145	1	2.54949e-91	92.96	2	F:GO:0016491; C:GO:0005829	F:oxidoreductase activity; C:cytosol	EC:1	Oxidoreductases	G3DSA:3.10.450.50 (GENE3D); IPR032710 (SUPERFAMILY)	no GO terms	no GO terms
450	[INTERPRO, BLASTED, MAPPED, ANNOTATED]	K9F685_PEND2	PDIG_86360	EKV04835.1	2-amino-3-carboxymuconate-6-semialdehyde decarboxylase	327	20	0	62.72	4	F:GO:0016787; F:GO:0046872; F:GO:0047596; C:GO:0005829	F:hydrolase activity; F:metal ion binding; F:6-methylsalicylate decarboxylase activity; C:cytosol	EC:3; EC:4.1.1.52	Hydrolases; 6-methylsalicylate decarboxylase	IPR006680 (PFAM); G3DSA:3.20.20.140 (GENE3D); IPR032465 (PANTHER); IPR032466 (SUPERFAMILY)	F:GO:0016787; F:GO:0016831	F:hydrolase activity; F:carboxy-lyase activity
451	[INTERPRO, BLASTED, MAPPED, ANNOTATED]	K9FUT2_PEND2	PDIG_86370	EKV04836.1	Mitochondrial respiratory complex I chaperone (Cia84), putative	687	11	0	73.63	2	F:GO:0005515; C:GO:0016020	F:protein binding; C:membrane			IPR011990 (G3DSA:1.25.40.GENE3D); PTHR47938 (PANTHER)	F:GO:0005515	F:protein binding
452	[INTERPRO, BLASTED, MAPPED, ANNOTATED]	K9F9W3_PEND2	PDIG_86380	EKV04837.1	Ribosomal protein S18	791	20	0	83.02	9	P:GO:0006412; P:GO:0030836; F:GO:0003735; F:GO:0051015; F:GO:0070181; C:GO:0005763; C:GO:0016021; C:GO:0030864; C:GO:0070461	P:translation; P:positive regulation of actin filament depolymerization; F:structural constituent of ribosome; F:actin filament binding; F:small ribosomal subunit rRNA binding; C:mitochondrial small ribosomal subunit; C:integral component of membrane; C:cortical actin cytoskeleton; C:SAGA-type complex			IPR020472 (PRINTS); IPR001680 (SMART); IPR001680 (PFAM); IPR036870 (G3DSA:4.10.640.GENE3D); IPR015943 (G3DSA:2.130.10.GENE3D); IPR001648 (PFAM); IPR015943 (G3DSA:2.130.10.GENE3D); PTHR19856 (PANTHER); PTHR19856:SF0 (PANTHER); IPR001680 (PROSITE_PROFILES); PS50294 (PROSITE_PROFILES); IPR001680 (PROSITE_PROFILES); PS50294 (PROSITE_PROFILES); IPR001680 (PROSITE_PROFILES); PS50294 (PROSITE_PROFILES);…	P:GO:0006412; F:GO:0003735; F:GO:0005515; C:GO:0005840	P:translation; F:structural constituent of ribosome; F:protein binding; C:ribosome
453	[INTERPRO, BLASTED, MAPPED, ANNOTATED]	K9FQ43_PEND2	PDIG_86390	EKV04838.1	Transcriptional coactivator SAGA-type complex, Ada1/Tada1	1479	20	0	74.7	4	P:GO:0006357; F:GO:0003713; C:GO:0000124; C:GO:0016021	P:regulation of transcription by RNA polymerase II; F:transcription coactivator activity; C:SAGA complex; C:integral component of membrane			IPR023244 (PRINTS); PF13515 (PFAM); IPR024738 (PFAM); mobidb-lite (MOBIDB_LITE); mobidb-lite (MOBIDB_LITE); mobidb-lite (MOBIDB_LITE); PTHR47804:SF1 (PANTHER); PTHR47804 (PANTHER); TRANSMEMBRANE (PHOBIUS); TRANSMEMBRANE (PHOBIUS); TRANSMEMBRANE (PHOBIUS); NON_CYTOPLASMIC_DOMAIN (PHOBIUS); TRANSMEMBRANE (PHOBIUS); CYTOPLASMIC_DOMAIN (PHOBIUS); TRANSMEMBRANE (PHOBIUS); NON_CYTOPLASMIC_DOMAIN (PHOBI…	C:GO:0070461	C:SAGA-type complex
454	[INTERPRO, BLASTED, MAPPED, ANNOTATED]	K9F6Z6_PEND2	PDIG_86400	EKV04839.1	MRNA splicing factor (Prp1/Zer1), putative	937	20	0	74.58	5	P:GO:0000244; P:GO:0045292; F:GO:0005515; C:GO:0046540; C:GO:0071013	P:spliceosomal tri-snRNP complex assembly; P:mRNA cis splicing, via spliceosome; F:protein binding; C:U4/U6 x U5 tri-snRNP complex; C:catalytic step 2 spliceosome			Coil (COILS); Coil (COILS); IPR003107 (SMART); IPR019734 (SMART); IPR011990 (G3DSA:1.25.40.GENE3D); PF14559 (PFAM); PF13432 (PFAM); IPR011990 (G3DSA:1.25.40.GENE3D); IPR011990 (G3DSA:1.25.40.GENE3D); IPR010491 (PFAM); mobidb-lite (MOBIDB_LITE); mobidb-lite (MOBIDB_LITE); mobidb-lite (MOBIDB_LITE); mobidb-lite (MOBIDB_LITE); IPR045075 (PANTHER); IPR027108 (PTHR11246:PANTHER); IPR011990 (SUPERFAMIL…	P:GO:0000398; P:GO:0006396; F:GO:0005515	P:mRNA splicing, via spliceosome; P:RNA processing; F:protein binding
455	[INTERPRO, BLASTED, MAPPED, ANNOTATED]	K9F692_PEND2	PDIG_86410	EKV04840.1	Dimethyladenosine transferase	404	11	0	77.13	3	P:GO:0031167; F:GO:0003723; F:GO:0052909	P:rRNA methylation; F:RNA binding; F:18S rRNA (adenine(1779)-N(6)/adenine(1780)-N(6))-dimethyltransferase activity	EC:2.1.1.183	18S rRNA (adenine(1779)-N(6)/adenine(1780)-N(6))-dimethyltransferase	IPR020598 (SMART); IPR001737 (PFAM); G3DSA:3.40.50.150 (GENE3D); G3DSA:1.10.8.480 (GENE3D); IPR001737 (PANTHER); PTHR11727:SF7 (PANTHER); IPR001737 (PROSITE_PROFILES); cd02440 (CDD); IPR029063 (SUPERFAMILY)	P:GO:0000154; F:GO:0000179; F:GO:0008649	P:rRNA modification; F:rRNA (adenine-N6,N6-)-dimethyltransferase activity; F:rRNA methyltransferase activity
456	[INTERPRO, BLASTED, MAPPED, ANNOTATED]	K9FUT7_PEND2	PDIG_86420	EKV04841.1	TBC1 domain family member 22A	494	20	0	69.88	4	P:GO:0006886; P:GO:0090630; F:GO:0005096; C:GO:0005794	P:intracellular protein transport; P:activation of GTPase activity; F:GTPase activator activity; C:Golgi apparatus			IPR000195 (SMART); IPR000195 (PFAM); G3DSA:1.10.472.80 (GENE3D); G3DSA:1.10.10.750 (GENE3D); G3DSA:1.10.8.270 (GENE3D); mobidb-lite (MOBIDB_LITE); mobidb-lite (MOBIDB_LITE); mobidb-lite (MOBIDB_LITE); PTHR22957 (PANTHER); PTHR22957:SF462 (PANTHER); IPR000195 (PROSITE_PROFILES); IPR035969 (SUPERFAMILY); IPR035969 (SUPERFAMILY)	no GO terms	no GO terms
457	[INTERPRO, NO-BLAST]	K9F9X2_PEND2	PDIG_86430	EKV04842.1	---NA---	56									mobidb-lite (MOBIDB_LITE); CYTOPLASMIC_DOMAIN (PHOBIUS); NON_CYTOPLASMIC_DOMAIN (PHOBIUS); TRANSMEMBRANE (PHOBIUS); TMhelix (TMHMM)	no GO terms	no GO terms
458	[INTERPRO, BLASTED, MAPPED, ANNOTATED]	K9FQ48_PEND2	PDIG_86440	EKV04843.1	Nucleotide-binding, alpha-beta plait	105	6	5.03612e-67	74.56	1	F:GO:0003676	F:nucleic acid binding			mobidb-lite (MOBIDB_LITE); mobidb-lite (MOBIDB_LITE); mobidb-lite (MOBIDB_LITE)	no GO terms	no GO terms
459	[INTERPRO, BLASTED, MAPPED, ANNOTATED]	K9F703_PEND2	PDIG_86450	EKV04844.1	Nucleotide-binding, alpha-beta plait	447	20	0	68.49	6	P:GO:0031323; P:GO:0051171; P:GO:0060255; P:GO:0080090; F:GO:0003723; C:GO:0005622	P:regulation of cellular metabolic process; P:regulation of nitrogen compound metabolic process; P:regulation of macromolecule metabolic process; P:regulation of primary metabolic process; F:RNA binding; C:intracellular anatomical structure			IPR000504 (SMART); IPR012677 (G3DSA:3.30.70.GENE3D); IPR000504 (PFAM); IPR012677 (G3DSA:3.30.70.GENE3D); mobidb-lite (MOBIDB_LITE); mobidb-lite (MOBIDB_LITE); mobidb-lite (MOBIDB_LITE); mobidb-lite (MOBIDB_LITE); mobidb-lite (MOBIDB_LITE); mobidb-lite (MOBIDB_LITE); mobidb-lite (MOBIDB_LITE); PTHR48031 (PANTHER); PTHR48031:SF2 (PANTHER); PTHR48031 (PANTHER); PTHR48031:SF2 (PANTHER); IPR000504 (PR…	F:GO:0003676	F:nucleic acid binding
460	[INTERPRO, BLASTED, MAPPED, ANNOTATED]	K9F698_PEND2	PDIG_86460	EKV04845.1	TRP-like family	707	20	0	62.31	3	P:GO:0009272; P:GO:0055085; C:GO:0016021	P:fungal-type cell wall biogenesis; P:transmembrane transport; C:integral component of membrane			IPR032800 (SMART); IPR010308 (PFAM); IPR032800 (PFAM); mobidb-lite (MOBIDB_LITE); IPR040241 (PANTHER); PTHR31145:SF5 (PANTHER); TRANSMEMBRANE (PHOBIUS); SIGNAL_PEPTIDE_H_REGION (PHOBIUS); NON_CYTOPLASMIC_DOMAIN (PHOBIUS); TRANSMEMBRANE (PHOBIUS); SIGNAL_PEPTIDE (PHOBIUS); TRANSMEMBRANE (PHOBIUS); CYTOPLASMIC_DOMAIN (PHOBIUS); NON_CYTOPLASMIC_DOMAIN (PHOBIUS); NON_CYTOPLASMIC_DOMAIN (PHOBIUS); CYT…	no GO terms	no GO terms
461	[INTERPRO, BLASTED, MAPPED]	K9FUU2_PEND2	PDIG_86470	EKV04846.1	Transposable element tc3 transposase, putative	192	16	1.76029e-141	68.57	1	F:GO:0003676	F:nucleic acid binding			mobidb-lite (MOBIDB_LITE); mobidb-lite (MOBIDB_LITE); mobidb-lite (MOBIDB_LITE)	no GO terms	no GO terms
462	[INTERPRO, BLASTED, MAPPED, ANNOTATED]	K9F9X9_PEND2	PDIG_86480	EKV04847.1	WD repeat protein	518	20	0	64.57	3	P:GO:0051568; F:GO:0042393; C:GO:0048188	P:histone H3-K4 methylation; F:histone binding; C:Set1C/COMPASS complex			IPR020472 (PRINTS); IPR001680 (SMART); IPR015943 (G3DSA:2.130.10.GENE3D); IPR001680 (PFAM); mobidb-lite (MOBIDB_LITE); mobidb-lite (MOBIDB_LITE); mobidb-lite (MOBIDB_LITE); mobidb-lite (MOBIDB_LITE); mobidb-lite (MOBIDB_LITE); mobidb-lite (MOBIDB_LITE); PTHR22847 (PANTHER); PTHR22847:SF560 (PANTHER); IPR019775 (PROSITE_PATTERNS); IPR019775 (PROSITE_PATTERNS); IPR019775 (PROSITE_PATTERNS); IPR0197…	F:GO:0005515	F:protein binding
463	[INTERPRO, BLASTED, MAPPED, ANNOTATED]	K9FQ55_PEND2	PDIG_86490	EKV04848.1	Sphingomyelinase family protein, putative	498	11	0	82	10	P:GO:0030149; P:GO:0046513; P:GO:0090305; F:GO:0004519; F:GO:0004527; F:GO:0004767; F:GO:0052712; C:GO:0005783; C:GO:0016021; C:GO:0071944	P:sphingolipid catabolic process; P:ceramide biosynthetic process; P:nucleic acid phosphodiester bond hydrolysis; F:endonuclease activity; F:exonuclease activity; F:sphingomyelin phosphodiesterase activity; F:inositol phosphosphingolipid phospholipase activity; C:endoplasmic reticulum; C:integral component of membrane; C:cell periphery	EC:3.1.4.3; EC:3.1.4.12; EC:3.1.1	Phospholipase C; Sphingomyelin phosphodiesterase; Acting on ester bonds	IPR005135 (PFAM); IPR036691 (G3DSA:3.60.10.GENE3D); mobidb-lite (MOBIDB_LITE); PTHR12393:SF7 (PANTHER); IPR038772 (PANTHER); TRANSMEMBRANE (PHOBIUS); CYTOPLASMIC_DOMAIN (PHOBIUS); NON_CYTOPLASMIC_DOMAIN (PHOBIUS); TRANSMEMBRANE (PHOBIUS); CYTOPLASMIC_DOMAIN (PHOBIUS); IPR036691 (SUPERFAMILY); TMhelix (TMHMM); TMhelix (TMHMM)	F:GO:0003824; F:GO:0004767	F:catalytic activity; F:sphingomyelin phosphodiesterase activity
464	[INTERPRO, BLASTED, MAPPED, ANNOTATED]	K9F708_PEND2	PDIG_86500	EKV04849.1	thiamine biosynthetic enzyme	330	20	0	87.49	7	P:GO:0000002; P:GO:0009228; P:GO:0052837; F:GO:0008198; F:GO:0016763; C:GO:0005634; C:GO:0005829	P:mitochondrial genome maintenance; P:thiamine biosynthetic process; P:thiazole biosynthetic process; F:ferrous iron binding; F:pentosyltransferase activity; C:nucleus; C:cytosol	EC:2.4.2	Glycosyltransferases	G3DSA:6.10.250.2840 (GENE3D); PF01946 (PFAM); IPR036188 (G3DSA:3.50.50.GENE3D); IPR002922 (TIGRFAM); PTHR43422 (PANTHER); PTHR43422:SF6 (PANTHER); IPR027495 (HAMAP); IPR036188 (SUPERFAMILY)	P:GO:0009228	P:thiamine biosynthetic process
465	[INTERPRO, BLASTED, MAPPED, ANNOTATED]	K9F6A4_PEND2	PDIG_86510	EKV04850.1	Major facilitator superfamily domain, general substrate transporter	47	3	2.56317e-10	83.33	3	P:GO:0055085; F:GO:0022857; C:GO:0016021	P:transmembrane transport; F:transmembrane transporter activity; C:integral component of membrane	EC:7	Translocases	no IPS match	no IPS match	no IPS match
466	[INTERPRO, BLASTED, MAPPED]	K9FUU8_PEND2	PDIG_86520	EKV04851.1	SWI/SNF and RSC complexes subunit ssr4	610	11	0	74.2	3	P:GO:0008150; F:GO:0003674; C:GO:0005575	P:biological_process; F:molecular_function; C:cellular_component			Coil (COILS); IPR013859 (PFAM); mobidb-lite (MOBIDB_LITE); mobidb-lite (MOBIDB_LITE); mobidb-lite (MOBIDB_LITE)	no GO terms	no GO terms
467	[INTERPRO, BLASTED, MAPPED, ANNOTATED]	K9F9Y7_PEND2	PDIG_86530	EKV04852.1	Sphingolipid long chain base-responsive protein	328	20	0	77.34	6	P:GO:0006469; P:GO:0006897; P:GO:0070941; F:GO:0008289; C:GO:0005886; C:GO:0036286	P:negative regulation of protein kinase activity; P:endocytosis; P:eisosome assembly; F:lipid binding; C:plasma membrane; C:eisosome filament			Coil (COILS); IPR028245 (PFAM); IPR027267 (G3DSA:1.20.1270.GENE3D); mobidb-lite (MOBIDB_LITE); mobidb-lite (MOBIDB_LITE); mobidb-lite (MOBIDB_LITE); mobidb-lite (MOBIDB_LITE); mobidb-lite (MOBIDB_LITE); PTHR31962:SF4 (PANTHER); IPR028245 (PANTHER)	no GO terms	no GO terms
468	[INTERPRO, BLASTED, MAPPED, ANNOTATED]	K9FQ62_PEND2	PDIG_86540	EKV04853.1	Peptidase T1A, proteasome beta-subunit	291	20	0	68.32	7	P:GO:0010499; P:GO:0043161; P:GO:0080129; F:GO:0004298; C:GO:0005634; C:GO:0005737; C:GO:0019774	P:proteasomal ubiquitin-independent protein catabolic process; P:proteasome-mediated ubiquitin-dependent protein catabolic process; P:proteasome core complex assembly; F:threonine-type endopeptidase activity; C:nucleus; C:cytoplasm; C:proteasome core complex, beta-subunit complex	EC:3.4.25	Acting on peptide bonds (peptidases)	IPR000243 (PRINTS); IPR029055 (G3DSA:3.60.20.GENE3D); IPR001353 (PFAM); mobidb-lite (MOBIDB_LITE); mobidb-lite (MOBIDB_LITE); PTHR11599:SF63 (PANTHER); PTHR11599 (PANTHER); IPR023333 (PROSITE_PROFILES); cd03761 (CDD); IPR029055 (SUPERFAMILY)	P:GO:0051603; F:GO:0004298; C:GO:0005839	P:proteolysis involved in cellular protein catabolic process; F:threonine-type endopeptidase activity; C:proteasome core complex
469	[INTERPRO, NO-BLAST]	K9F716_PEND2	PDIG_86550	EKV04854.1	---NA---	50									no IPS match	no IPS match	no IPS match
470	[INTERPRO, BLASTED, MAPPED, ANNOTATED]	K9F6B2_PEND2	PDIG_86560	EKV04855.1	Glycoside hydrolase, superfamily	577	20	0	74.63	8	P:GO:0000025; P:GO:0005987; F:GO:0004556; F:GO:0004574; F:GO:0004575; F:GO:0032450; F:GO:0033934; F:GO:0043896	P:maltose catabolic process; P:sucrose catabolic process; F:alpha-amylase activity; F:oligo-1,6-glucosidase activity; F:sucrose alpha-glucosidase activity; F:maltose alpha-glucosidase activity; F:glucan 1,4-alpha-maltotriohydrolase activity; F:glucan 1,6-alpha-glucosidase activity	EC:3.2.1.116; EC:3.2.1.70; EC:3.2.1.20; EC:3.2.1.10; EC:3.2.1.26; EC:3.2.1.48	Glucan 1,4-alpha-maltotriohydrolase; Glucan 1,6-alpha-glucosidase; Alpha-glucosidase; Oligo-1,6-glucosidase; Beta-fructofuranosidase; Sucrose alpha-glucosidase	IPR006047 (SMART); IPR006047 (PFAM); G3DSA:3.20.20.80 (GENE3D); G3DSA:3.90.400.10 (GENE3D); IPR013780 (G3DSA:2.60.40.GENE3D); PTHR10357:SF206 (PANTHER); PTHR10357 (PANTHER); cd11333 (CDD); SSF51011 (SUPERFAMILY); IPR017853 (SUPERFAMILY)	P:GO:0005975; F:GO:0003824	P:carbohydrate metabolic process; F:catalytic activity
471	[INTERPRO, NO-BLAST]	K9FUV4_PEND2	PDIG_86570	EKV04856.1	---NA---	37									mobidb-lite (MOBIDB_LITE); mobidb-lite (MOBIDB_LITE)	no GO terms	no GO terms
472	[INTERPRO, BLASTED, MAPPED, ANNOTATED]	K9F9Z4_PEND2	PDIG_86580	EKV04857.1	RNA polymerase Rpb2, domain 7	1268	20	0	68.65	5	P:GO:0006351; F:GO:0003677; F:GO:0003899; F:GO:0032549; C:GO:0005736	P:transcription, DNA-templated; F:DNA binding; F:DNA-directed 5'-3' RNA polymerase activity; F:ribonucleoside binding; C:RNA polymerase I complex	EC:2.7.7.6	DNA-directed RNA polymerase	G3DSA:3.90.1100.10 (GENE3D); IPR037034 (G3DSA:3.90.1110.GENE3D); G3DSA:3.90.1100.10 (GENE3D); IPR009674 (PFAM); G3DSA:3.90.1800.10 (GENE3D); IPR007120 (PFAM); IPR014724 (G3DSA:2.40.50.GENE3D); IPR007642 (PFAM); IPR007645 (PFAM); G3DSA:3.90.1070.20 (GENE3D); IPR007641 (PFAM); IPR007644 (PFAM); IPR037033 (G3DSA:2.40.270.GENE3D); PTHR20856:SF5 (PANTHER); IPR015712 (PANTHER); IPR007121 (PROSITE_PATTE…	P:GO:0006351; F:GO:0003677; F:GO:0003899; F:GO:0032549; C:GO:0005634	P:transcription, DNA-templated; F:DNA binding; F:DNA-directed 5'-3' RNA polymerase activity; F:ribonucleoside binding; C:nucleus
473	[INTERPRO, BLASTED, MAPPED, ANNOTATED]	K9FQ68_PEND2	PDIG_86590	EKV04858.1	arf/Sar family, other	183	20	7.33765e-136	83.93	6	P:GO:0015031; F:GO:0003924; F:GO:0005525; C:GO:0005774; C:GO:0005783; C:GO:0031410	P:protein transport; F:GTPase activity; F:GTP binding; C:vacuolar membrane; C:endoplasmic reticulum; C:cytoplasmic vesicle	EC:3.6.1	Acting on acid anhydrides	IPR006689 (PRINTS); SM00175 (SMART); IPR006689 (SMART); SM00177 (SMART); SM00173 (SMART); IPR006689 (PFAM); IPR005225 (TIGRFAM); IPR027417 (G3DSA:3.40.50.GENE3D); PTHR45732 (PANTHER); PS51417 (PROSITE_PROFILES); PS51419 (PROSITE_PROFILES); IPR044154 (CDD); IPR027417 (SUPERFAMILY)	P:GO:0015031; F:GO:0003924; F:GO:0005525	P:protein transport; F:GTPase activity; F:GTP binding
474	[INTERPRO, BLASTED, MAPPED, ANNOTATED]	K9F725_PEND2	PDIG_86600	EKV04859.1	actin beta/gamma 1	471	20	0	68.82	7	P:GO:0006281; P:GO:0006357; P:GO:0043044; P:GO:0043967; F:GO:0003682; C:GO:0016514; C:GO:0035267	P:DNA repair; P:regulation of transcription by RNA polymerase II; P:ATP-dependent chromatin remodeling; P:histone H4 acetylation; F:chromatin binding; C:SWI/SNF complex; C:NuA4 histone acetyltransferase complex			IPR004000 (SMART); IPR004000 (PFAM); G3DSA:3.30.420.40 (GENE3D); G3DSA:3.30.420.40 (GENE3D); G3DSA:3.90.640.10 (GENE3D); G3DSA:3.30.420.40 (GENE3D); mobidb-lite (MOBIDB_LITE); PTHR11937:SF274 (PANTHER); IPR004000 (PANTHER); IPR004001 (PROSITE_PATTERNS); cd00012 (CDD); IPR043129 (SUPERFAMILY); IPR043129 (SUPERFAMILY)	no GO terms	no GO terms
475	[INTERPRO, BLASTED, MAPPED]	K9F6B7_PEND2	PDIG_86610	EKV04860.1	Hepatocellular carcinoma-associated antigen 59	343	11	0	67.81	1	C:GO:0005681	C:spliceosomal complex			IPR010756 (PFAM); mobidb-lite (MOBIDB_LITE); mobidb-lite (MOBIDB_LITE); mobidb-lite (MOBIDB_LITE); mobidb-lite (MOBIDB_LITE); mobidb-lite (MOBIDB_LITE); mobidb-lite (MOBIDB_LITE); mobidb-lite (MOBIDB_LITE); mobidb-lite (MOBIDB_LITE)	no GO terms	no GO terms
476	[INTERPRO, BLASTED, MAPPED, ANNOTATED]	K9FUW2_PEND2	PDIG_86620	EKV04861.1	Major facilitator superfamily domain, general substrate transporter	516	20	0	77.49	5	P:GO:0034219; P:GO:1902600; F:GO:0005351; C:GO:0005886; C:GO:0016021	P:carbohydrate transmembrane transport; P:proton transmembrane transport; F:carbohydrate:proton symporter activity; C:plasma membrane; C:integral component of membrane	EC:7	Translocases	IPR003663 (PRINTS); IPR003663 (TIGRFAM); IPR005828 (PFAM); IPR036259 (G3DSA:1.20.1250.GENE3D); PTHR48022 (PANTHER); PTHR48022:SF45 (PANTHER); IPR005829 (PROSITE_PATTERNS); CYTOPLASMIC_DOMAIN (PHOBIUS); TRANSMEMBRANE (PHOBIUS); TRANSMEMBRANE (PHOBIUS); TRANSMEMBRANE (PHOBIUS); NON_CYTOPLASMIC_DOMAIN (PHOBIUS); NON_CYTOPLASMIC_DOMAIN (PHOBIUS); CYTOPLASMIC_DOMAIN (PHOBIUS); TRANSMEMBRANE (PHOBIUS);…	P:GO:0055085; F:GO:0022857; C:GO:0016020; C:GO:0016021	P:transmembrane transport; F:transmembrane transporter activity; C:membrane; C:integral component of membrane
477	[INTERPRO, BLASTED]	K9FA01_PEND2	PDIG_86630	EKV04862.1	Actin-binding FH2	375	20	0	61.39						mobidb-lite (MOBIDB_LITE); mobidb-lite (MOBIDB_LITE); mobidb-lite (MOBIDB_LITE); mobidb-lite (MOBIDB_LITE); mobidb-lite (MOBIDB_LITE)	no GO terms	no GO terms
478	[INTERPRO, BLASTED, MAPPED]	K9FQ75_PEND2	PDIG_86640	EKV04863.1	Beta-lactamase-like protein	553	20	0	58.68	9	P:GO:0006355; P:GO:0006357; F:GO:0000981; F:GO:0003677; F:GO:0008270; C:GO:0005575; C:GO:0005634; C:GO:0016020; C:GO:0016021	P:regulation of transcription, DNA-templated; P:regulation of transcription by RNA polymerase II; F:DNA-binding transcription factor activity, RNA polymerase II-specific; F:DNA binding; F:zinc ion binding; C:cellular_component; C:nucleus; C:membrane; C:integral component of membrane			IPR001466 (PFAM); IPR012338 (G3DSA:3.40.710.GENE3D); PTHR22935 (PANTHER); PTHR22935:SF97 (PANTHER); SIGNAL_PEPTIDE_H_REGION (PHOBIUS); NON_CYTOPLASMIC_DOMAIN (PHOBIUS); SIGNAL_PEPTIDE (PHOBIUS); SIGNAL_PEPTIDE_N_REGION (PHOBIUS); SIGNAL_PEPTIDE_C_REGION (PHOBIUS); SignalP-noTM (SIGNALP_EUK); IPR012338 (SUPERFAMILY)	no GO terms	no GO terms
479	[INTERPRO, BLASTED]	K9F731_PEND2	PDIG_86650	EKV04864.1	hypothetical protein Pdw03_0611	246	4	0	68.91						no IPS match	no IPS match	no IPS match
480	[INTERPRO, BLASTED, MAPPED, ANNOTATED]	K9F6C5_PEND2	PDIG_86660	EKV04865.1	Major facilitator superfamily domain, general substrate transporter	147	20	1.10719e-74	68.23	3	P:GO:0055085; F:GO:0022857; C:GO:0016021	P:transmembrane transport; F:transmembrane transporter activity; C:integral component of membrane	EC:7	Translocases	IPR036259 (G3DSA:1.20.1250.GENE3D); IPR011701 (PFAM); PTHR43791 (PANTHER); TRANSMEMBRANE (PHOBIUS); NON_CYTOPLASMIC_DOMAIN (PHOBIUS); TRANSMEMBRANE (PHOBIUS); CYTOPLASMIC_DOMAIN (PHOBIUS); CYTOPLASMIC_DOMAIN (PHOBIUS); TRANSMEMBRANE (PHOBIUS); NON_CYTOPLASMIC_DOMAIN (PHOBIUS); IPR036259 (SUPERFAMILY)	P:GO:0055085; F:GO:0022857	P:transmembrane transport; F:transmembrane transporter activity
481	[INTERPRO, BLASTED, MAPPED, ANNOTATED]	K9FUX1_PEND2	PDIG_86670	EKV04866.1	Tetratricopeptide-like helical	510	20	0	74.11	1	F:GO:0005515	F:protein binding			IPR019734 (SMART); IPR011990 (G3DSA:1.25.40.GENE3D); PTHR45588:SF2 (PANTHER); PTHR45588 (PANTHER); IPR011990 (SUPERFAMILY)	F:GO:0005515	F:protein binding
482	[INTERPRO, BLASTED, MAPPED, ANNOTATED]	K9FA09_PEND2	PDIG_86680	EKV04867.1	Zn(2)-C6 fungal-type DNA-binding domain	277	7	0	71.24	1	F:GO:0003677	F:DNA binding			no IPS match	no IPS match	no IPS match
483	[INTERPRO, BLASTED]	K9FQ81_PEND2	PDIG_86690	EKV04868.1	Rhodanese-like	531	4	0	94.84						IPR001763 (SMART); IPR036873 (G3DSA:3.40.250.GENE3D); IPR036873 (G3DSA:3.40.250.GENE3D); IPR036873 (G3DSA:3.40.250.GENE3D); IPR001763 (PFAM); PTHR44086 (PANTHER); PTHR44086:SF13 (PANTHER); IPR001763 (PROSITE_PROFILES); IPR001763 (PROSITE_PROFILES); IPR001763 (PROSITE_PROFILES); cd01534 (CDD); IPR036873 (SUPERFAMILY); IPR036873 (SUPERFAMILY); IPR036873 (SUPERFAMILY); IPR036873 (SUPERFAMILY)	no GO terms	no GO terms
484	[INTERPRO, BLASTED, MAPPED]	K9F738_PEND2	PDIG_86700	EKV04869.1	Polynucleotidyl transferase, ribonuclease H fold	169	7	1.46991e-21	47.24	4	P:GO:0008150; F:GO:0003674; F:GO:0016740; C:GO:0005575	P:biological_process; F:molecular_function; F:transferase activity; C:cellular_component			IPR013087 (SMART); IPR013087 (PROSITE_PATTERNS); IPR013087 (PROSITE_PATTERNS)	no GO terms	no GO terms
485	[INTERPRO, BLASTED, MAPPED, ANNOTATED]	K9F6D2_PEND2	PDIG_86710	EKV04870.1	toxin biosynthesis regulatory protein AflJ, putative	67	13	4.38003e-09	57.5	1	F:GO:0016740	F:transferase activity	EC:2	Transferases	IPR036388 (G3DSA:1.10.10.GENE3D); IPR036390 (SUPERFAMILY)	no GO terms	no GO terms
486	[INTERPRO, BLASTED]	K9FUY1_PEND2	PDIG_86720	EKV04871.1	hypothetical protein Pdw03_0617	50	2	1.54673e-09	94.44						no IPS match	no IPS match	no IPS match
487	[INTERPRO, BLASTED, MAPPED, ANNOTATED]	K9FA30_PEND2	PDIG_86730	EKV04872.1	Retrovirus-related Pol polyprotein from transposon	1465	20	0	67.67	4	P:GO:0006278; P:GO:0015074; F:GO:0003676; F:GO:0003964	P:RNA-dependent DNA biosynthetic process; P:DNA integration; F:nucleic acid binding; F:RNA-directed DNA polymerase activity	EC:2.7.7.49	RNA-directed DNA polymerase	IPR036397 (G3DSA:3.30.420.GENE3D); IPR000477 (PFAM); G3DSA:3.10.10.10 (GENE3D); IPR041373 (PFAM); G3DSA:1.10.340.70 (GENE3D); IPR043128 (G3DSA:3.30.70.GENE3D); IPR001584 (PFAM); PF13975 (PFAM); IPR043128 (G3DSA:3.30.70.GENE3D); IPR041588 (PFAM); IPR021109 (G3DSA:2.40.70.GENE3D); mobidb-lite (MOBIDB_LITE); mobidb-lite (MOBIDB_LITE); mobidb-lite (MOBIDB_LITE); mobidb-lite (MOBIDB_LITE); mobidb-lite…	P:GO:0015074; F:GO:0003676	P:DNA integration; F:nucleic acid binding
488	[INTERPRO, BLASTED, MAPPED, ANNOTATED]	K9FQ95_PEND2	PDIG_86740	EKV04873.1	oxidoreductase CipA	97	20	1.27501e-66	64.62	5	F:GO:0004497; F:GO:0005506; F:GO:0016705; F:GO:0020037; C:GO:0016021	F:monooxygenase activity; F:iron ion binding; F:oxidoreductase activity, acting on paired donors, with incorporation or reduction of molecular oxygen; F:heme binding; C:integral component of membrane	EC:1.14	Acting on paired donors, with incorporation or reduction of molecular oxygen. The oxygen incorporated need not be derived from O(2)	PTHR43245 (PANTHER); PTHR43245:SF8 (PANTHER)	no GO terms	no GO terms
489	[INTERPRO, BLASTED, MAPPED, ANNOTATED]	K9F750_PEND2	PDIG_86750	EKV04874.1	Monooxygenase, FAD-binding	444	20	0	58.61	3	F:GO:0004497; F:GO:0071949; C:GO:0016021	F:monooxygenase activity; F:FAD binding; C:integral component of membrane	EC:1	Oxidoreductases	PR00420 (PRINTS); IPR036188 (G3DSA:3.50.50.GENE3D); IPR002938 (PFAM); PTHR47356:SF3 (PANTHER); PTHR47356 (PANTHER); SIGNAL_PEPTIDE_N_REGION (PHOBIUS); SIGNAL_PEPTIDE_H_REGION (PHOBIUS); NON_CYTOPLASMIC_DOMAIN (PHOBIUS); SIGNAL_PEPTIDE (PHOBIUS); SIGNAL_PEPTIDE_C_REGION (PHOBIUS); IPR036188 (SUPERFAMILY)	F:GO:0071949	F:FAD binding
490	[INTERPRO, BLASTED, MAPPED, ANNOTATED]	K9F6E6_PEND2	PDIG_86760	EKV04875.1	Aminoglycoside phosphotransferase	459	20	0	58.09	1	F:GO:0016740	F:transferase activity	EC:2	Transferases	G3DSA:3.90.1200.10 (GENE3D); IPR002575 (PFAM); mobidb-lite (MOBIDB_LITE); PTHR21310:SF43 (PANTHER); PTHR21310 (PANTHER); IPR011009 (SUPERFAMILY)	no GO terms	no GO terms
491	[INTERPRO, BLASTED, MAPPED, ANNOTATED]	K9FV02_PEND2	PDIG_86770	EKV04876.1	Major facilitator superfamily domain, general substrate transporter	536	20	0	78.8	3	P:GO:1990961; F:GO:0042910; C:GO:0016021	P:xenobiotic detoxification by transmembrane export across the plasma membrane; F:xenobiotic transmembrane transporter activity; C:integral component of membrane	EC:7	Translocases	IPR011701 (PFAM); IPR036259 (G3DSA:1.20.1250.GENE3D); mobidb-lite (MOBIDB_LITE); mobidb-lite (MOBIDB_LITE); mobidb-lite (MOBIDB_LITE); PTHR23502:SF136 (PANTHER); PTHR23502 (PANTHER); CYTOPLASMIC_DOMAIN (PHOBIUS); CYTOPLASMIC_DOMAIN (PHOBIUS); CYTOPLASMIC_DOMAIN (PHOBIUS); NON_CYTOPLASMIC_DOMAIN (PHOBIUS); TRANSMEMBRANE (PHOBIUS); TRANSMEMBRANE (PHOBIUS); TRANSMEMBRANE (PHOBIUS); NON_CYTOPLASMIC_D…	P:GO:0055085; F:GO:0022857	P:transmembrane transport; F:transmembrane transporter activity
492	[INTERPRO, BLASTED]	K9FA42_PEND2	PDIG_86780	EKV04877.1	Polyketide cyclase/dehydrase	154	11	3.18804e-114	64.89						IPR023393 (G3DSA:3.30.530.GENE3D); PTHR36166 (PANTHER); cd07822 (CDD); SSF55961 (SUPERFAMILY)	no GO terms	no GO terms
493	[INTERPRO, BLASTED, MAPPED, ANNOTATED]	K9FQA0_PEND2	PDIG_86790	EKV04878.1	Fungal transcriptional regulatory protein, N-terminal	249	7	6.66961e-180	73.22	5	P:GO:0006357; F:GO:0000981; F:GO:0003677; F:GO:0008270; C:GO:0005634	P:regulation of transcription by RNA polymerase II; F:DNA-binding transcription factor activity, RNA polymerase II-specific; F:DNA binding; F:zinc ion binding; C:nucleus			no IPS match	no IPS match	no IPS match
494	[INTERPRO, BLASTED, MAPPED, ANNOTATED]	K9F755_PEND2	PDIG_86800	EKV04879.1	CheY-like superfamily	646	20	0	61.75	3	P:GO:0000160; P:GO:0016310; F:GO:0000155	P:phosphorelay signal transduction system; P:phosphorylation; F:phosphorelay sensor kinase activity	EC:2.7.3; EC:2.7.13.3	Transferring phosphorus-containing groups; Histidine kinase	Coil (COILS); IPR004358 (PRINTS); IPR001789 (SMART); IPR003594 (SMART); IPR003661 (SMART); G3DSA:3.40.50.2300 (GENE3D); IPR003594 (PFAM); G3DSA:1.10.287.130 (GENE3D); G3DSA:3.30.450.20 (GENE3D); IPR036890 (G3DSA:3.30.565.GENE3D); IPR001789 (PFAM); IPR003661 (PFAM); PTHR43719 (PANTHER); PTHR43719:SF60 (PANTHER); IPR001789 (PROSITE_PROFILES); IPR005467 (PROSITE_PROFILES); cd17546 (CDD); IPR003661 (…	P:GO:0000160; P:GO:0007165; P:GO:0016310; F:GO:0000155; F:GO:0016772	P:phosphorelay signal transduction system; P:signal transduction; P:phosphorylation; F:phosphorelay sensor kinase activity; F:transferase activity, transferring phosphorus-containing groups
495	[INTERPRO, BLASTED, MAPPED, ANNOTATED]	K9F6F6_PEND2	PDIG_86810	EKV04880.1	Major facilitator superfamily domain, general substrate transporter	542	20	0	61.02	5	P:GO:0055085; F:GO:0022857; F:GO:0071949; C:GO:0005886; C:GO:0016021	P:transmembrane transport; F:transmembrane transporter activity; F:FAD binding; C:plasma membrane; C:integral component of membrane	EC:7	Translocases	IPR011701 (PFAM); G3DSA:1.20.1720.10 (GENE3D); IPR036259 (G3DSA:1.20.1250.GENE3D); mobidb-lite (MOBIDB_LITE); PTHR42718 (PANTHER); PTHR42718:SF9 (PANTHER); IPR005829 (PROSITE_PATTERNS); CYTOPLASMIC_DOMAIN (PHOBIUS); TRANSMEMBRANE (PHOBIUS); TRANSMEMBRANE (PHOBIUS); NON_CYTOPLASMIC_DOMAIN (PHOBIUS); NON_CYTOPLASMIC_DOMAIN (PHOBIUS); TRANSMEMBRANE (PHOBIUS); CYTOPLASMIC_DOMAIN (PHOBIUS); NON_CYTOPL…	P:GO:0055085; F:GO:0022857; C:GO:0016021	P:transmembrane transport; F:transmembrane transporter activity; C:integral component of membrane
496	[INTERPRO, BLASTED, MAPPED, ANNOTATED]	K9FV16_PEND2	PDIG_86820	EKV04881.1	Glycosyl transferase, family 25	318	20	0	62.75	2	F:GO:0016740; C:GO:0016020	F:transferase activity; C:membrane	EC:2	Transferases	PTHR10730 (PANTHER); PTHR10730:SF51 (PANTHER); PTHR10730 (PANTHER); PTHR10730:SF51 (PANTHER); SIGNAL_PEPTIDE_N_REGION (PHOBIUS); SIGNAL_PEPTIDE (PHOBIUS); SIGNAL_PEPTIDE_H_REGION (PHOBIUS); NON_CYTOPLASMIC_DOMAIN (PHOBIUS); SIGNAL_PEPTIDE_C_REGION (PHOBIUS); TMhelix (TMHMM)	no GO terms	no GO terms
497	[INTERPRO, BLASTED, MAPPED, ANNOTATED]	K9FA46_PEND2	PDIG_86830	EKV04882.1	Major facilitator superfamily domain, general substrate transporter	520	20	0	68.59	5	P:GO:0008643; P:GO:0055085; F:GO:0022857; C:GO:0005886; C:GO:0016021	P:carbohydrate transport; P:transmembrane transport; F:transmembrane transporter activity; C:plasma membrane; C:integral component of membrane	EC:7	Translocases	IPR003663 (PRINTS); IPR036259 (G3DSA:1.20.1250.GENE3D); IPR003663 (TIGRFAM); IPR005828 (PFAM); PTHR48022:SF45 (PANTHER); PTHR48022 (PANTHER); TRANSMEMBRANE (PHOBIUS); TRANSMEMBRANE (PHOBIUS); TRANSMEMBRANE (PHOBIUS); NON_CYTOPLASMIC_DOMAIN (PHOBIUS); NON_CYTOPLASMIC_DOMAIN (PHOBIUS); CYTOPLASMIC_DOMAIN (PHOBIUS); CYTOPLASMIC_DOMAIN (PHOBIUS); NON_CYTOPLASMIC_DOMAIN (PHOBIUS); NON_CYTOPLASMIC_DOMA…	P:GO:0055085; F:GO:0022857; C:GO:0016020; C:GO:0016021	P:transmembrane transport; F:transmembrane transporter activity; C:membrane; C:integral component of membrane
498	[INTERPRO, BLASTED, MAPPED, ANNOTATED]	K9FQA4_PEND2	PDIG_86840	EKV04883.1	Benzoate 4-monooxygenase	419	20	0	73.33	7	P:GO:0043639; F:GO:0004497; F:GO:0005506; F:GO:0016705; F:GO:0020037; C:GO:0016021; C:GO:0043231	P:benzoate catabolic process; F:monooxygenase activity; F:iron ion binding; F:oxidoreductase activity, acting on paired donors, with incorporation or reduction of molecular oxygen; F:heme binding; C:integral component of membrane; C:intracellular membrane-bounded organelle	EC:1.14	Acting on paired donors, with incorporation or reduction of molecular oxygen. The oxygen incorporated need not be derived from O(2)	IPR002401 (PRINTS); IPR001128 (PRINTS); IPR036396 (G3DSA:1.10.630.GENE3D); IPR001128 (PFAM); PTHR24305:SF29 (PANTHER); PTHR24305 (PANTHER); IPR017972 (PROSITE_PATTERNS); IPR036396 (SUPERFAMILY)	F:GO:0004497; F:GO:0005506; F:GO:0016705; F:GO:0020037	F:monooxygenase activity; F:iron ion binding; F:oxidoreductase activity, acting on paired donors, with incorporation or reduction of molecular oxygen; F:heme binding
499	[INTERPRO, BLASTED]	K9F758_PEND2	PDIG_86850	EKV04884.1	hypothetical protein Pdw03_0632	196	4	1.01804e-140	71.02						mobidb-lite (MOBIDB_LITE); mobidb-lite (MOBIDB_LITE)	no GO terms	no GO terms
500	[INTERPRO, BLASTED, MAPPED, ANNOTATED]	K9F6F8_PEND2	PDIG_86860	EKV04885.1	Glycoside hydrolase, superfamily	265	20	0	64.82	3	P:GO:0071966; F:GO:0016787; C:GO:0009277	P:fungal-type cell wall polysaccharide metabolic process; F:hydrolase activity; C:fungal-type cell wall	EC:3	Hydrolases	G3DSA:3.20.20.80 (GENE3D); IPR024655 (PFAM); PTHR34154 (PANTHER); PTHR34154:SF10 (PANTHER); SIGNAL_PEPTIDE_N_REGION (PHOBIUS); NON_CYTOPLASMIC_DOMAIN (PHOBIUS); SIGNAL_PEPTIDE (PHOBIUS); SIGNAL_PEPTIDE_H_REGION (PHOBIUS); SIGNAL_PEPTIDE_C_REGION (PHOBIUS); SignalP-TM (SIGNALP_GRAM_NEGATIVE); SignalP-noTM (SIGNALP_EUK); SignalP-TM (SIGNALP_GRAM_POSITIVE); IPR017853 (SUPERFAMILY)	no GO terms	no GO terms
501	[INTERPRO, BLASTED, MAPPED, ANNOTATED]	K9FV21_PEND2	PDIG_86870	EKV04886.1	Frataxin-like protein	212	11	1.20786e-155	78.33	10	P:GO:0006783; P:GO:0006811; P:GO:0006879; P:GO:0018283; F:GO:0004322; F:GO:0008198; F:GO:0008199; F:GO:0034986; F:GO:0051537; C:GO:0005739	P:heme biosynthetic process; P:ion transport; P:cellular iron ion homeostasis; P:iron incorporation into metallo-sulfur cluster; F:ferroxidase activity; F:ferrous iron binding; F:ferric iron binding; F:iron chaperone activity; F:2 iron, 2 sulfur cluster binding; C:mitochondrion	EC:1.16.3.1	Ferroxidase	Coil (COILS); IPR002908 (SMART); IPR036524 (G3DSA:3.30.920.GENE3D); IPR002908 (TIGRFAM); IPR002908 (PFAM); IPR017789 (TIGRFAM); mobidb-lite (MOBIDB_LITE); IPR002908 (PANTHER); IPR020895 (PROSITE_PATTERNS); SIGNAL_PEPTIDE_N_REGION (PHOBIUS); SIGNAL_PEPTIDE_H_REGION (PHOBIUS); NON_CYTOPLASMIC_DOMAIN (PHOBIUS); SIGNAL_PEPTIDE_C_REGION (PHOBIUS); SIGNAL_PEPTIDE (PHOBIUS); IPR002908 (PROSITE_PROFILES)…	P:GO:0016226; F:GO:0004322; F:GO:0008199; C:GO:0005739	P:iron-sulfur cluster assembly; F:ferroxidase activity; F:ferric iron binding; C:mitochondrion
502	[INTERPRO, BLASTED, MAPPED, ANNOTATED]	K9FA49_PEND2	PDIG_86880	EKV04887.1	Diphthamide biosynthesis protein 3	83	11	2.96048e-56	89.59	7	P:GO:0002098; P:GO:0017183; F:GO:0005506; F:GO:0008270; F:GO:0016730; C:GO:0005634; C:GO:0005829	P:tRNA wobble uridine modification; P:peptidyl-diphthamide biosynthetic process from peptidyl-histidine; F:iron ion binding; F:zinc ion binding; F:oxidoreductase activity, acting on iron-sulfur proteins as donors; C:nucleus; C:cytosol	EC:1.18	Acting on iron-sulfur proteins as donors	IPR007872 (PFAM); IPR036671 (G3DSA:3.10.660.GENE3D); IPR044248 (PANTHER); PTHR21454:SF2 (PANTHER); IPR007872 (PROSITE_PROFILES); IPR036671 (SUPERFAMILY)	P:GO:0017183; F:GO:0046872	P:peptidyl-diphthamide biosynthetic process from peptidyl-histidine; F:metal ion binding
503	[INTERPRO, BLASTED, MAPPED, ANNOTATED]	K9FQA5_PEND2	PDIG_86890	EKV04888.1	zf-CSL-domain-containing protein	368	11	0	72.14	2	P:GO:0051225; C:GO:0070652	P:spindle assembly; C:HAUS complex			IPR029327 (PFAM); mobidb-lite (MOBIDB_LITE); mobidb-lite (MOBIDB_LITE)	P:GO:0051225; C:GO:0070652	P:spindle assembly; C:HAUS complex
504	[INTERPRO, BLASTED, MAPPED, ANNOTATED]	K9F762_PEND2	PDIG_86900	EKV04889.1	transcriptional activator spt7	807	20	0	62.74	1	F:GO:0005515	F:protein binding			Coil (COILS); IPR001487 (PRINTS); IPR001487 (SMART); IPR001487 (PFAM); IPR036427 (G3DSA:1.20.920.GENE3D); IPR027353 (PFAM); IPR038336 (G3DSA:1.20.1270.GENE3D); IPR036427 (G3DSA:1.20.920.GENE3D); mobidb-lite (MOBIDB_LITE); mobidb-lite (MOBIDB_LITE); mobidb-lite (MOBIDB_LITE); mobidb-lite (MOBIDB_LITE); mobidb-lite (MOBIDB_LITE); mobidb-lite (MOBIDB_LITE); mobidb-lite (MOBIDB_LITE); mobidb-lite (MO…	F:GO:0005515	F:protein binding
505	[INTERPRO, BLASTED, MAPPED, ANNOTATED]	K9F6G1_PEND2	PDIG_86910	EKV04890.1	Small-subunit processome, Utp12	833	11	0	77.6	1	F:GO:0005515	F:protein binding			IPR015943 (G3DSA:2.130.10.GENE3D); IPR007148 (PFAM); mobidb-lite (MOBIDB_LITE); mobidb-lite (MOBIDB_LITE); mobidb-lite (MOBIDB_LITE); mobidb-lite (MOBIDB_LITE); mobidb-lite (MOBIDB_LITE); mobidb-lite (MOBIDB_LITE); mobidb-lite (MOBIDB_LITE); mobidb-lite (MOBIDB_LITE); mobidb-lite (MOBIDB_LITE); PTHR44267 (PANTHER); SignalP-TM (SIGNALP_GRAM_POSITIVE); IPR036322 (SUPERFAMILY)	F:GO:0005515	F:protein binding
506	[INTERPRO, BLASTED, MAPPED]	K9FV25_PEND2	PDIG_86920	EKV04891.1	WD40 repeat-like protein	180	10	1.00698e-131	73.18	3	P:GO:0008150; F:GO:0003674; C:GO:0005575	P:biological_process; F:molecular_function; C:cellular_component			SIGNAL_PEPTIDE_H_REGION (PHOBIUS); SIGNAL_PEPTIDE_N_REGION (PHOBIUS); SIGNAL_PEPTIDE (PHOBIUS); NON_CYTOPLASMIC_DOMAIN (PHOBIUS); SIGNAL_PEPTIDE_C_REGION (PHOBIUS); SignalP-noTM (SIGNALP_EUK)	no GO terms	no GO terms
507	[INTERPRO, BLASTED, MAPPED, ANNOTATED]	K9FA53_PEND2	PDIG_86930	EKV04892.1	WD domain-containing protein	774	20	0	67.64	4	P:GO:1904668; F:GO:0005515; F:GO:0010997; F:GO:0097027	P:positive regulation of ubiquitin protein ligase activity; F:protein binding; F:anaphase-promoting complex binding; F:ubiquitin-protein transferase activator activity			IPR001680 (SMART); IPR015943 (G3DSA:2.130.10.GENE3D); IPR001680 (PFAM); mobidb-lite (MOBIDB_LITE); mobidb-lite (MOBIDB_LITE); mobidb-lite (MOBIDB_LITE); IPR033010 (PANTHER); PTHR19918:SF5 (PANTHER); IPR001680 (PROSITE_PROFILES); PS50294 (PROSITE_PROFILES); IPR036322 (SUPERFAMILY)	P:GO:1904668; F:GO:0005515; F:GO:0010997; F:GO:0097027	P:positive regulation of ubiquitin protein ligase activity; F:protein binding; F:anaphase-promoting complex binding; F:ubiquitin-protein transferase activator activity
508	[INTERPRO, BLASTED, MAPPED, ANNOTATED]	K9FQA8_PEND2	PDIG_86940	EKV04893.1	Protein prenyltransferase, alpha subunit	354	20	0	62.8	3	P:GO:0018344; F:GO:0004663; C:GO:0005968	P:protein geranylgeranylation; F:Rab geranylgeranyltransferase activity; C:Rab-protein geranylgeranyltransferase complex	EC:2.5.1.60	Protein geranylgeranyltransferase type II	Coil (COILS); IPR002088 (PFAM); G3DSA:1.25.40.120 (GENE3D); PTHR11129 (PANTHER); IPR032955 (PTHR11129:PANTHER); IPR002088 (PROSITE_PROFILES); IPR002088 (PROSITE_PROFILES); IPR002088 (PROSITE_PROFILES); IPR002088 (PROSITE_PROFILES); SSF48439 (SUPERFAMILY)	P:GO:0018342; P:GO:0018344; F:GO:0008318; C:GO:0005968	P:protein prenylation; P:protein geranylgeranylation; F:protein prenyltransferase activity; C:Rab-protein geranylgeranyltransferase complex
509	[INTERPRO, BLASTED, MAPPED, ANNOTATED]	K9F763_PEND2	PDIG_86950	EKV04894.1	GTPase-activating protein GYP5	920	20	0	69.82	3	P:GO:0006886; P:GO:0090630; F:GO:0005096	P:intracellular protein transport; P:activation of GTPase activity; F:GTPase activator activity			Coil (COILS); Coil (COILS); IPR000195 (SMART); IPR000195 (PFAM); G3DSA:1.10.8.270 (GENE3D); G3DSA:1.10.472.80 (GENE3D); G3DSA:1.10.10.750 (GENE3D); mobidb-lite (MOBIDB_LITE); mobidb-lite (MOBIDB_LITE); mobidb-lite (MOBIDB_LITE); mobidb-lite (MOBIDB_LITE); mobidb-lite (MOBIDB_LITE); mobidb-lite (MOBIDB_LITE); mobidb-lite (MOBIDB_LITE); mobidb-lite (MOBIDB_LITE); mobidb-lite (MOBIDB_LITE); mobidb-l…	no GO terms	no GO terms
510	[INTERPRO, BLASTED, MAPPED]	K9F6G4_PEND2	PDIG_86960	EKV04895.1	Dimeric alpha-beta barrel	104	13	4.6765e-74	82.2	3	P:GO:0008150; F:GO:0003674; C:GO:0005575	P:biological_process; F:molecular_function; C:cellular_component			IPR013097 (SMART); G3DSA:3.30.70.100 (GENE3D); IPR013097 (PFAM); IPR013097 (PROSITE_PROFILES); IPR011008 (SUPERFAMILY)	no GO terms	no GO terms
511	[INTERPRO, BLASTED, MAPPED, ANNOTATED]	K9FV29_PEND2	PDIG_86970	EKV04896.1	4-hydroxyphenylpyruvate dioxygenase	36	14	1.96722e-18	85.49	4	P:GO:0006559; P:GO:0006572; F:GO:0003868; F:GO:0046872	P:L-phenylalanine catabolic process; P:tyrosine catabolic process; F:4-hydroxyphenylpyruvate dioxygenase activity; F:metal ion binding	EC:1.13.11.27	4-hydroxyphenylpyruvate dioxygenase	no IPS match	no IPS match	no IPS match
512	[INTERPRO, BLASTED, MAPPED, ANNOTATED]	K9FA56_PEND2	PDIG_86980	EKV04897.1	Chromosome transmission fidelity protein 8	153	11	4.03791e-112	78.2	2	P:GO:0007064; C:GO:0031390	P:mitotic sister chromatid cohesion; C:Ctf18 RFC-like complex			IPR018607 (PFAM); mobidb-lite (MOBIDB_LITE); mobidb-lite (MOBIDB_LITE); PTHR28605 (PANTHER)	P:GO:0007064; C:GO:0031390	P:mitotic sister chromatid cohesion; C:Ctf18 RFC-like complex
513	[INTERPRO, BLASTED, MAPPED, ANNOTATED]	K9FQB1_PEND2	PDIG_86990	EKV04898.1	Kinetochore subunit NKP2	197	11	3.29324e-146	78.52	3	P:GO:0007064; C:GO:0031390; C:GO:0031511	P:mitotic sister chromatid cohesion; C:Ctf18 RFC-like complex; C:Mis6-Sim4 complex			Coil (COILS); Coil (COILS); IPR018565 (PFAM); IPR018565 (PANTHER)	C:GO:0000776	C:kinetochore
514	[INTERPRO, BLASTED, MAPPED, ANNOTATED]	K9F766_PEND2	PDIG_87000	EKV04899.1	Histone acetylase complex subunit MRG15-2	308	15	0	78.89	13	P:GO:0006281; P:GO:0006342; P:GO:0006357; P:GO:0006368; P:GO:0016575; P:GO:0030174; P:GO:0043487; P:GO:0043967; P:GO:0043968; P:GO:0060195; P:GO:0071963; C:GO:0032221; C:GO:0035267	P:DNA repair; P:chromatin silencing; P:regulation of transcription by RNA polymerase II; P:transcription elongation from RNA polymerase II promoter; P:histone deacetylation; P:regulation of DNA-dependent DNA replication initiation; P:regulation of RNA stability; P:histone H4 acetylation; P:histone H2A acetylation; P:negative regulation of antisense RNA transcription; P:establishment or maintenanc…			Coil (COILS); IPR000953 (SMART); IPR008676 (PIRSF); IPR026541 (PFAM); IPR025995 (PFAM); G3DSA:2.30.30.140 (GENE3D); IPR038217 (G3DSA:1.10.274.GENE3D); mobidb-lite (MOBIDB_LITE); mobidb-lite (MOBIDB_LITE); IPR008676 (PANTHER); PTHR10880:SF15 (PANTHER); IPR026541 (PROSITE_PROFILES); IPR016197 (SUPERFAMILY)	P:GO:0006325; P:GO:0006355; C:GO:0005634	P:chromatin organization; P:regulation of transcription, DNA-templated; C:nucleus
515	[INTERPRO, BLASTED, MAPPED, ANNOTATED]	K9F6G7_PEND2	PDIG_87010	EKV04900.1	UPF0588 membrane protein	686	14	0	77.53	3	P:GO:1903358; C:GO:0005829; C:GO:0016021	P:regulation of Golgi organization; C:cytosol; C:integral component of membrane			IPR013636 (SMART); IPR013636 (PFAM); IPR039868 (PANTHER); TRANSMEMBRANE (PHOBIUS); NON_CYTOPLASMIC_DOMAIN (PHOBIUS); CYTOPLASMIC_DOMAIN (PHOBIUS)	no GO terms	no GO terms
516	[INTERPRO, BLASTED, MAPPED, ANNOTATED]	K9FV34_PEND2	PDIG_87020	EKV04901.1	FeS cluster insertion protein	236	16	3.43228e-172	71.81	5	P:GO:0016226; P:GO:0097428; F:GO:0051537; C:GO:0005739; C:GO:0016020	P:iron-sulfur cluster assembly; P:protein maturation by iron-sulfur cluster transfer; F:2 iron, 2 sulfur cluster binding; C:mitochondrion; C:membrane			IPR035903 (G3DSA:2.60.300.GENE3D); IPR000361 (PFAM); IPR016092 (TIGRFAM); mobidb-lite (MOBIDB_LITE); mobidb-lite (MOBIDB_LITE); PTHR10072 (PANTHER); IPR017870 (PROSITE_PATTERNS); SignalP-TM (SIGNALP_GRAM_POSITIVE); IPR035903 (SUPERFAMILY)	P:GO:0016226; F:GO:0051536	P:iron-sulfur cluster assembly; F:iron-sulfur cluster binding
517	[INTERPRO, BLASTED, MAPPED, ANNOTATED]	K9FA59_PEND2	PDIG_87030	EKV04902.1	DUF2407 C-terminal domain-containing protein	331	11	0	71.31	6	P:GO:0016485; P:GO:0051603; F:GO:0016874; C:GO:0005783; C:GO:0016021; C:GO:0044695	P:protein processing; P:proteolysis involved in cellular protein catabolic process; F:ligase activity; C:endoplasmic reticulum; C:integral component of membrane; C:Dsc E3 ubiquitin ligase complex	EC:6	Ligases	IPR019413 (PFAM); G3DSA:3.10.20.90 (GENE3D); IPR025390 (PFAM); mobidb-lite (MOBIDB_LITE); mobidb-lite (MOBIDB_LITE); mobidb-lite (MOBIDB_LITE); PTHR28049 (PANTHER); TRANSMEMBRANE (PHOBIUS); CYTOPLASMIC_DOMAIN (PHOBIUS); NON_CYTOPLASMIC_DOMAIN (PHOBIUS); TRANSMEMBRANE (PHOBIUS); NON_CYTOPLASMIC_DOMAIN (PHOBIUS); cd17039 (CDD); IPR029071 (SUPERFAMILY); TMhelix (TMHMM); TMhelix (TMHMM)	no GO terms	no GO terms
518	[INTERPRO, BLASTED, MAPPED, ANNOTATED]	K9FQB4_PEND2	PDIG_87040	EKV04903.1	Vesicle transport v-SNARE, N-terminal	197	13	2.26374e-141	86.71	16	P:GO:0006886; P:GO:0006891; P:GO:0006896; P:GO:0016236; P:GO:0042147; P:GO:0048280; F:GO:0000149; F:GO:0005484; C:GO:0005774; C:GO:0005789; C:GO:0005794; C:GO:0005829; C:GO:0012507; C:GO:0016021; C:GO:0031201; C:GO:0031902	P:intracellular protein transport; P:intra-Golgi vesicle-mediated transport; P:Golgi to vacuole transport; P:macroautophagy; P:retrograde transport, endosome to Golgi; P:vesicle fusion with Golgi apparatus; F:SNARE binding; F:SNAP receptor activity; C:vacuolar membrane; C:endoplasmic reticulum membrane; C:Golgi apparatus; C:cytosol; C:ER to Golgi transport vesicle membrane; C:integral component o…			Coil (COILS); Coil (COILS); IPR000727 (SMART); IPR038407 (G3DSA:1.20.58.GENE3D); IPR007705 (PFAM); PF12352 (PFAM); G3DSA:1.20.5.110 (GENE3D); PTHR21230 (PANTHER); PTHR21230:SF62 (PANTHER); cd15862 (CDD); SSF58038 (SUPERFAMILY); IPR010989 (SUPERFAMILY)	P:GO:0006886; P:GO:0016192; C:GO:0016020	P:intracellular protein transport; P:vesicle-mediated transport; C:membrane
519	[INTERPRO, BLASTED, MAPPED, ANNOTATED]	K9F769_PEND2	PDIG_87050	EKV04904.1	TIP49, C-terminal	458	20	0	80.48	13	P:GO:0000492; P:GO:0006281; P:GO:0006338; P:GO:0006357; P:GO:0016573; P:GO:0032508; F:GO:0005524; F:GO:0016787; F:GO:0043139; C:GO:0000812; C:GO:0031011; C:GO:0035267; C:GO:0097255	P:box C/D snoRNP assembly; P:DNA repair; P:chromatin remodeling; P:regulation of transcription by RNA polymerase II; P:histone acetylation; P:DNA duplex unwinding; F:ATP binding; F:hydrolase activity; F:5'-3' DNA helicase activity; C:Swr1 complex; C:Ino80 complex; C:NuA4 histone acetyltransferase complex; C:R2TP complex	EC:3.6.4.12	DNA helicase	IPR003593 (SMART); G3DSA:1.10.8.60 (GENE3D); IPR041048 (PFAM); IPR010339 (PFAM); IPR027417 (G3DSA:3.40.50.GENE3D); IPR042487 (G3DSA:2.40.50.GENE3D); mobidb-lite (MOBIDB_LITE); IPR037938 (PTHR11093:PANTHER); IPR027238 (PANTHER); cd00009 (CDD); IPR027417 (SUPERFAMILY)	F:GO:0003678; F:GO:0005524; F:GO:0043139; C:GO:0031011; C:GO:0035267; C:GO:0097255	F:DNA helicase activity; F:ATP binding; F:5'-3' DNA helicase activity; C:Ino80 complex; C:NuA4 histone acetyltransferase complex; C:R2TP complex
520	[INTERPRO, BLASTED, MAPPED, ANNOTATED]	K9F6H0_PEND2	PDIG_87060	EKV04905.1	50S ribosomal protein L24	216	11	8.63855e-153	81.93	2	F:GO:0003735; C:GO:0005762	F:structural constituent of ribosome; C:mitochondrial large ribosomal subunit			IPR026569 (PFAM); IPR037147 (G3DSA:2.30.170.GENE3D); IPR026569 (PANTHER); PTHR13528:SF2 (PANTHER); SIGNAL_PEPTIDE_H_REGION (PHOBIUS); SIGNAL_PEPTIDE (PHOBIUS); NON_CYTOPLASMIC_DOMAIN (PHOBIUS); SIGNAL_PEPTIDE_C_REGION (PHOBIUS); SIGNAL_PEPTIDE_N_REGION (PHOBIUS); SignalP-TM (SIGNALP_GRAM_POSITIVE); SignalP-noTM (SIGNALP_GRAM_NEGATIVE); IPR034704 (SUPERFAMILY)	F:GO:0003735	F:structural constituent of ribosome
521	[INTERPRO, BLASTED, MAPPED, ANNOTATED]	K9FV37_PEND2	PDIG_87070	EKV04906.1	Transcription factor, fungi	300	20	0	55.53	4	P:GO:0006357; F:GO:0000981; F:GO:0003677; F:GO:0008270	P:regulation of transcription by RNA polymerase II; F:DNA-binding transcription factor activity, RNA polymerase II-specific; F:DNA binding; F:zinc ion binding			PTHR47782 (PANTHER); NON_CYTOPLASMIC_DOMAIN (PHOBIUS); TRANSMEMBRANE (PHOBIUS); CYTOPLASMIC_DOMAIN (PHOBIUS); cd12148 (CDD); TMhelix (TMHMM)	no GO terms	no GO terms
522	[INTERPRO, BLASTED, MAPPED, ANNOTATED]	K9FA63_PEND2	PDIG_87080	EKV04907.1	Transcription factor, fungi	80	20	1.07928e-43	65.36	4	P:GO:0006357; F:GO:0000981; F:GO:0003677; F:GO:0008270	P:regulation of transcription by RNA polymerase II; F:DNA-binding transcription factor activity, RNA polymerase II-specific; F:DNA binding; F:zinc ion binding			IPR007219 (PFAM); cd12148 (CDD); SignalP-noTM (SIGNALP_EUK)	P:GO:0006351; F:GO:0003677; F:GO:0008270	P:transcription, DNA-templated; F:DNA binding; F:zinc ion binding
523	[INTERPRO, BLASTED, MAPPED, ANNOTATED]	K9FQB8_PEND2	PDIG_87090	EKV04908.1	Carbon-nitrogen hydrolase	350	20	0	76.17	2	P:GO:0006807; F:GO:0080061	P:nitrogen compound metabolic process; F:indole-3-acetonitrile nitrilase activity	EC:3.5.5.1	Nitrilase	IPR036526 (G3DSA:3.60.110.GENE3D); IPR003010 (PFAM); IPR044149 (PANTHER); IPR044149 (PANTHER); PTHR46044:SF12 (PANTHER); IPR000132 (PROSITE_PATTERNS); IPR003010 (PROSITE_PROFILES); IPR044149 (CDD); IPR036526 (SUPERFAMILY)	P:GO:0006807; F:GO:0003824	P:nitrogen compound metabolic process; F:catalytic activity
524	[INTERPRO, BLASTED]	K9F771_PEND2	PDIG_87100	EKV04909.1	hypothetical protein EN45_108190	111	1	6.4436e-10	47.62						mobidb-lite (MOBIDB_LITE)	no GO terms	no GO terms
525	[INTERPRO, BLASTED, MAPPED, ANNOTATED]	K9F6H4_PEND2	PDIG_87110	EKV04910.1	Galactosyl transferase	297	20	0	64.1	4	P:GO:0006487; P:GO:0097502; F:GO:0000009; C:GO:0000136	P:protein N-linked glycosylation; P:mannosylation; F:alpha-1,6-mannosyltransferase activity; C:mannan polymerase complex	EC:2.4.1.232	Initiation-specific alpha-1,6-mannosyltransferase	IPR029044 (G3DSA:3.90.550.GENE3D); IPR008630 (PFAM); PTHR31306 (PANTHER); CYTOPLASMIC_DOMAIN (PHOBIUS); TRANSMEMBRANE (PHOBIUS); NON_CYTOPLASMIC_DOMAIN (PHOBIUS); CYTOPLASMIC_DOMAIN (PHOBIUS); TRANSMEMBRANE (PHOBIUS); TMhelix (TMHMM)	F:GO:0016757; C:GO:0016021	F:glycosyltransferase activity; C:integral component of membrane
526	[INTERPRO, BLASTED, MAPPED, ANNOTATED]	K9FV40_PEND2	PDIG_87120	EKV04911.1	Steroid alpha reductase family protein	333	11	0	77.16	4	P:GO:0042761; F:GO:0016627; F:GO:0016746; C:GO:0016021	P:very long-chain fatty acid biosynthetic process; F:oxidoreductase activity, acting on the CH-CH group of donors; F:acyltransferase activity; C:integral component of membrane	EC:2.3; EC:1.3	Acyltransferases; Acting on the CH-CH group of donors	G3DSA:1.20.120.1630 (GENE3D); IPR001104 (PFAM); IPR039357 (PANTHER); PTHR10556:SF28 (PANTHER); NON_CYTOPLASMIC_DOMAIN (PHOBIUS); TRANSMEMBRANE (PHOBIUS); CYTOPLASMIC_DOMAIN (PHOBIUS); TRANSMEMBRANE (PHOBIUS); CYTOPLASMIC_DOMAIN (PHOBIUS); NON_CYTOPLASMIC_DOMAIN (PHOBIUS); CYTOPLASMIC_DOMAIN (PHOBIUS); TRANSMEMBRANE (PHOBIUS); TRANSMEMBRANE (PHOBIUS); CYTOPLASMIC_DOMAIN (PHOBIUS); TRANSMEMBRANE (P…	P:GO:0006629; F:GO:0016627	P:lipid metabolic process; F:oxidoreductase activity, acting on the CH-CH group of donors
527	[INTERPRO, BLASTED, MAPPED, ANNOTATED]	K9FA77_PEND2	PDIG_87130	EKV04912.1	Cytochrome P450	1073	20	0	74.62	17	P:GO:0001516; P:GO:0006979; P:GO:0010913; P:GO:0031408; P:GO:0042316; P:GO:0043941; P:GO:0043942; P:GO:0043944; P:GO:0043945; P:GO:0098869; F:GO:0004497; F:GO:0005506; F:GO:0016705; F:GO:0016853; F:GO:0020037; F:GO:0047888; F:GO:0052878	P:prostaglandin biosynthetic process; P:response to oxidative stress; P:regulation of sterigmatocystin biosynthetic process; P:oxylipin biosynthetic process; P:penicillin metabolic process; P:positive regulation of sexual sporulation resulting in formation of a cellular spore; P:negative regulation of sexual sporulation resulting in formation of a cellular spore; P:negative regulation of asexual …	EC:1.14; EC:5; EC:1.11.1.3; EC:1.13.11.60	Acting on paired donors, with incorporation or reduction of molecular oxygen. The oxygen incorporated need not be derived from O(2); Isomerases; Fatty-acid peroxidase; Linoleate 8R-lipoxygenase	IPR001128 (PFAM); IPR036396 (G3DSA:1.10.630.GENE3D); IPR037120 (G3DSA:1.10.640.GENE3D); IPR019791 (PFAM); PTHR11903 (PANTHER); PTHR11903:SF28 (PANTHER); IPR017972 (PROSITE_PATTERNS); IPR019791 (PROSITE_PROFILES); IPR034812 (CDD); IPR010255 (SUPERFAMILY); IPR036396 (SUPERFAMILY)	P:GO:0006979; F:GO:0004497; F:GO:0004601; F:GO:0005506; F:GO:0016491; F:GO:0016705; F:GO:0020037	P:response to oxidative stress; F:monooxygenase activity; F:peroxidase activity; F:iron ion binding; F:oxidoreductase activity; F:oxidoreductase activity, acting on paired donors, with incorporation or reduction of molecular oxygen; F:heme binding
528	[INTERPRO, BLASTED, MAPPED, ANNOTATED]	K9FQB9_PEND2	PDIG_87140	EKV04913.1	TOM1, putative	4406	20	0	84.94	18	P:GO:0000209; P:GO:0006015; P:GO:0006164; P:GO:0006547; P:GO:0009116; P:GO:0009156; P:GO:0016310; P:GO:0031505; P:GO:0043161; P:GO:0045732; F:GO:0000287; F:GO:0004749; F:GO:0005524; F:GO:0016301; F:GO:0016874; F:GO:0061630; C:GO:0002189; C:GO:0005737	P:protein polyubiquitination; P:5-phosphoribose 1-diphosphate biosynthetic process; P:purine nucleotide biosynthetic process; P:histidine metabolic process; P:nucleoside metabolic process; P:ribonucleoside monophosphate biosynthetic process; P:phosphorylation; P:fungal-type cell wall organization; P:proteasome-mediated ubiquitin-dependent protein catabolic process; P:positive regulation of protei…	EC:2.7.6.1; EC:6	Ribose-phosphate diphosphokinase; Ligases	Coil (COILS); IPR000569 (SMART); SM01400 (SMART); IPR029099 (PFAM); IPR010314 (PFAM); IPR000569 (PFAM); IPR005946 (TIGRFAM); IPR025527 (PFAM); G3DSA:3.30.2160.10 (GENE3D); G3DSA:3.30.2410.10 (GENE3D); IPR005946 (PFAM); IPR029057 (G3DSA:3.40.50.GENE3D); IPR029057 (G3DSA:3.40.50.GENE3D); G3DSA:3.90.1750.10 (GENE3D); IPR010309 (PFAM); mobidb-lite (MOBIDB_LITE); mobidb-lite (MOBIDB_LITE); mobidb-lite…	P:GO:0009116; P:GO:0009156; P:GO:0009165; P:GO:0044249; F:GO:0000287; F:GO:0004749; F:GO:0004842	P:nucleoside metabolic process; P:ribonucleoside monophosphate biosynthetic process; P:nucleotide biosynthetic process; P:cellular biosynthetic process; F:magnesium ion binding; F:ribose phosphate diphosphokinase activity; F:ubiquitin-protein transferase activity
529	[INTERPRO, NO-BLAST]	K9F775_PEND2	PDIG_87150	EKV04914.1	---NA---	35									no IPS match	no IPS match	no IPS match
530	[INTERPRO, BLASTED, MAPPED, ANNOTATED]	K9F6H6_PEND2	PDIG_87160	EKV04915.1	40S ribosomal protein S6	234	14	1.05789e-165	89.84	3	P:GO:0006412; F:GO:0003735; C:GO:0005840	P:translation; F:structural constituent of ribosome; C:ribosome			IPR001377 (SMART); IPR001377 (PFAM); G3DSA:1.20.5.2650 (GENE3D); IPR014401 (PIRSF); PTHR11502:SF6 (PANTHER); IPR001377 (PANTHER); IPR018282 (PROSITE_PATTERNS)	P:GO:0006412; F:GO:0003735; C:GO:0005840	P:translation; F:structural constituent of ribosome; C:ribosome
531	[INTERPRO, BLASTED, MAPPED, ANNOTATED]	K9FV44_PEND2	PDIG_87170	EKV04916.1	High mobility group, superfamily	542	16	0	68.14	7	P:GO:0000122; P:GO:0007531; P:GO:0007618; P:GO:0043940; F:GO:0000978; F:GO:0000981; C:GO:0005634	P:negative regulation of transcription by RNA polymerase II; P:mating type determination; P:mating; P:regulation of sexual sporulation resulting in formation of a cellular spore; F:RNA polymerase II cis-regulatory region sequence-specific DNA binding; F:DNA-binding transcription factor activity, RNA polymerase II-specific; C:nucleus			IPR009071 (SMART); IPR036910 (G3DSA:1.10.30.GENE3D); IPR009071 (PFAM); mobidb-lite (MOBIDB_LITE); mobidb-lite (MOBIDB_LITE); mobidb-lite (MOBIDB_LITE); mobidb-lite (MOBIDB_LITE); mobidb-lite (MOBIDB_LITE); PTHR10270:SF161 (PANTHER); PTHR10270 (PANTHER); IPR009071 (PROSITE_PROFILES); IPR036910 (SUPERFAMILY)	no GO terms	no GO terms
532	[INTERPRO, BLASTED, MAPPED, ANNOTATED]	K9FA81_PEND2	PDIG_87180	EKV04917.1	Helicase, C-terminal	906	20	0	60.79	6	F:GO:0003677; F:GO:0004386; F:GO:0005524; F:GO:0016787; F:GO:0070615; C:GO:0005634	F:DNA binding; F:helicase activity; F:ATP binding; F:hydrolase activity; F:nucleosome-dependent ATPase activity; C:nucleus	EC:3	Hydrolases	IPR000330 (PFAM); IPR001650 (PFAM); IPR027417 (G3DSA:3.40.50.GENE3D); IPR038718 (G3DSA:3.40.50.GENE3D); mobidb-lite (MOBIDB_LITE); mobidb-lite (MOBIDB_LITE); mobidb-lite (MOBIDB_LITE); mobidb-lite (MOBIDB_LITE); PTHR45626:SF25 (PANTHER); PTHR45626 (PANTHER); SIGNAL_PEPTIDE_H_REGION (PHOBIUS); SIGNAL_PEPTIDE (PHOBIUS); SIGNAL_PEPTIDE_C_REGION (PHOBIUS); SIGNAL_PEPTIDE_N_REGION (PHOBIUS); NON_CYTOP…	F:GO:0005524; F:GO:0070615	F:ATP binding; F:nucleosome-dependent ATPase activity
533	[INTERPRO, BLASTED, MAPPED, ANNOTATED]	K9F781_PEND2	PDIG_85880	EKV04924.1	galactose-proton symport	174	13	4.48981e-131	75.14	1	P:GO:0097308	P:cellular response to farnesol			G3DSA:2.170.270.10 (GENE3D); PTHR12350 (PANTHER); PTHR12350:SF19 (PANTHER); SSF82199 (SUPERFAMILY)	no GO terms	no GO terms
534	[INTERPRO, BLASTED, MAPPED, ANNOTATED]	K9F6I2_PEND2	PDIG_85890	EKV04925.1	D-3-phosphoglycerate dehydrogenase 2	343	20	0	67.91	4	F:GO:0004617; F:GO:0008080; F:GO:0008465; F:GO:0051287	F:phosphoglycerate dehydrogenase activity; F:N-acetyltransferase activity; F:glycerate dehydrogenase activity; F:NAD binding	EC:1.1.1.29; EC:1.1.1.95; EC:2.3.1	Glycerate dehydrogenase; Phosphoglycerate dehydrogenase; Acyltransferases	IPR006139 (PFAM); IPR006140 (PFAM); G3DSA:3.40.50.720 (GENE3D); G3DSA:3.40.50.720 (GENE3D); PTHR42789 (PANTHER); IPR029753 (PROSITE_PATTERNS); cd12169 (CDD); IPR036291 (SUPERFAMILY); SSF52283 (SUPERFAMILY)	F:GO:0016616; F:GO:0051287	F:oxidoreductase activity, acting on the CH-OH group of donors, NAD or NADP as acceptor; F:NAD binding
535	[INTERPRO, BLASTED, MAPPED, ANNOTATED]	K9FV50_PEND2	PDIG_85900	EKV04926.1	Acyl-CoA N-acyltransferase	217	20	2.1491e-162	59.26	3	F:GO:0008080; F:GO:0016491; F:GO:0051287	F:N-acetyltransferase activity; F:oxidoreductase activity; F:NAD binding	EC:1; EC:2.3.1	Oxidoreductases; Acyltransferases	G3DSA:3.40.630.30 (GENE3D); PTHR42791:SF12 (PANTHER); PTHR42791 (PANTHER); IPR000182 (PROSITE_PROFILES); cd04301 (CDD); IPR016181 (SUPERFAMILY)	F:GO:0008080	F:N-acetyltransferase activity
536	[INTERPRO, BLASTED, MAPPED, ANNOTATED]	K9FA85_PEND2	PDIG_85910	EKV04927.1	Transcription factor, fungi	692	20	0	59.08	5	P:GO:0045944; F:GO:0000981; F:GO:0008270; F:GO:0043565; C:GO:0005634	P:positive regulation of transcription by RNA polymerase II; F:DNA-binding transcription factor activity, RNA polymerase II-specific; F:zinc ion binding; F:sequence-specific DNA binding; C:nucleus			IPR001138 (SMART); IPR007219 (SMART); IPR036864 (G3DSA:4.10.240.GENE3D); IPR007219 (PFAM); IPR001138 (PFAM); mobidb-lite (MOBIDB_LITE); mobidb-lite (MOBIDB_LITE); mobidb-lite (MOBIDB_LITE); mobidb-lite (MOBIDB_LITE); PTHR47782 (PANTHER); PTHR47782:SF12 (PANTHER); IPR001138 (PROSITE_PATTERNS); NON_CYTOPLASMIC_DOMAIN (PHOBIUS); NON_CYTOPLASMIC_DOMAIN (PHOBIUS); CYTOPLASMIC_DOMAIN (PHOBIUS); CYTOPLA…	P:GO:0006351; P:GO:0006355; F:GO:0000981; F:GO:0003677; F:GO:0008270	P:transcription, DNA-templated; P:regulation of transcription, DNA-templated; F:DNA-binding transcription factor activity, RNA polymerase II-specific; F:DNA binding; F:zinc ion binding
537	[INTERPRO, BLASTED, MAPPED, ANNOTATED]	K9FQC6_PEND2	PDIG_85920	EKV04928.1	guanine deaminase	463	20	0	69.38	4	P:GO:0006147; F:GO:0008270; F:GO:0008892; C:GO:0005829	P:guanine catabolic process; F:zinc ion binding; F:guanine deaminase activity; C:cytosol	EC:3.5.4.3	Guanine deaminase	IPR014311 (TIGRFAM); IPR011059 (G3DSA:2.30.40.GENE3D); G3DSA:3.20.20.140 (GENE3D); IPR006680 (PFAM); PTHR11271 (PANTHER); IPR014311 (PTHR11271:PANTHER); IPR032466 (SUPERFAMILY)	P:GO:0006147; F:GO:0008270; F:GO:0008892; F:GO:0016787; F:GO:0016810	P:guanine catabolic process; F:zinc ion binding; F:guanine deaminase activity; F:hydrolase activity; F:hydrolase activity, acting on carbon-nitrogen (but not peptide) bonds
538	[INTERPRO, BLASTED, MAPPED, ANNOTATED]	K9F783_PEND2	PDIG_85930	EKV04929.1	Tetrapeptide transporter, OPT1/isp4	243	20	3.64303e-172	73.94	4	P:GO:0015031; P:GO:0035672; F:GO:0035673; C:GO:0005887	P:protein transport; P:oligopeptide transmembrane transport; F:oligopeptide transmembrane transporter activity; C:integral component of plasma membrane	EC:7	Translocases	IPR004813 (PFAM); IPR004813 (TIGRFAM); PTHR22601 (PANTHER); PTHR22601:SF50 (PANTHER); NON_CYTOPLASMIC_DOMAIN (PHOBIUS); TRANSMEMBRANE (PHOBIUS); CYTOPLASMIC_DOMAIN (PHOBIUS); TRANSMEMBRANE (PHOBIUS); CYTOPLASMIC_DOMAIN (PHOBIUS); NON_CYTOPLASMIC_DOMAIN (PHOBIUS); TRANSMEMBRANE (PHOBIUS); TMhelix (TMHMM); TMhelix (TMHMM); TMhelix (TMHMM); TMhelix (TMHMM)	F:GO:0035673	F:oligopeptide transmembrane transporter activity
539	[INTERPRO, BLASTED, MAPPED, ANNOTATED]	K9F6I5_PEND2	PDIG_85940	EKV04930.1	Tetrapeptide transporter, OPT1/isp4	258	20	6.42663e-164	70.26	4	P:GO:0015031; P:GO:0035672; F:GO:0035673; C:GO:0005887	P:protein transport; P:oligopeptide transmembrane transport; F:oligopeptide transmembrane transporter activity; C:integral component of plasma membrane	EC:7	Translocases	IPR004813 (TIGRFAM); IPR004813 (PFAM); PTHR22601 (PANTHER); PTHR22601:SF50 (PANTHER); CYTOPLASMIC_DOMAIN (PHOBIUS); TRANSMEMBRANE (PHOBIUS); TRANSMEMBRANE (PHOBIUS); TRANSMEMBRANE (PHOBIUS); CYTOPLASMIC_DOMAIN (PHOBIUS); NON_CYTOPLASMIC_DOMAIN (PHOBIUS); NON_CYTOPLASMIC_DOMAIN (PHOBIUS); NON_CYTOPLASMIC_DOMAIN (PHOBIUS); TRANSMEMBRANE (PHOBIUS); TRANSMEMBRANE (PHOBIUS); CYTOPLASMIC_DOMAIN (PHOBIU…	F:GO:0035673	F:oligopeptide transmembrane transporter activity
540	[INTERPRO, BLASTED, MAPPED, ANNOTATED]	K9FV55_PEND2	PDIG_85950	EKV04931.1	D-amino-acid oxidase	263	20	2.38461e-180	61.1	4	P:GO:0019478; F:GO:0003884; F:GO:0071949; C:GO:0005737	P:D-amino acid catabolic process; F:D-amino-acid oxidase activity; F:FAD binding; C:cytoplasm	EC:1.4.3.3	D-amino-acid oxidase	G3DSA:3.30.9.10 (GENE3D); IPR006076 (PFAM); PTHR11530:SF11 (PANTHER); IPR023209 (PANTHER); SSF51971 (SUPERFAMILY); SSF54373 (SUPERFAMILY); TMhelix (TMHMM)	P:GO:0046416; F:GO:0003884; F:GO:0016491; F:GO:0071949	P:D-amino acid metabolic process; F:D-amino-acid oxidase activity; F:oxidoreductase activity; F:FAD binding
541	[INTERPRO, BLASTED, MAPPED, ANNOTATED]	K9FA89_PEND2	PDIG_85960	EKV04932.1	Two-component system protein A	689	20	0	70.69	9	P:GO:0000160; P:GO:0016310; P:GO:0030437; P:GO:0035690; P:GO:0075306; F:GO:0000155; F:GO:0000156; F:GO:0000166; C:GO:0005737	P:phosphorelay signal transduction system; P:phosphorylation; P:ascospore formation; P:cellular response to drug; P:regulation of conidium formation; F:phosphorelay sensor kinase activity; F:phosphorelay response regulator activity; F:nucleotide binding; C:cytoplasm	EC:2.7.3; EC:2.7.13.3	Transferring phosphorus-containing groups; Histidine kinase	IPR004358 (PRINTS); IPR001789 (SMART); IPR003594 (SMART); IPR003661 (SMART); G3DSA:3.40.50.2300 (GENE3D); IPR001789 (PFAM); IPR003594 (PFAM); G3DSA:3.30.450.20 (GENE3D); IPR000014 (PFAM); IPR000014 (TIGRFAM); G3DSA:1.10.287.130 (GENE3D); IPR036890 (G3DSA:3.30.565.GENE3D); IPR003661 (PFAM); PTHR43719 (PANTHER); IPR005467 (PROSITE_PROFILES); IPR000014 (PROSITE_PROFILES); IPR001789 (PROSITE_PROFILES…	P:GO:0000160; P:GO:0007165; P:GO:0016310; F:GO:0000155; F:GO:0016772	P:phosphorelay signal transduction system; P:signal transduction; P:phosphorylation; F:phosphorelay sensor kinase activity; F:transferase activity, transferring phosphorus-containing groups
542	[INTERPRO, BLASTED, MAPPED, ANNOTATED]	K9FQC9_PEND2	PDIG_85970	EKV04933.1	Peptidase S8/S53, subtilisin/kexin/sedolisin	599	20	0	65.75	5	P:GO:0006508; F:GO:0004252; F:GO:0008240; F:GO:0046872; C:GO:0005615	P:proteolysis; F:serine-type endopeptidase activity; F:tripeptidyl-peptidase activity; F:metal ion binding; C:extracellular space	EC:3.4.21; EC:3.4.14.10; EC:3.4.14.9	Acting on peptide bonds (peptidases); Tripeptidyl-peptidase II; Tripeptidyl-peptidase I	IPR015366 (SMART); IPR015366 (PFAM); IPR036852 (G3DSA:3.40.50.GENE3D); IPR000209 (PFAM); PTHR14218 (PANTHER); PTHR14218:SF19 (PANTHER); PTHR14218:SF19 (PANTHER); PTHR14218 (PANTHER); IPR023828 (PROSITE_PATTERNS); SIGNAL_PEPTIDE (PHOBIUS); NON_CYTOPLASMIC_DOMAIN (PHOBIUS); SIGNAL_PEPTIDE_H_REGION (PHOBIUS); SIGNAL_PEPTIDE_N_REGION (PHOBIUS); SIGNAL_PEPTIDE_C_REGION (PHOBIUS); IPR030400 (PROSITE_PR…	P:GO:0006508; F:GO:0004252; F:GO:0008236	P:proteolysis; F:serine-type endopeptidase activity; F:serine-type peptidase activity
543	[INTERPRO, BLASTED, MAPPED, ANNOTATED]	K9F786_PEND2	PDIG_85980	EKV04934.1	Glycoside hydrolase/deacetylase, beta/alpha-barrel	312	20	0	70.82	2	P:GO:0005975; F:GO:0016810	P:carbohydrate metabolic process; F:hydrolase activity, acting on carbon-nitrogen (but not peptide) bonds	EC:3.5	Acting on carbon-nitrogen bonds, other than peptide bonds	G3DSA:3.20.20.370 (GENE3D); IPR002509 (PFAM); PTHR47561 (PANTHER); IPR002509 (PROSITE_PROFILES); IPR037950 (CDD); IPR011330 (SUPERFAMILY)	P:GO:0005975; F:GO:0003824; F:GO:0016810	P:carbohydrate metabolic process; F:catalytic activity; F:hydrolase activity, acting on carbon-nitrogen (but not peptide) bonds
544	[INTERPRO, BLASTED]	K9F6I7_PEND2	PDIG_85990	EKV04935.1	hypothetical protein PITC_017180	67	1	2.40813e-05	90.91						no IPS match	no IPS match	no IPS match
545	[INTERPRO, BLASTED, MAPPED, ANNOTATED]	K9FV57_PEND2	PDIG_86000	EKV04936.1	PAP2 domain protein	310	20	0	72.93	9	P:GO:0006644; P:GO:0016311; P:GO:0098869; F:GO:0004601; F:GO:0008195; F:GO:0042577; C:GO:0005737; C:GO:0016021; C:GO:0043231	P:phospholipid metabolic process; P:dephosphorylation; P:cellular oxidant detoxification; F:peroxidase activity; F:phosphatidate phosphatase activity; F:lipid phosphatase activity; C:cytoplasm; C:integral component of membrane; C:intracellular membrane-bounded organelle	EC:3.1.3.4; EC:1.11.1	Phosphatidate phosphatase; Acting on a peroxide as acceptor	IPR000326 (SMART); G3DSA:1.20.144.10 (GENE3D); IPR000326 (PFAM); PTHR10165:SF35 (PANTHER); IPR043216 (PANTHER); CYTOPLASMIC_DOMAIN (PHOBIUS); TRANSMEMBRANE (PHOBIUS); TRANSMEMBRANE (PHOBIUS); CYTOPLASMIC_DOMAIN (PHOBIUS); TRANSMEMBRANE (PHOBIUS); NON_CYTOPLASMIC_DOMAIN (PHOBIUS); TRANSMEMBRANE (PHOBIUS); NON_CYTOPLASMIC_DOMAIN (PHOBIUS); TRANSMEMBRANE (PHOBIUS); CYTOPLASMIC_DOMAIN (PHOBIUS); CYTO…	P:GO:0006644; F:GO:0042577	P:phospholipid metabolic process; F:lipid phosphatase activity
546	[INTERPRO, BLASTED, MAPPED, ANNOTATED]	K9FA91_PEND2	PDIG_86010	EKV04937.1	Mediator of RNA polymerase II transcription subunit 7	257	11	0	77.48	4	P:GO:0006357; F:GO:0003712; C:GO:0016592; C:GO:0070847	P:regulation of transcription by RNA polymerase II; F:transcription coregulator activity; C:mediator complex; C:core mediator complex			Coil (COILS); Coil (COILS); G3DSA:6.10.140.1520 (GENE3D); IPR044888 (G3DSA:6.10.140.GENE3D); IPR009244 (PFAM); mobidb-lite (MOBIDB_LITE); mobidb-lite (MOBIDB_LITE); PTHR21428 (PANTHER); IPR037212 (SUPERFAMILY)	P:GO:0006357; F:GO:0003712; C:GO:0016592	P:regulation of transcription by RNA polymerase II; F:transcription coregulator activity; C:mediator complex
547	[INTERPRO, BLASTED, MAPPED, ANNOTATED]	K9FQD2_PEND2	PDIG_86020	EKV04938.1	Transcription factor, fungi	558	20	0	62.77	5	P:GO:0006357; F:GO:0000981; F:GO:0003677; F:GO:0008270; C:GO:0110165	P:regulation of transcription by RNA polymerase II; F:DNA-binding transcription factor activity, RNA polymerase II-specific; F:DNA binding; F:zinc ion binding; C:cellular anatomical entity			IPR007219 (SMART); IPR007219 (PFAM); mobidb-lite (MOBIDB_LITE); mobidb-lite (MOBIDB_LITE); PTHR46910:SF3 (PANTHER); PTHR46910 (PANTHER); TRANSMEMBRANE (PHOBIUS); NON_CYTOPLASMIC_DOMAIN (PHOBIUS); CYTOPLASMIC_DOMAIN (PHOBIUS); cd12148 (CDD)	P:GO:0006351; F:GO:0003677; F:GO:0008270	P:transcription, DNA-templated; F:DNA binding; F:zinc ion binding
548	[INTERPRO, NO-BLAST]	K9F789_PEND2	PDIG_86030	EKV04939.1	---NA---	37									mobidb-lite (MOBIDB_LITE)	no GO terms	no GO terms
549	[INTERPRO, BLASTED, MAPPED, ANNOTATED]	K9F6J1_PEND2	PDIG_86040	EKV04940.1	importin subunit beta-3	1090	20	0	64.61	7	P:GO:0006606; F:GO:0008139; F:GO:0031267; F:GO:0061608; C:GO:0005730; C:GO:0005737; C:GO:0034399	P:protein import into nucleus; F:nuclear localization sequence binding; F:small GTPase binding; F:nuclear import signal receptor activity; C:nucleolus; C:cytoplasm; C:nuclear periphery			IPR034085 (SMART); IPR001494 (SMART); PF13646 (PFAM); IPR001494 (PFAM); IPR011989 (G3DSA:1.25.10.GENE3D); IPR040122 (PANTHER); PTHR10527:SF6 (PANTHER); IPR021133 (PROSITE_PROFILES); IPR021133 (PROSITE_PROFILES); IPR001494 (PROSITE_PROFILES); IPR016024 (SUPERFAMILY); IPR016024 (SUPERFAMILY)	P:GO:0006606; P:GO:0006886; F:GO:0031267	P:protein import into nucleus; P:intracellular protein transport; F:small GTPase binding
550	[INTERPRO, BLASTED, MAPPED, ANNOTATED]	K9FV60_PEND2	PDIG_86050	EKV04941.1	niemann-Pick C1 protein	1256	11	0	85.58	4	P:GO:0006869; F:GO:0005319; C:GO:0005576; C:GO:0016021	P:lipid transport; F:lipid transporter activity; C:extracellular region; C:integral component of membrane	EC:7	Translocases	IPR003392 (PFAM); IPR000731 (PFAM); IPR032190 (PFAM); G3DSA:1.20.1640.10 (GENE3D); PTHR45727 (PANTHER); PTHR45727:SF2 (PANTHER); TRANSMEMBRANE (PHOBIUS); TRANSMEMBRANE (PHOBIUS); TRANSMEMBRANE (PHOBIUS); SIGNAL_PEPTIDE (PHOBIUS); TRANSMEMBRANE (PHOBIUS); NON_CYTOPLASMIC_DOMAIN (PHOBIUS); CYTOPLASMIC_DOMAIN (PHOBIUS); CYTOPLASMIC_DOMAIN (PHOBIUS); TRANSMEMBRANE (PHOBIUS); TRANSMEMBRANE (PHOBIUS); …	C:GO:0016021	C:integral component of membrane
551	[INTERPRO, BLASTED, MAPPED, ANNOTATED]	K9FA95_PEND2	PDIG_86060	EKV04942.1	Tudor domain	288	11	0	76.59	4	P:GO:0009987; F:GO:0005488; C:GO:0005634; C:GO:0016020	P:cellular process; F:binding; C:nucleus; C:membrane			Coil (COILS); IPR041297 (PFAM); G3DSA:2.30.30.140 (GENE3D); mobidb-lite (MOBIDB_LITE); mobidb-lite (MOBIDB_LITE); mobidb-lite (MOBIDB_LITE); mobidb-lite (MOBIDB_LITE); mobidb-lite (MOBIDB_LITE); PTHR13681:SF26 (PANTHER); PTHR13681 (PANTHER); IPR002999 (CDD); SSF63748 (SUPERFAMILY)	no GO terms	no GO terms
552	[INTERPRO, BLASTED, MAPPED, ANNOTATED]	K9FQD4_PEND2	PDIG_86070	EKV04943.1	AP-1-like transcription factor	587	20	0	67.2	16	P:GO:0006357; P:GO:0030436; P:GO:0031328; P:GO:0034599; P:GO:0043935; P:GO:0051173; P:GO:1900378; P:GO:1900380; P:GO:1900760; P:GO:1900793; P:GO:1900835; F:GO:0000978; F:GO:0000981; C:GO:0005634; C:GO:0005667; C:GO:0005737	P:regulation of transcription by RNA polymerase II; P:asexual sporulation; P:positive regulation of cellular biosynthetic process; P:cellular response to oxidative stress; P:sexual sporulation resulting in formation of a cellular spore; P:positive regulation of nitrogen compound metabolic process; P:positive regulation of secondary metabolite biosynthetic process; P:negative regulation of asperth…			Coil (COILS); IPR004827 (SMART); G3DSA:1.10.238.100 (GENE3D); G3DSA:1.20.5.170 (GENE3D); IPR013910 (PFAM); IPR004827 (PFAM); mobidb-lite (MOBIDB_LITE); mobidb-lite (MOBIDB_LITE); mobidb-lite (MOBIDB_LITE); mobidb-lite (MOBIDB_LITE); mobidb-lite (MOBIDB_LITE); mobidb-lite (MOBIDB_LITE); mobidb-lite (MOBIDB_LITE); mobidb-lite (MOBIDB_LITE); mobidb-lite (MOBIDB_LITE); PTHR11462 (PANTHER); PTHR11462:…	P:GO:0006355; F:GO:0003700	P:regulation of transcription, DNA-templated; F:DNA-binding transcription factor activity
553	[INTERPRO, BLASTED, MAPPED, ANNOTATED]	K9F792_PEND2	PDIG_86080	EKV04944.1	Ser/Thr protein phosphatase	690	12	0	82.63	1	P:GO:0005975	P:carbohydrate metabolic process			Coil (COILS); IPR018829 (PFAM); mobidb-lite (MOBIDB_LITE); mobidb-lite (MOBIDB_LITE); mobidb-lite (MOBIDB_LITE); mobidb-lite (MOBIDB_LITE); PTHR31987:SF11 (PANTHER); PTHR31987 (PANTHER); IPR029052 (SUPERFAMILY)	no GO terms	no GO terms
554	[INTERPRO, BLASTED, MAPPED]	K9F6J3_PEND2	PDIG_86090	EKV04945.1	hypothetical protein Pdw03_0031	96	6	3.07254e-67	83.4	3	P:GO:0008150; F:GO:0003674; C:GO:0005575	P:biological_process; F:molecular_function; C:cellular_component			no IPS match	no IPS match	no IPS match
555	[INTERPRO, BLASTED, MAPPED, ANNOTATED]	K9FV65_PEND2	PDIG_86100	EKV04946.1	Protein bfr2	525	11	0	75.33	2	P:GO:0000462; C:GO:0005730	P:maturation of SSU-rRNA from tricistronic rRNA transcript (SSU-rRNA, 5.8S rRNA, LSU-rRNA); C:nucleolus			IPR012617 (PFAM); IPR025160 (PFAM); mobidb-lite (MOBIDB_LITE); mobidb-lite (MOBIDB_LITE); mobidb-lite (MOBIDB_LITE); mobidb-lite (MOBIDB_LITE); mobidb-lite (MOBIDB_LITE); mobidb-lite (MOBIDB_LITE); mobidb-lite (MOBIDB_LITE); PTHR15565:SF0 (PANTHER); IPR039223 (PANTHER)	C:GO:0005634	C:nucleus
556	[INTERPRO, BLASTED, MAPPED, ANNOTATED]	K9FA98_PEND2	PDIG_86110	EKV04947.1	ATPase-like, ParA/MinD	288	20	0	70.46	7	P:GO:0016226; P:GO:0032981; F:GO:0004825; F:GO:0005524; F:GO:0016887; F:GO:0051539; C:GO:0005739	P:iron-sulfur cluster assembly; P:mitochondrial respiratory chain complex I assembly; F:methionine-tRNA ligase activity; F:ATP binding; F:ATP hydrolysis activity; F:4 iron, 4 sulfur cluster binding; C:mitochondrion	EC:6.1.1.10	Methionine--tRNA ligase	IPR033756 (PFAM); IPR027417 (G3DSA:3.40.50.GENE3D); IPR044304 (PANTHER); IPR000808 (PROSITE_PATTERNS); IPR019591 (HAMAP); cd02037 (CDD); IPR027417 (SUPERFAMILY)	P:GO:0016226; F:GO:0005524; F:GO:0016887; F:GO:0051536	P:iron-sulfur cluster assembly; F:ATP binding; F:ATP hydrolysis activity; F:iron-sulfur cluster binding
557	[INTERPRO, BLASTED, MAPPED, ANNOTATED]	K9FQD7_PEND2	PDIG_86120	EKV04948.1	Lipase/esterase family protein	1247	20	0	70.42	3	F:GO:0016491; F:GO:0016787; C:GO:0016021	F:oxidoreductase activity; F:hydrolase activity; C:integral component of membrane	EC:1; EC:3	Oxidoreductases; Hydrolases	IPR006593 (SMART); IPR005018 (SMART); IPR013094 (PFAM); IPR006593 (PFAM); G3DSA:1.20.120.1770 (GENE3D); IPR015920 (PFAM); IPR029058 (G3DSA:3.40.50.GENE3D); G3DSA:2.60.40.1210 (GENE3D); mobidb-lite (MOBIDB_LITE); mobidb-lite (MOBIDB_LITE); mobidb-lite (MOBIDB_LITE); mobidb-lite (MOBIDB_LITE); mobidb-lite (MOBIDB_LITE); mobidb-lite (MOBIDB_LITE); mobidb-lite (MOBIDB_LITE); mobidb-lite (MOBIDB_LITE)…	F:GO:0016787	F:hydrolase activity
558	[INTERPRO, BLASTED, MAPPED]	K9F795_PEND2	PDIG_86130	EKV04949.1	glutamyl-tRNA(Gln) amidotransferase, subunit A	42	4	6.46954e-06	83.7	3	F:GO:0003824; F:GO:0016740; F:GO:0016874	F:catalytic activity; F:transferase activity; F:ligase activity			no IPS match	no IPS match	no IPS match
559	[INTERPRO, BLASTED, MAPPED, ANNOTATED]	K9F6J7_PEND2	PDIG_86140	EKV04950.1	FAD dependent oxidoreductase	446	20	0	50.84	1	F:GO:0008115	F:sarcosine oxidase activity	EC:1.5.3.1	Sarcosine oxidase	IPR036188 (G3DSA:3.50.50.GENE3D); IPR006076 (PFAM); G3DSA:3.30.9.10 (GENE3D); PTHR10961:SF15 (PANTHER); PTHR10961 (PANTHER); PTHR10961 (PANTHER); PTHR10961:SF15 (PANTHER); IPR036188 (SUPERFAMILY)	F:GO:0016491	F:oxidoreductase activity
560	[INTERPRO, BLASTED, MAPPED, ANNOTATED]	K9F7B5_PEND2	PDIG_85460	EKV04979.1	Ribonucleoprotein, putative	286	20	0	64.67	2	F:GO:0003729; C:GO:0005634	F:mRNA binding; C:nucleus			IPR000504 (SMART); IPR000504 (PFAM); IPR012677 (G3DSA:3.30.70.GENE3D); IPR012677 (G3DSA:3.30.70.GENE3D); mobidb-lite (MOBIDB_LITE); mobidb-lite (MOBIDB_LITE); mobidb-lite (MOBIDB_LITE); PTHR21245 (PANTHER); PTHR21245:SF10 (PANTHER); IPR000504 (PROSITE_PROFILES); IPR000504 (PROSITE_PROFILES); cd00590 (CDD); IPR035979 (SUPERFAMILY)	F:GO:0003676	F:nucleic acid binding
561	[INTERPRO, BLASTED, MAPPED, ANNOTATED]	K9F6L4_PEND2	PDIG_85470	EKV04980.1	Bifunctional 6-phosphofructo-2-kinase/fructose-2, 6-bisphosphate 2-phosphatase	451	20	0	79.57	11	P:GO:0006000; P:GO:0006003; P:GO:0006006; P:GO:0006886; P:GO:0016192; P:GO:0016311; P:GO:0046835; F:GO:0003873; F:GO:0004331; F:GO:0005524; C:GO:0005829	P:fructose metabolic process; P:fructose 2,6-bisphosphate metabolic process; P:glucose metabolic process; P:intracellular protein transport; P:vesicle-mediated transport; P:dephosphorylation; P:carbohydrate phosphorylation; F:6-phosphofructo-2-kinase activity; F:fructose-2,6-bisphosphate 2-phosphatase activity; F:ATP binding; C:cytosol	EC:3.1.3.23; EC:3.1.3.46; EC:2.7.1.105	Sugar-phosphatase; Fructose-2,6-bisphosphate 2-phosphatase; 6-phosphofructo-2-kinase	IPR003094 (PRINTS); IPR013078 (SMART); IPR013078 (PFAM); IPR029033 (G3DSA:3.40.50.GENE3D); IPR027417 (G3DSA:3.40.50.GENE3D); PIRSF000709 (PIRSF); IPR013079 (PFAM); mobidb-lite (MOBIDB_LITE); mobidb-lite (MOBIDB_LITE); IPR003094 (PANTHER); IPR001345 (PROSITE_PATTERNS); IPR013078 (CDD); IPR027417 (SUPERFAMILY); IPR029033 (SUPERFAMILY)	P:GO:0006000; P:GO:0006003; F:GO:0003824; F:GO:0003873; F:GO:0005524	P:fructose metabolic process; P:fructose 2,6-bisphosphate metabolic process; F:catalytic activity; F:6-phosphofructo-2-kinase activity; F:ATP binding
562	[INTERPRO, BLASTED, MAPPED, ANNOTATED]	K9FV97_PEND2	PDIG_85480	EKV04981.1	Vacuolar morphogenesis protein AvaB, putative	954	13	0	74.91	7	P:GO:0005975; P:GO:0006796; P:GO:0006886; P:GO:0006914; P:GO:0034058; F:GO:0016787; C:GO:0000329	P:carbohydrate metabolic process; P:phosphate-containing compound metabolic process; P:intracellular protein transport; P:autophagy; P:endosomal vesicle fusion; F:hydrolase activity; C:fungal-type vacuole membrane	EC:3	Hydrolases	IPR019452 (PFAM); IPR019453 (PFAM); IPR000547 (PFAM); IPR001180 (PFAM); mobidb-lite (MOBIDB_LITE); IPR032914 (PANTHER); PTHR12894:SF27 (PANTHER); SIGNAL_PEPTIDE (PHOBIUS); SIGNAL_PEPTIDE_N_REGION (PHOBIUS); NON_CYTOPLASMIC_DOMAIN (PHOBIUS); SIGNAL_PEPTIDE_H_REGION (PHOBIUS); SIGNAL_PEPTIDE_C_REGION (PHOBIUS); IPR001180 (PROSITE_PROFILES); IPR000547 (PROSITE_PROFILES)	P:GO:0006886; P:GO:0016192	P:intracellular protein transport; P:vesicle-mediated transport
563	[INTERPRO, BLASTED, MAPPED, ANNOTATED]	K9FAC1_PEND2	PDIG_85490	EKV04982.1	EKC/KEOPS complex, subunit Gon7	90	9	2.54934e-61	77.99	1	C:GO:0005634	C:nucleus			IPR014849 (PFAM); mobidb-lite (MOBIDB_LITE)	no GO terms	no GO terms
564	[INTERPRO, BLASTED, MAPPED, ANNOTATED]	K9FQG3_PEND2	PDIG_85500	EKV04983.1	Target of rapamycin complex 2 subunit	842	12	0	71.72	3	P:GO:0038203; P:GO:0071704; C:GO:0031932	P:TORC2 signaling; P:organic substance metabolic process; C:TORC2 complex			IPR013745 (PFAM); mobidb-lite (MOBIDB_LITE); mobidb-lite (MOBIDB_LITE); mobidb-lite (MOBIDB_LITE); mobidb-lite (MOBIDB_LITE); mobidb-lite (MOBIDB_LITE); mobidb-lite (MOBIDB_LITE); mobidb-lite (MOBIDB_LITE); mobidb-lite (MOBIDB_LITE); mobidb-lite (MOBIDB_LITE); mobidb-lite (MOBIDB_LITE); PTHR32428:SF2 (PANTHER); IPR013745 (PANTHER); TRANSMEMBRANE (PHOBIUS); CYTOPLASMIC_DOMAIN (PHOBIUS); NON_CYTOPL…	no GO terms	no GO terms
565	[INTERPRO, BLASTED, MAPPED]	K9F7B8_PEND2	PDIG_85510	EKV04984.1	hypothetical protein Pdw03_8983	484	5	0	76.97	3	P:GO:0008150; F:GO:0003674; C:GO:0005575	P:biological_process; F:molecular_function; C:cellular_component			mobidb-lite (MOBIDB_LITE); mobidb-lite (MOBIDB_LITE); mobidb-lite (MOBIDB_LITE); mobidb-lite (MOBIDB_LITE); mobidb-lite (MOBIDB_LITE); mobidb-lite (MOBIDB_LITE)	no GO terms	no GO terms
566	[INTERPRO, BLASTED]	K9F6L8_PEND2	PDIG_85520	EKV04985.1	hypothetical protein Pdw03_8983	103	4	1.10295e-31	80.86						mobidb-lite (MOBIDB_LITE); TRANSMEMBRANE (PHOBIUS); CYTOPLASMIC_DOMAIN (PHOBIUS); NON_CYTOPLASMIC_DOMAIN (PHOBIUS); TMhelix (TMHMM)	no GO terms	no GO terms
567	[INTERPRO, BLASTED, MAPPED, ANNOTATED]	K9FVA0_PEND2	PDIG_85530	EKV04986.1	AAA family ATPase, putative	909	20	0	69.99	2	F:GO:0005524; F:GO:0016887	F:ATP binding; F:ATP hydrolysis activity	EC:3	Hydrolases	Coil (COILS); Coil (COILS); Coil (COILS); IPR003593 (SMART); IPR027417 (G3DSA:3.40.50.GENE3D); IPR003959 (PFAM); mobidb-lite (MOBIDB_LITE); mobidb-lite (MOBIDB_LITE); mobidb-lite (MOBIDB_LITE); mobidb-lite (MOBIDB_LITE); mobidb-lite (MOBIDB_LITE); PTHR46411 (PANTHER); PTHR46411:SF1 (PANTHER); cd00009 (CDD); IPR027417 (SUPERFAMILY)	F:GO:0005524; F:GO:0016887	F:ATP binding; F:ATP hydrolysis activity
568	[INTERPRO, BLASTED, MAPPED, ANNOTATED]	K9FAC4_PEND2	PDIG_85540	EKV04987.1	Malate dehydrogenase	340	20	0	85.26	6	P:GO:0005975; P:GO:0006099; P:GO:0006108; F:GO:0003729; F:GO:0030060; C:GO:0005759	P:carbohydrate metabolic process; P:tricarboxylic acid cycle; P:malate metabolic process; F:mRNA binding; F:L-malate dehydrogenase activity; C:mitochondrial matrix	EC:1.1.1.37	Malate dehydrogenase	IPR022383 (PFAM); IPR015955 (G3DSA:3.90.110.GENE3D); G3DSA:3.40.50.720 (GENE3D); IPR010097 (TIGRFAM); IPR001236 (PFAM); IPR001557 (PIRSF); PTHR11540 (PANTHER); PTHR11540:SF30 (PANTHER); IPR001252 (PROSITE_PATTERNS); IPR010097 (CDD); IPR015955 (SUPERFAMILY); IPR036291 (SUPERFAMILY)	P:GO:0005975; P:GO:0006099; P:GO:0006108; P:GO:0019752; F:GO:0003824; F:GO:0016491; F:GO:0016615; F:GO:0016616; F:GO:0030060	P:carbohydrate metabolic process; P:tricarboxylic acid cycle; P:malate metabolic process; P:carboxylic acid metabolic process; F:catalytic activity; F:oxidoreductase activity; F:malate dehydrogenase activity; F:oxidoreductase activity, acting on the CH-OH group of donors, NAD or NADP as acceptor; F:L-malate dehydrogenase activity
569	[INTERPRO, BLASTED, MAPPED, ANNOTATED]	K9FQG7_PEND2	PDIG_85550	EKV04988.1	Bos1, putative	242	12	6.35264e-180	80.08	11	P:GO:0006888; P:GO:0006906; P:GO:0015031; F:GO:0000149; F:GO:0005484; C:GO:0000139; C:GO:0005789; C:GO:0012507; C:GO:0016021; C:GO:0031201; C:GO:0031902	P:endoplasmic reticulum to Golgi vesicle-mediated transport; P:vesicle fusion; P:protein transport; F:SNARE binding; F:SNAP receptor activity; C:Golgi membrane; C:endoplasmic reticulum membrane; C:ER to Golgi transport vesicle membrane; C:integral component of membrane; C:SNARE complex; C:late endosome membrane			Coil (COILS); G3DSA:1.20.5.110 (GENE3D); PF12352 (PFAM); IPR027027 (PIRSF); mobidb-lite (MOBIDB_LITE); mobidb-lite (MOBIDB_LITE); mobidb-lite (MOBIDB_LITE); PTHR21230:SF1 (PANTHER); PTHR21230 (PANTHER); CYTOPLASMIC_DOMAIN (PHOBIUS); NON_CYTOPLASMIC_DOMAIN (PHOBIUS); TRANSMEMBRANE (PHOBIUS); cd15863 (CDD); SSF58038 (SUPERFAMILY); TMhelix (TMHMM)	P:GO:0016192; F:GO:0005484; C:GO:0005794	P:vesicle-mediated transport; F:SNAP receptor activity; C:Golgi apparatus
570	[INTERPRO, BLASTED, MAPPED, ANNOTATED]	K9F7C2_PEND2	PDIG_85560	EKV04989.1	dihydrolipoamide acetyltransferase component of pyruvate dehydrogenase	166	11	7.80755e-108	75.78	4	P:GO:0006626; F:GO:0016740; F:GO:1990593; C:GO:0031307	P:protein targeting to mitochondrion; F:transferase activity; F:nascent polypeptide-associated complex binding; C:integral component of mitochondrial outer membrane	EC:2	Transferases	Coil (COILS); IPR039453 (PFAM); mobidb-lite (MOBIDB_LITE); mobidb-lite (MOBIDB_LITE); IPR039454 (PANTHER); CYTOPLASMIC_DOMAIN (PHOBIUS); TRANSMEMBRANE (PHOBIUS); CYTOPLASMIC_DOMAIN (PHOBIUS); NON_CYTOPLASMIC_DOMAIN (PHOBIUS); TRANSMEMBRANE (PHOBIUS); TMhelix (TMHMM); TMhelix (TMHMM)	F:GO:1990593; C:GO:0031307	F:nascent polypeptide-associated complex binding; C:integral component of mitochondrial outer membrane
571	[INTERPRO, BLASTED, MAPPED, ANNOTATED]	K9F6M0_PEND2	PDIG_85570	EKV04990.1	Pyruvate dehydrogenase complex, dihydrolipoamide acetyltransferase component, putative	484	20	0	71.69	6	P:GO:0006086; P:GO:0006096; P:GO:0042867; F:GO:0004739; F:GO:0004742; C:GO:0005967	P:acetyl-CoA biosynthetic process from pyruvate; P:glycolytic process; P:pyruvate catabolic process; F:pyruvate dehydrogenase (acetyl-transferring) activity; F:dihydrolipoyllysine-residue acetyltransferase activity; C:mitochondrial pyruvate dehydrogenase complex	EC:2.3.1.38; EC:2.3.1.12; EC:1.2.4.1	[Acyl-carrier-protein] S-acetyltransferase; Dihydrolipoyllysine-residue acetyltransferase; Pyruvate dehydrogenase (acetyl-transferring)	IPR000089 (PFAM); IPR001078 (PFAM); IPR023213 (G3DSA:3.30.559.GENE3D); G3DSA:2.40.50.100 (GENE3D); IPR036625 (G3DSA:4.10.320.GENE3D); IPR006257 (TIGRFAM); IPR004167 (PFAM); mobidb-lite (MOBIDB_LITE); PTHR23151:SF9 (PANTHER); PTHR23151 (PANTHER); IPR003016 (PROSITE_PATTERNS); SIGNAL_PEPTIDE_H_REGION (PHOBIUS); NON_CYTOPLASMIC_DOMAIN (PHOBIUS); SIGNAL_PEPTIDE (PHOBIUS); SIGNAL_PEPTIDE_C_REGION (PHO…	P:GO:0006090; F:GO:0004742; F:GO:0016746; C:GO:0045254	P:pyruvate metabolic process; F:dihydrolipoyllysine-residue acetyltransferase activity; F:acyltransferase activity; C:pyruvate dehydrogenase complex
572	[INTERPRO, BLASTED, MAPPED, ANNOTATED]	K9FVA5_PEND2	PDIG_85580	EKV04991.1	SEC7-like, alpha orthogonal bundle	1917	20	0	73.7	4	P:GO:0015031; P:GO:0032012; P:GO:0050790; F:GO:0005085	P:protein transport; P:regulation of ARF protein signal transduction; P:regulation of catalytic activity; F:guanyl-nucleotide exchange factor activity			IPR000904 (SMART); IPR015403 (PFAM); IPR000904 (PFAM); IPR032691 (PFAM); IPR032629 (PFAM); G3DSA:1.10.220.20 (GENE3D); IPR023394 (G3DSA:1.10.1000.GENE3D); mobidb-lite (MOBIDB_LITE); mobidb-lite (MOBIDB_LITE); mobidb-lite (MOBIDB_LITE); mobidb-lite (MOBIDB_LITE); mobidb-lite (MOBIDB_LITE); mobidb-lite (MOBIDB_LITE); mobidb-lite (MOBIDB_LITE); mobidb-lite (MOBIDB_LITE); mobidb-lite (MOBIDB_LITE); m…	P:GO:0032012; F:GO:0005085	P:regulation of ARF protein signal transduction; F:guanyl-nucleotide exchange factor activity
573	[INTERPRO, BLASTED, MAPPED, ANNOTATED]	K9FAC7_PEND2	PDIG_85590	EKV04992.1	siroheme synthase	234	20	1.70858e-175	74.54	5	P:GO:0019354; P:GO:0032259; F:GO:0004325; F:GO:0008168; F:GO:0043115	P:siroheme biosynthetic process; P:methylation; F:ferrochelatase activity; F:methyltransferase activity; F:precorrin-2 dehydrogenase activity	EC:4.99.1.1; EC:1.3.1.76; EC:2.1.1	Protoporphyrin ferrochelatase; Precorrin-2 dehydrogenase; Transferring one-carbon groups	IPR028162 (PFAM); G3DSA:1.10.3280.10 (GENE3D); IPR006367 (TIGRFAM); G3DSA:3.40.50.720 (GENE3D); IPR028281 (PFAM); PF13241 (PFAM); G3DSA:3.30.160.110 (GENE3D); IPR028161 (PANTHER); IPR036291 (SUPERFAMILY); SSF75615 (SUPERFAMILY)	P:GO:0006779; P:GO:0019354; F:GO:0004325; F:GO:0043115	P:porphyrin-containing compound biosynthetic process; P:siroheme biosynthetic process; F:ferrochelatase activity; F:precorrin-2 dehydrogenase activity
574	[INTERPRO, BLASTED, MAPPED, ANNOTATED]	K9FQH2_PEND2	PDIG_85600	EKV04993.1	Ribose-phosphate pyrophosphokinase	491	20	0	76.81	13	P:GO:0006015; P:GO:0006164; P:GO:0006547; P:GO:0009116; P:GO:0009156; P:GO:0016310; P:GO:0031505; F:GO:0000287; F:GO:0004749; F:GO:0005524; F:GO:0016301; C:GO:0002189; C:GO:0005737	P:5-phosphoribose 1-diphosphate biosynthetic process; P:purine nucleotide biosynthetic process; P:histidine metabolic process; P:nucleoside metabolic process; P:ribonucleoside monophosphate biosynthetic process; P:phosphorylation; P:fungal-type cell wall organization; F:magnesium ion binding; F:ribose phosphate diphosphokinase activity; F:ATP binding; F:kinase activity; C:ribose phosphate diphosp…	EC:2.7.6.1	Ribose-phosphate diphosphokinase	SM01400 (SMART); IPR029057 (G3DSA:3.40.50.GENE3D); IPR005946 (PFAM); IPR029057 (G3DSA:3.40.50.GENE3D); IPR005946 (TIGRFAM); IPR029099 (PFAM); mobidb-lite (MOBIDB_LITE); mobidb-lite (MOBIDB_LITE); mobidb-lite (MOBIDB_LITE); IPR005946 (PANTHER); PTHR10210:SF57 (PANTHER); IPR000842 (PROSITE_PATTERNS); IPR000836 (CDD); IPR029057 (SUPERFAMILY); IPR029057 (SUPERFAMILY); IPR029057 (SUPERFAMILY)	P:GO:0009116; P:GO:0009156; P:GO:0009165; P:GO:0044249; F:GO:0000287; F:GO:0004749	P:nucleoside metabolic process; P:ribonucleoside monophosphate biosynthetic process; P:nucleotide biosynthetic process; P:cellular biosynthetic process; F:magnesium ion binding; F:ribose phosphate diphosphokinase activity
575	[INTERPRO, NO-BLAST]	K9F7C6_PEND2	PDIG_85610	EKV04994.1	---NA---	34									TRANSMEMBRANE (PHOBIUS); NON_CYTOPLASMIC_DOMAIN (PHOBIUS); CYTOPLASMIC_DOMAIN (PHOBIUS); TMhelix (TMHMM)	no GO terms	no GO terms
576	[INTERPRO, BLASTED]	K9F6M4_PEND2	PDIG_85620	EKV04995.1	hypothetical protein PITC_028760	55	3	2.66559e-35	67.33						no IPS match	no IPS match	no IPS match
577	[INTERPRO, BLASTED, MAPPED, ANNOTATED]	K9FVA8_PEND2	PDIG_85630	EKV04996.1	Phospholipase D family	840	20	0	73.84	5	P:GO:0006654; P:GO:0016042; P:GO:0048017; F:GO:0004630; F:GO:0070290	P:phosphatidic acid biosynthetic process; P:lipid catabolic process; P:inositol lipid-mediated signaling; F:phospholipase D activity; F:N-acylphosphatidylethanolamine-specific phospholipase D activity	EC:3.1.4.4; EC:3.1.1	Phospholipase D; Acting on ester bonds	Coil (COILS); Coil (COILS); IPR001736 (SMART); G3DSA:3.30.870.10 (GENE3D); G3DSA:3.30.870.10 (GENE3D); IPR016555 (PIRSF); IPR001736 (PFAM); IPR015679 (PANTHER); PTHR18896:SF128 (PANTHER); IPR001736 (PROSITE_PROFILES); IPR001736 (PROSITE_PROFILES); cd09138 (CDD); cd09141 (CDD); SSF56024 (SUPERFAMILY); SSF56024 (SUPERFAMILY)	P:GO:0006654; P:GO:0048017; F:GO:0003824; F:GO:0004630	P:phosphatidic acid biosynthetic process; P:inositol lipid-mediated signaling; F:catalytic activity; F:phospholipase D activity
578	[INTERPRO, BLASTED, MAPPED, ANNOTATED]	K9FAD1_PEND2	PDIG_85640	EKV04997.1	DNA damage and replication checkpoint protein Rfx1, putative	865	12	0	73.58	3	P:GO:0006357; F:GO:0000978; F:GO:0000981	P:regulation of transcription by RNA polymerase II; F:RNA polymerase II cis-regulatory region sequence-specific DNA binding; F:DNA-binding transcription factor activity, RNA polymerase II-specific			IPR036388 (G3DSA:1.10.10.GENE3D); IPR003150 (PFAM); mobidb-lite (MOBIDB_LITE); mobidb-lite (MOBIDB_LITE); mobidb-lite (MOBIDB_LITE); mobidb-lite (MOBIDB_LITE); mobidb-lite (MOBIDB_LITE); mobidb-lite (MOBIDB_LITE); mobidb-lite (MOBIDB_LITE); PTHR12619:SF5 (PANTHER); IPR039779 (PANTHER); IPR003150 (PROSITE_PROFILES); IPR036390 (SUPERFAMILY)	P:GO:0006355; F:GO:0003677; F:GO:0003700	P:regulation of transcription, DNA-templated; F:DNA binding; F:DNA-binding transcription factor activity
579	[INTERPRO, NO-BLAST]	K9FQH6_PEND2	PDIG_85650	EKV04998.1	---NA---	60									mobidb-lite (MOBIDB_LITE); SIGNAL_PEPTIDE (PHOBIUS); NON_CYTOPLASMIC_DOMAIN (PHOBIUS); SIGNAL_PEPTIDE_C_REGION (PHOBIUS); SIGNAL_PEPTIDE_N_REGION (PHOBIUS); SIGNAL_PEPTIDE_H_REGION (PHOBIUS); SignalP-noTM (SIGNALP_EUK)	no GO terms	no GO terms
580	[INTERPRO, BLASTED, MAPPED, ANNOTATED]	K9F7D1_PEND2	PDIG_85660	EKV04999.1	Alkaline phosphatase-like, alpha/beta/alpha	777	20	0	67.74	2	F:GO:0004065; C:GO:0016021	F:arylsulfatase activity; C:integral component of membrane	EC:3.1.6.1	Arylsulfatase (type I)	IPR017850 (G3DSA:3.40.720.GENE3D); IPR000917 (PFAM); PTHR42693 (PANTHER); PTHR42693:SF32 (PANTHER); TRANSMEMBRANE (PHOBIUS); CYTOPLASMIC_DOMAIN (PHOBIUS); NON_CYTOPLASMIC_DOMAIN (PHOBIUS); TRANSMEMBRANE (PHOBIUS); NON_CYTOPLASMIC_DOMAIN (PHOBIUS); TRANSMEMBRANE (PHOBIUS); CYTOPLASMIC_DOMAIN (PHOBIUS); IPR017850 (SUPERFAMILY); TMhelix (TMHMM); TMhelix (TMHMM)	F:GO:0003824; F:GO:0008484	F:catalytic activity; F:sulfuric ester hydrolase activity
581	[INTERPRO, BLASTED, MAPPED]	K9F6M6_PEND2	PDIG_85670	EKV05000.1	WD40/YVTN repeat-like-containing domain protein	398	7	0	81.39	3	P:GO:0008150; F:GO:0003674; C:GO:0005575	P:biological_process; F:molecular_function; C:cellular_component			SIGNAL_PEPTIDE_N_REGION (PHOBIUS); NON_CYTOPLASMIC_DOMAIN (PHOBIUS); SIGNAL_PEPTIDE_C_REGION (PHOBIUS); SIGNAL_PEPTIDE (PHOBIUS); SIGNAL_PEPTIDE_H_REGION (PHOBIUS); SignalP-noTM (SIGNALP_EUK); SSF82171 (SUPERFAMILY)	no GO terms	no GO terms
582	[INTERPRO, NO-BLAST]	K9FVB1_PEND2	PDIG_85680	EKV05001.1	---NA---	53									no IPS match	no IPS match	no IPS match
583	[INTERPRO, BLASTED, MAPPED, ANNOTATED]	K9FAD3_PEND2	PDIG_85690	EKV05002.1	Major facilitator superfamily domain, general substrate transporter	551	20	0	72.81	4	P:GO:0055085; F:GO:0022857; C:GO:0005886; C:GO:0016021	P:transmembrane transport; F:transmembrane transporter activity; C:plasma membrane; C:integral component of membrane	EC:7	Translocases	G3DSA:1.20.1720.10 (GENE3D); IPR036259 (G3DSA:1.20.1250.GENE3D); IPR011701 (PFAM); mobidb-lite (MOBIDB_LITE); PTHR23501:SF157 (PANTHER); PTHR23501 (PANTHER); NON_CYTOPLASMIC_DOMAIN (PHOBIUS); CYTOPLASMIC_DOMAIN (PHOBIUS); NON_CYTOPLASMIC_DOMAIN (PHOBIUS); CYTOPLASMIC_DOMAIN (PHOBIUS); CYTOPLASMIC_DOMAIN (PHOBIUS); TRANSMEMBRANE (PHOBIUS); NON_CYTOPLASMIC_DOMAIN (PHOBIUS); TRANSMEMBRANE (PHOBIUS);…	P:GO:0055085; F:GO:0022857	P:transmembrane transport; F:transmembrane transporter activity
584	[INTERPRO, BLASTED, MAPPED, ANNOTATED]	K9FQI3_PEND2	PDIG_85700	EKV05003.1	Major facilitator superfamily domain, general substrate transporter	511	20	0	74.89	5	P:GO:0034219; P:GO:1902600; F:GO:0005351; C:GO:0005886; C:GO:0016021	P:carbohydrate transmembrane transport; P:proton transmembrane transport; F:carbohydrate:proton symporter activity; C:plasma membrane; C:integral component of membrane	EC:7	Translocases	IPR003663 (PRINTS); IPR005828 (PFAM); IPR003663 (TIGRFAM); IPR036259 (G3DSA:1.20.1250.GENE3D); PTHR48022:SF54 (PANTHER); PTHR48022 (PANTHER); IPR005829 (PROSITE_PATTERNS); IPR005829 (PROSITE_PATTERNS); IPR005829 (PROSITE_PATTERNS); TRANSMEMBRANE (PHOBIUS); TRANSMEMBRANE (PHOBIUS); TRANSMEMBRANE (PHOBIUS); TRANSMEMBRANE (PHOBIUS); TRANSMEMBRANE (PHOBIUS); NON_CYTOPLASMIC_DOMAIN (PHOBIUS); NON_CYTO…	P:GO:0055085; F:GO:0022857; C:GO:0016020; C:GO:0016021	P:transmembrane transport; F:transmembrane transporter activity; C:membrane; C:integral component of membrane
585	[INTERPRO, BLASTED, MAPPED, ANNOTATED]	K9F7D4_PEND2	PDIG_85710	EKV05004.1	Acyl-CoA oxidase	695	20	0	67.7	10	P:GO:0033540; P:GO:0042758; P:GO:0055088; F:GO:0003988; F:GO:0003997; F:GO:0004300; F:GO:0005504; F:GO:0016616; F:GO:0071949; C:GO:0005777	P:fatty acid beta-oxidation using acyl-CoA oxidase; P:long-chain fatty acid catabolic process; P:lipid homeostasis; F:acetyl-CoA C-acyltransferase activity; F:acyl-CoA oxidase activity; F:enoyl-CoA hydratase activity; F:fatty acid binding; F:oxidoreductase activity, acting on the CH-OH group of donors, NAD or NADP as acceptor; F:FAD binding; C:peroxisome	EC:2.3.1.16; EC:1.1.1; EC:1.3.3.6; EC:4.2.1.17	Acetyl-CoA C-acyltransferase; Acting on the CH-OH group of donors; Acyl-CoA oxidase; Enoyl-CoA hydratase	G3DSA:2.40.110.10 (GENE3D); IPR002655 (PFAM); IPR012258 (PIRSF); G3DSA:1.20.140.10 (GENE3D); G3DSA:1.20.140.10 (GENE3D); IPR037069 (G3DSA:1.10.540.GENE3D); IPR029320 (PFAM); IPR006091 (PFAM); PTHR10909:SF250 (PANTHER); IPR012258 (PANTHER); IPR036250 (SUPERFAMILY); IPR036250 (SUPERFAMILY); IPR009100 (SUPERFAMILY)	P:GO:0006631; P:GO:0006635; F:GO:0003997; F:GO:0016627; F:GO:0050660; F:GO:0071949; C:GO:0005777	P:fatty acid metabolic process; P:fatty acid beta-oxidation; F:acyl-CoA oxidase activity; F:oxidoreductase activity, acting on the CH-CH group of donors; F:flavin adenine dinucleotide binding; F:FAD binding; C:peroxisome
586	[INTERPRO, BLASTED, MAPPED, ANNOTATED]	K9F6N0_PEND2	PDIG_85720	EKV05005.1	putative transposable element	1180	20	0	97.25	2	P:GO:0015074; F:GO:0003676	P:DNA integration; F:nucleic acid binding			Coil (COILS); IPR036397 (G3DSA:3.30.420.GENE3D); mobidb-lite (MOBIDB_LITE); mobidb-lite (MOBIDB_LITE); mobidb-lite (MOBIDB_LITE); mobidb-lite (MOBIDB_LITE); mobidb-lite (MOBIDB_LITE); mobidb-lite (MOBIDB_LITE); mobidb-lite (MOBIDB_LITE); mobidb-lite (MOBIDB_LITE); mobidb-lite (MOBIDB_LITE); mobidb-lite (MOBIDB_LITE); mobidb-lite (MOBIDB_LITE); PTHR45895 (PANTHER); IPR001584 (PROSITE_PROFILES); IP…	P:GO:0015074; F:GO:0003676	P:DNA integration; F:nucleic acid binding
587	[INTERPRO, BLASTED, MAPPED, ANNOTATED]	K9FVB6_PEND2	PDIG_85730	EKV05006.1	Putative glutathione-dependent formaldehyde-activating enzyme	191	12	9.09485e-143	76.49	6	P:GO:0006886; P:GO:0046294; P:GO:0090630; F:GO:0005096; F:GO:0008270; F:GO:0051907	P:intracellular protein transport; P:formaldehyde catabolic process; P:activation of GTPase activity; F:GTPase activator activity; F:zinc ion binding; F:S-(hydroxymethyl)glutathione synthase activity	EC:4.4.1.22	S-(hydroxymethyl)glutathione synthase	IPR014185 (PIRSF); IPR014185 (TIGRFAM); IPR006913 (PFAM); G3DSA:3.90.1590.10 (GENE3D); PTHR33337:SF30 (PANTHER); PTHR33337 (PANTHER); IPR014185 (HAMAP); IPR006913 (PROSITE_PROFILES); IPR011057 (SUPERFAMILY)	P:GO:0046294; F:GO:0008270; F:GO:0016846; F:GO:0051907	P:formaldehyde catabolic process; F:zinc ion binding; F:carbon-sulfur lyase activity; F:S-(hydroxymethyl)glutathione synthase activity
588	[INTERPRO, BLASTED, MAPPED, ANNOTATED]	K9FAD7_PEND2	PDIG_85740	EKV05007.1	Integral membrane protein	326	20	0	68.8	1	C:GO:0016021	C:integral component of membrane			mobidb-lite (MOBIDB_LITE); PTHR37013 (PANTHER); CYTOPLASMIC_DOMAIN (PHOBIUS); NON_CYTOPLASMIC_DOMAIN (PHOBIUS); TRANSMEMBRANE (PHOBIUS); NON_CYTOPLASMIC_DOMAIN (PHOBIUS); TRANSMEMBRANE (PHOBIUS); NON_CYTOPLASMIC_DOMAIN (PHOBIUS); TRANSMEMBRANE (PHOBIUS); TRANSMEMBRANE (PHOBIUS); TRANSMEMBRANE (PHOBIUS); TRANSMEMBRANE (PHOBIUS); CYTOPLASMIC_DOMAIN (PHOBIUS); CYTOPLASMIC_DOMAIN (PHOBIUS); CYTOPLASM…	no GO terms	no GO terms
589	[INTERPRO, BLASTED, MAPPED, ANNOTATED]	K9FQI6_PEND2	PDIG_85750	EKV05008.1	alcohol dehydrogenase	330	20	0	74.67	2	F:GO:0008270; F:GO:0016616	F:zinc ion binding; F:oxidoreductase activity, acting on the CH-OH group of donors, NAD or NADP as acceptor	EC:1.1.1	Acting on the CH-OH group of donors	IPR020843 (SMART); IPR013149 (PFAM); IPR013154 (PFAM); G3DSA:3.40.50.720 (GENE3D); G3DSA:3.90.180.10 (GENE3D); PTHR42683 (PANTHER); PTHR42683:SF18 (PANTHER); IPR002328 (PROSITE_PATTERNS); cd05283 (CDD); IPR011032 (SUPERFAMILY); IPR036291 (SUPERFAMILY)	F:GO:0008270; F:GO:0016491	F:zinc ion binding; F:oxidoreductase activity
590	[INTERPRO, NO-BLAST]	K9F7D9_PEND2	PDIG_85760	EKV05009.1	---NA---	47									TMhelix (TMHMM)	no GO terms	no GO terms
591	[INTERPRO, BLASTED, MAPPED, ANNOTATED]	K9F6N3_PEND2	PDIG_85770	EKV05010.1	Concanavalin A-like lectin/glucanases superfamily	134	11	2.88543e-55	57.81	1	F:GO:0016491	F:oxidoreductase activity	EC:1	Oxidoreductases	IPR002227 (PFAM); IPR008922 (G3DSA:1.10.1280.GENE3D); mobidb-lite (MOBIDB_LITE); IPR008922 (SUPERFAMILY)	F:GO:0016491	F:oxidoreductase activity
592	[INTERPRO, BLASTED, MAPPED, ANNOTATED]	K9FVB9_PEND2	PDIG_85780	EKV05011.1	Concanavalin A-like lectin/glucanases superfamily	187	6	4.89774e-140	68.64	2	F:GO:0016491; F:GO:0030246	F:oxidoreductase activity; F:carbohydrate binding	EC:1	Oxidoreductases	G3DSA:2.60.310.20 (GENE3D); mobidb-lite (MOBIDB_LITE)	no GO terms	no GO terms
593	[INTERPRO, BLASTED, MAPPED, ANNOTATED]	K9FAE0_PEND2	PDIG_85790	EKV05012.1	Concanavalin A-like lectin/glucanases superfamily	38	2	2.17247e-12	84.85	3	P:GO:0042438; F:GO:0004503; F:GO:0030246	P:melanin biosynthetic process; F:monophenol monooxygenase activity; F:carbohydrate binding	EC:1.14.18.1	Tyrosinase	no IPS match	no IPS match	no IPS match
594	[INTERPRO, BLASTED, MAPPED, ANNOTATED]	K9FQJ2_PEND2	PDIG_85800	EKV05013.1	Esterase, putative	266	13	0	67.07	1	F:GO:0016787	F:hydrolase activity	EC:3	Hydrolases	IPR036514 (G3DSA:3.40.50.GENE3D); IPR013830 (PFAM); IPR037459 (PANTHER); SIGNAL_PEPTIDE_H_REGION (PHOBIUS); SIGNAL_PEPTIDE_C_REGION (PHOBIUS); SIGNAL_PEPTIDE_N_REGION (PHOBIUS); SIGNAL_PEPTIDE (PHOBIUS); NON_CYTOPLASMIC_DOMAIN (PHOBIUS); IPR037459 (CDD); SignalP-noTM (SIGNALP_GRAM_NEGATIVE); SignalP-noTM (SIGNALP_EUK); SignalP-TM (SIGNALP_GRAM_POSITIVE); SSF52266 (SUPERFAMILY)	F:GO:0016787	F:hydrolase activity
595	[INTERPRO, BLASTED, MAPPED, ANNOTATED]	K9F7E2_PEND2	PDIG_85810	EKV05014.1	general amidase-B	539	20	0	69.61	2	F:GO:0004040; F:GO:0043864	F:amidase activity; F:indoleacetamide hydrolase activity	EC:3.5.1.4	Amidase	IPR023631 (PFAM); PIRSF001221 (PIRSF); IPR036928 (G3DSA:3.90.1300.GENE3D); PTHR46072:SF5 (PANTHER); PTHR46072 (PANTHER); IPR036928 (SUPERFAMILY)	no GO terms	no GO terms
596	[INTERPRO, BLASTED, MAPPED, ANNOTATED]	K9F6N6_PEND2	PDIG_85820	EKV05015.1	Leucine rich repeat 5	125	12	2.9112e-37	61.34	3	P:GO:0035690; C:GO:0005886; C:GO:0009277	P:cellular response to drug; C:plasma membrane; C:fungal-type cell wall			SSF52058 (SUPERFAMILY)	no GO terms	no GO terms
597	[INTERPRO, BLASTED, MAPPED, ANNOTATED]	K9FVC4_PEND2	PDIG_85830	EKV05016.1	aldehyde reductase 1	336	20	0	74.72	8	P:GO:0006012; P:GO:0006071; P:GO:0033347; F:GO:0004032; F:GO:0047834; F:GO:0047956; C:GO:0005576; C:GO:0005829	P:galactose metabolic process; P:glycerol metabolic process; P:tetrose metabolic process; F:alditol:NADP+ 1-oxidoreductase activity; F:D-threo-aldose 1-dehydrogenase activity; F:glycerol dehydrogenase [NADP+] activity; C:extracellular region; C:cytosol	EC:1.1.1.21; EC:1.1.1.122; EC:1.1.1.72	Aldose reductase; D-threo-aldose 1-dehydrogenase; Glycerol dehydrogenase (NADP(+))	IPR020471 (PRINTS); IPR020471 (PIRSF); IPR023210 (PFAM); IPR036812 (G3DSA:3.20.20.GENE3D); PTHR11732 (PANTHER); PTHR11732:SF389 (PANTHER); IPR036812 (SUPERFAMILY)	F:GO:0016491; F:GO:0047834	F:oxidoreductase activity; F:D-threo-aldose 1-dehydrogenase activity
598	[INTERPRO, BLASTED, MAPPED, ANNOTATED]	K9FAE2_PEND2	PDIG_85840	EKV05017.1	F-actin-capping protein subunit alpha	635	10	0	73.06	7	P:GO:0006355; F:GO:0016491; F:GO:0046914; F:GO:0097159; F:GO:1901363; C:GO:0016020; C:GO:0043229	P:regulation of transcription, DNA-templated; F:oxidoreductase activity; F:transition metal ion binding; F:organic cyclic compound binding; F:heterocyclic compound binding; C:membrane; C:intracellular organelle	EC:1	Oxidoreductases	mobidb-lite (MOBIDB_LITE); mobidb-lite (MOBIDB_LITE); mobidb-lite (MOBIDB_LITE); mobidb-lite (MOBIDB_LITE); mobidb-lite (MOBIDB_LITE); mobidb-lite (MOBIDB_LITE); mobidb-lite (MOBIDB_LITE); mobidb-lite (MOBIDB_LITE); mobidb-lite (MOBIDB_LITE); mobidb-lite (MOBIDB_LITE); mobidb-lite (MOBIDB_LITE); mobidb-lite (MOBIDB_LITE); IPR038852 (PANTHER)	no GO terms	no GO terms
599	[INTERPRO, BLASTED, MAPPED, ANNOTATED]	K9FQJ7_PEND2	PDIG_85850	EKV05018.1	F-actin-capping protein subunit alpha	274	11	0	85.25	4	P:GO:0051016; F:GO:0051015; C:GO:0008290; C:GO:0030479	P:barbed-end actin filament capping; F:actin filament binding; C:F-actin capping protein complex; C:actin cortical patch			IPR002189 (PRINTS); IPR042276 (G3DSA:3.90.1150.GENE3D); IPR002189 (PFAM); IPR042489 (G3DSA:3.30.1140.GENE3D); PTHR10653:SF0 (PANTHER); IPR002189 (PANTHER); IPR017865 (PROSITE_PATTERNS); IPR017865 (PROSITE_PATTERNS); IPR037282 (SUPERFAMILY)	P:GO:0051016; C:GO:0008290	P:barbed-end actin filament capping; C:F-actin capping protein complex
600	[INTERPRO, BLASTED, MAPPED, ANNOTATED]	K9F7E5_PEND2	PDIG_85860	EKV05019.1	Peroxisomal biogenesis factor 11	224	20	1.22885e-166	54.87	2	P:GO:0016559; C:GO:0005779	P:peroxisome fission; C:integral component of peroxisomal membrane			IPR008733 (PFAM); PTHR12652:SF23 (PANTHER); PTHR12652 (PANTHER); NON_CYTOPLASMIC_DOMAIN (PHOBIUS); CYTOPLASMIC_DOMAIN (PHOBIUS); TRANSMEMBRANE (PHOBIUS); CYTOPLASMIC_DOMAIN (PHOBIUS); TRANSMEMBRANE (PHOBIUS); TMhelix (TMHMM); TMhelix (TMHMM)	P:GO:0016559; C:GO:0005779	P:peroxisome fission; C:integral component of peroxisomal membrane
601	[INTERPRO, BLASTED, MAPPED, ANNOTATED]	K9GQW7_PEND2	PDIG_14810	EKV05048.1	HAT dimerization	364	20	9.27524e-65	59.18	1	F:GO:0046983	F:protein dimerization activity			IPR008906 (PFAM); mobidb-lite (MOBIDB_LITE); mobidb-lite (MOBIDB_LITE); IPR012337 (SUPERFAMILY)	F:GO:0046983	F:protein dimerization activity
602	[INTERPRO, BLASTED, MAPPED, ANNOTATED]	K9F7G8_PEND2	PDIG_85450	EKV05049.1	Zinc finger, BED-type predicted	89	11	4.79316e-52	70.26	1	F:GO:0005488	F:binding			no IPS match	no IPS match	no IPS match
603	[INTERPRO, BLASTED, MAPPED]	K9F6R2_PEND2	PDIG_85060	EKV05050.1	hypothetical protein Pdw03_8944	714	8	0	71.39	3	P:GO:0008150; F:GO:0003674; C:GO:0005575	P:biological_process; F:molecular_function; C:cellular_component			mobidb-lite (MOBIDB_LITE); mobidb-lite (MOBIDB_LITE); mobidb-lite (MOBIDB_LITE); mobidb-lite (MOBIDB_LITE); mobidb-lite (MOBIDB_LITE); mobidb-lite (MOBIDB_LITE); mobidb-lite (MOBIDB_LITE); mobidb-lite (MOBIDB_LITE); mobidb-lite (MOBIDB_LITE)	no GO terms	no GO terms
604	[INTERPRO, BLASTED, MAPPED, ANNOTATED]	K9FVF3_PEND2	PDIG_85070	EKV05051.1	hypothetical protein Pdw03_8945	353	11	0	62.2	1	C:GO:0016021	C:integral component of membrane			mobidb-lite (MOBIDB_LITE); mobidb-lite (MOBIDB_LITE); mobidb-lite (MOBIDB_LITE); mobidb-lite (MOBIDB_LITE); TRANSMEMBRANE (PHOBIUS); TRANSMEMBRANE (PHOBIUS); NON_CYTOPLASMIC_DOMAIN (PHOBIUS); CYTOPLASMIC_DOMAIN (PHOBIUS); TRANSMEMBRANE (PHOBIUS); CYTOPLASMIC_DOMAIN (PHOBIUS); NON_CYTOPLASMIC_DOMAIN (PHOBIUS); TRANSMEMBRANE (PHOBIUS); CYTOPLASMIC_DOMAIN (PHOBIUS); TMhelix (TMHMM); TMhelix (TMHMM);…	no GO terms	no GO terms
605	[INTERPRO, BLASTED, MAPPED, ANNOTATED]	K9FAG7_PEND2	PDIG_85080	EKV05052.1	Ubiquitin supergroup	377	20	0	68.22	8	P:GO:0006289; P:GO:0043161; F:GO:0003684; F:GO:0031593; F:GO:0043130; F:GO:0070628; C:GO:0005654; C:GO:0005829	P:nucleotide-excision repair; P:proteasome-mediated ubiquitin-dependent protein catabolic process; F:damaged DNA binding; F:polyubiquitin modification-dependent protein binding; F:ubiquitin binding; F:proteasome binding; C:nucleoplasm; C:cytosol			IPR004806 (PRINTS); IPR006636 (SMART); IPR015940 (SMART); IPR000626 (SMART); IPR004806 (TIGRFAM); IPR000626 (PFAM); G3DSA:1.10.8.10 (GENE3D); G3DSA:3.10.20.90 (GENE3D); G3DSA:1.10.8.10 (GENE3D); IPR015360 (PFAM); IPR036353 (G3DSA:1.10.10.GENE3D); IPR015940 (PFAM); mobidb-lite (MOBIDB_LITE); mobidb-lite (MOBIDB_LITE); mobidb-lite (MOBIDB_LITE); mobidb-lite (MOBIDB_LITE); PTHR10621 (PANTHER); PTHR1…	P:GO:0006289; P:GO:0043161; F:GO:0003684; F:GO:0005515	P:nucleotide-excision repair; P:proteasome-mediated ubiquitin-dependent protein catabolic process; F:damaged DNA binding; F:protein binding
606	[INTERPRO, BLASTED, MAPPED, ANNOTATED]	K9FQM8_PEND2	PDIG_85090	EKV05053.1	GPI mannosyltransferase 4	454	12	0	76.12	4	P:GO:0006506; F:GO:0000026; C:GO:0005789; C:GO:0016021	P:GPI anchor biosynthetic process; F:alpha-1,2-mannosyltransferase activity; C:endoplasmic reticulum membrane; C:integral component of membrane	EC:2.4.1	Glycosyltransferases	IPR005599 (PFAM); IPR005599 (PANTHER); PTHR22760:SF3 (PANTHER); NON_CYTOPLASMIC_DOMAIN (PHOBIUS); CYTOPLASMIC_DOMAIN (PHOBIUS); NON_CYTOPLASMIC_DOMAIN (PHOBIUS); CYTOPLASMIC_DOMAIN (PHOBIUS); NON_CYTOPLASMIC_DOMAIN (PHOBIUS); TRANSMEMBRANE (PHOBIUS); TRANSMEMBRANE (PHOBIUS); TRANSMEMBRANE (PHOBIUS); CYTOPLASMIC_DOMAIN (PHOBIUS); NON_CYTOPLASMIC_DOMAIN (PHOBIUS); CYTOPLASMIC_DOMAIN (PHOBIUS); TRAN…	F:GO:0016757	F:glycosyltransferase activity
607	[INTERPRO, BLASTED, MAPPED, ANNOTATED]	K9F7H2_PEND2	PDIG_85100	EKV05054.1	S-phase kinase-associated protein 1	159	15	1.02217e-115	85.71	14	P:GO:0000712; P:GO:0006790; P:GO:0016567; P:GO:0031146; P:GO:0045841; P:GO:0060542; P:GO:0101026; F:GO:0016874; F:GO:0043295; F:GO:0061630; F:GO:0097602; C:GO:0017117; C:GO:0043224; C:GO:0043291	P:resolution of meiotic recombination intermediates; P:sulfur compound metabolic process; P:protein ubiquitination; P:SCF-dependent proteasomal ubiquitin-dependent protein catabolic process; P:negative regulation of mitotic metaphase/anaphase transition; P:regulation of strand invasion; P:mitotic nuclear membrane biogenesis; F:ligase activity; F:glutathione binding; F:ubiquitin protein ligase act…	EC:2; EC:6	Transferases; Ligases	IPR001232 (SMART); IPR011333 (G3DSA:3.30.710.GENE3D); IPR016897 (PIRSF); IPR016073 (PFAM); IPR016072 (PFAM); PTHR11165:SF120 (PANTHER); IPR016897 (PANTHER); cd18322 (CDD); IPR036296 (SUPERFAMILY); IPR011333 (SUPERFAMILY)	P:GO:0006511	P:ubiquitin-dependent protein catabolic process
608	[INTERPRO, NO-BLAST]	K9F6R5_PEND2	PDIG_85110	EKV05055.1	---NA---	42									no IPS match	no IPS match	no IPS match
609	[INTERPRO, BLASTED]	K9FVF6_PEND2	PDIG_85120	EKV05056.1	hypothetical protein PITC_029230	57	1	4.46722e-19	90.48						no IPS match	no IPS match	no IPS match
610	[INTERPRO, BLASTED, MAPPED, ANNOTATED]	K9FAH1_PEND2	PDIG_85130	EKV05057.1	ABC multidrug transporter Mdr1	1333	20	0	80.28	7	P:GO:0035690; P:GO:1990961; F:GO:0005524; F:GO:0008559; C:GO:0000324; C:GO:0005886; C:GO:0016021	P:cellular response to drug; P:xenobiotic detoxification by transmembrane export across the plasma membrane; F:ATP binding; F:ABC-type xenobiotic transporter activity; C:fungal-type vacuole; C:plasma membrane; C:integral component of membrane	EC:7.6.2.2	ABC-type xenobiotic transporter	Coil (COILS); IPR003593 (SMART); IPR003439 (PFAM); IPR003439 (PFAM); IPR036640 (G3DSA:1.20.1560.GENE3D); IPR011527 (PFAM); IPR027417 (G3DSA:3.40.50.GENE3D); IPR027417 (G3DSA:3.40.50.GENE3D); mobidb-lite (MOBIDB_LITE); mobidb-lite (MOBIDB_LITE); PTHR24221:SF294 (PANTHER); IPR039421 (PANTHER); IPR017871 (PROSITE_PATTERNS); IPR017871 (PROSITE_PATTERNS); NON_CYTOPLASMIC_DOMAIN (PHOBIUS); TRANSMEMBRAN…	P:GO:0055085; F:GO:0005524; F:GO:0140359; C:GO:0016021	P:transmembrane transport; F:ATP binding; F:ABC-type transporter activity; C:integral component of membrane
611	[INTERPRO, BLASTED, MAPPED, ANNOTATED]	K9FQN2_PEND2	PDIG_85140	EKV05058.1	DNA repair protein, Swi5	67	7	4.05353e-37	77.79	4	P:GO:0000709; P:GO:0010772; C:GO:0032798; C:GO:0034974	P:meiotic joint molecule formation; P:meiotic DNA recombinase assembly involved in reciprocal meiotic recombination; C:Swi5-Sfr1 complex; C:Swi5-Swi2 complex			IPR010760 (PFAM); G3DSA:1.20.5.170 (GENE3D); IPR010760 (PANTHER)	no GO terms	no GO terms
612	[INTERPRO, BLASTED, MAPPED, ANNOTATED]	K9F7H5_PEND2	PDIG_85150	EKV05059.1	Integral membrane protein (Ytp1), putative	467	20	0	65.74	1	C:GO:0016021	C:integral component of membrane			IPR018825 (PFAM); IPR018827 (PFAM); mobidb-lite (MOBIDB_LITE); PTHR31685 (PANTHER); PTHR31685:SF2 (PANTHER); TRANSMEMBRANE (PHOBIUS); CYTOPLASMIC_DOMAIN (PHOBIUS); CYTOPLASMIC_DOMAIN (PHOBIUS); TRANSMEMBRANE (PHOBIUS); SIGNAL_PEPTIDE_C_REGION (PHOBIUS); NON_CYTOPLASMIC_DOMAIN (PHOBIUS); SIGNAL_PEPTIDE_N_REGION (PHOBIUS); NON_CYTOPLASMIC_DOMAIN (PHOBIUS); TRANSMEMBRANE (PHOBIUS); NON_CYTOPLASMIC_D…	no GO terms	no GO terms
613	[INTERPRO, BLASTED, MAPPED, ANNOTATED]	K9F6R8_PEND2	PDIG_85160	EKV05060.1	SUMO activating enzyme (AosA), putative	394	20	0	67.54	4	P:GO:0016925; F:GO:0019948; C:GO:0005737; C:GO:0031510	P:protein sumoylation; F:SUMO activating enzyme activity; C:cytoplasm; C:SUMO activating enzyme complex	EC:6.2	Forming carbon-sulfur bonds	IPR000011 (PRINTS); G3DSA:3.40.50.720 (GENE3D); IPR000594 (PFAM); PTHR10953:SF162 (PANTHER); PTHR10953 (PANTHER); cd01492 (CDD); IPR035985 (SUPERFAMILY)	P:GO:0006464; F:GO:0008641	P:cellular protein modification process; F:ubiquitin-like modifier activating enzyme activity
[truncated: 8,519 more rows]
