# Supplementary material for: Transcriptomic Profile of Penicillium digitatum Reveals Novel Aspects of the Mode of Action of the Antifungal Protein AfpB
Source: Microbiol Spectr. 2023 Apr 6;11(3):e04846-22. doi: 10.1128/spectrum.04846-22 (PMC10269557; doi:10.1128/spectrum.04846-22)
Supplement: Supplemental file 3 — Supplemental material. Download spectrum.04846-22-s0003.xlsx, XLSX file, 3.5 MB [file spectrum.04846-22-s0003.xlsx]

## Sheet: all_genes_dig_AfpB
Supplemental Data 2. Differentially expressed gene (DEG) analysis of Experiment I (AvB) and Experiment II (1v2, 1v3, 1v4, 1v5).
						Experiment I						Experiment II
	Gene_ID	Annotation	OMICS Improv. Ann.	Length	TAG	Tags_AvB	FC_AvB_nv	logFC_AvB	logCPM_AvB	P.Value_AvB	FDR_AvB	Tags 1v2	FC_1v2	logFC_1v2	logCPM_1v2	P-Value_1v2	FDR_1v2	Tags 1v3	FC_1v3	logFC_1v3	logCPM_1v3	P-Value_1v3	FDR_1v3	Tags 1v4	FC_1v4	logFC_1v4	logCPM_1v4	P-Value_1v4	FDR_1v4	Tags_1v5	FC_1v5	logFC_1v5	logCPM_1v5	P-Value_1v5	FDR_1v5
1	PDIG_00010	hypothetical protein	AAA-like domain protein	479		NA	NA	NA	NA	NA	NA	[]	-2.63923	-1.40012	-0.469128	0.0477859	0.180086	[]	1.64021	0.713879	-0.469128	0.270568	0.488432	[DOWN]	-6.16175	-2.62334	-0.469128	0.00129734	0.00375069	[]	-2.82316	-1.49731	-0.469128	0.0334166	0.102586
2	PDIG_00020	HC-toxin synthetase	HC-toxin synthetase	742		[]	1.44929	0.53535	1.06712	0.112842	0.338525	[UP]	2.62121	1.39024	0.133049	0.00501118	0.0409637	[]	2.49353	1.31819	0.133049	0.00938538	0.0569987	[]	1.01549	0.0221727	0.133049	1	1	[]	1.10119	0.139062	0.133049	0.867688	0.926161
3	PDIG_00030	ABC multidrug transporter%2C putative	Leptomycin B resistance protein	1170		[]	1.24242	0.313157	2.12324	0.25022	0.525667	[]	1.7681	0.8222	1.93362	0.0698787	0.226195	[]	1.61816	0.694354	1.93362	0.12566	0.305924	[DOWN]	-3.40379	-1.76714	1.93362	0.000326384	0.0011632	[]	-2.07893	-1.05584	1.93362	0.0262092	0.0856985
4	PDIG_00040	Ribosome biogenesis protein%2C putative	Ribosome biogenesis protein, putative	336		[DOWN]	-2.18229	-1.12585	6.47694	6.02229e-09	8.79852e-07	[]	-1.17425	-0.231736	5.8862	0.326921	0.552343	[]	-1.49103	-0.576311	5.8862	0.0148293	0.0768213	[]	1.49565	0.58077	5.8862	0.0137904	0.0283759	[]	-1.76691	-0.821227	5.8862	0.000565002	0.0043514
5	PDIG_00050	Peroxisomal membrane protein (PmpP24)%2C putative	Peroxisomal membrane protein (PmpP24), putative	216		[]	-1.12407	-0.168727	5.42051	0.604469	0.81787	[]	-1.26923	-0.343948	5.55406	0.187294	0.401818	[]	-1.62899	-0.703982	5.55406	0.00725755	0.0486093	[DOWN]	-2.42681	-1.27906	5.55406	1.50479e-06	1.09772e-05	[]	-1.2625	-0.336283	5.55406	0.198197	0.355872
6	PDIG_00060	hypothetical protein	hydrolase CocE/NonD family protein	668		[]	1.10908	0.14936	4.80418	0.42308	0.686431	[]	1.11338	0.154941	4.98805	0.351531	0.573954	[]	-1.07861	-0.109176	4.98805	0.515318	0.71167	[]	1.18894	0.24968	4.98805	0.134336	0.197542	[]	-1.04376	-0.061787	4.98805	0.717939	0.827336
7	PDIG_00070	hypothetical protein	Histone-lysine N-methyltransferase 2B	407		[]	1.25382	0.326328	4.80543	0.105504	0.32513	[]	1.17694	0.235042	5.00671	0.25567	0.481434	[]	1.05669	0.079558	5.00671	0.701825	0.839138	[]	-1.23757	-0.307507	5.00671	0.138129	0.201932	[]	-1.57389	-0.654339	5.00671	0.00168346	0.0104664
8	PDIG_00080	RING finger protein	RING finger protein	801		[]	1.29744	0.375666	6.69755	0.120213	0.351958	[]	-1.52423	-0.608077	6.78345	0.0332359	0.143316	[]	-1.24984	-0.321747	6.78345	0.258678	0.475879	[]	-1.21571	-0.2818	6.78345	0.322826	0.411231	[]	1.23575	0.305385	6.78345	0.283523	0.45259
9	PDIG_00090	MFS transporter%2C putative	Major facilitator superfamily domain, general substrate transporter	433		[]	1.2936	0.371394	5.18455	0.0447481	0.200114	[]	-1.22244	-0.28976	5.04885	0.229681	0.452404	[]	-1.16873	-0.224937	5.04885	0.351535	0.571048	[]	-1.89659	-0.923404	5.04885	0.000156145	0.000627197	[]	-1.28117	-0.357465	5.04885	0.140244	0.282203
10	PDIG_00100	hypothetical protein	GPI anchored protein, putative	261		[]	1.54293	0.625669	2.93396	0.0321618	0.164607	[]	1.06994	0.0975232	4.29892	0.665569	0.81622	[]	-1.06194	-0.0867064	4.29892	0.706428	0.84231	[UP]	3.09305	1.62903	4.29892	8.52206e-13	2.95349e-11	[]	-1.25041	-0.322404	4.29892	0.160504	0.307809
11	PDIG_00110	hypothetical protein	Short-chain dehydrogenase/reductase SDR	247		[]	-1.47618	-0.561873	6.2823	0.0183397	0.116562	[]	1.70583	0.770477	6.6684	0.0144509	0.0832986	[]	1.11331	0.154851	6.6684	0.622139	0.785828	[UP]	2.50226	1.32323	6.6684	3.20289e-05	0.000159612	[]	1.08645	0.119618	6.6684	0.703933	0.817531
12	PDIG_00120	Alcohol dehydrogenase%2C putative	alcohol dehydrogenase	329		[]	-1.25366	-0.326145	10.9819	0.317727	0.592749	[]	2.08115	1.05738	9.08566	0.202946	0.420273	[]	2.35718	1.23706	9.08566	0.137835	0.322663	[DOWN]	-29.9531	-4.90464	9.08566	3.85889e-07	3.28907e-06	[]	-3.47438	-1.79676	9.08566	0.033766	0.10328
13	PDIG_00140	hypothetical protein	Cytochrome P450, E-class, group I	410		[]	-1.69878	-0.764497	2.32566	0.0984115	0.312859	[]	-1.26439	-0.338437	-0.103975	0.691599	0.834463	[]	-1.14139	-0.190798	-0.103975	0.840371	0.923747	[]	-2.28962	-1.19511	-0.103975	0.127884	0.189667	[]	-2.59318	-1.37472	-0.103975	0.0894939	0.205731
14	PDIG_00150	COP9 signalosome subunit 1 (CsnA)%2C putative	COP9 signalosome subunit 1 (CsnA), putative	480		[]	1.3365	0.418456	7.90268	0.566003	0.792954	[DOWN]	-3.32371	-1.7328	8.17262	9.58156e-05	0.00226368	[DOWN]	-2.56667	-1.3599	8.17262	0.00197901	0.0200415	[]	-1.55452	-0.636466	8.17262	0.142196	0.207012	[]	1.16909	0.22538	8.17262	0.601978	0.738656
15	PDIG_00160	Short chain dehydrogenase family protein	Short chain dehydrogenase family protein	112		[]	1.51898	0.603103	0.602092	0.460352	0.717987	[DOWN]	-13.749	-3.78125	1.71154	1.75732e-06	0.000111657	[DOWN]	-8.08916	-3.01599	1.71154	7.36666e-05	0.00175743	[DOWN]	-9.60331	-3.26353	1.71154	2.51984e-05	0.000129511	[DOWN]	-6.39844	-2.67772	1.71154	0.000378158	0.00318435
16	PDIG_00170	hypothetical protein	COP9 signalosome complex subunit 1	185		[]	1.0507	0.0713497	7.72066	0.84305	0.944605	[]	-1.87753	-0.908835	7.64034	0.0757572	0.235848	[]	-1.56815	-0.649068	7.64034	0.20295	0.409832	[DOWN]	-7.3273	-2.87328	7.64034	1.32526e-07	1.28944e-06	[DOWN]	-2.50376	-1.32409	7.64034	0.0103317	0.0430675
17	PDIG_00180	hypothetical protein	PX domain-containing protein	154		[]	1.27068	0.345596	4.30889	0.0360141	0.17519	[]	1.13021	0.176586	4.66813	0.516148	0.706892	[]	1.13841	0.187017	4.66813	0.48992	0.692326	[]	1.5503	0.632547	4.66813	0.0191996	0.0376407	[]	1.2069	0.271312	4.66813	0.316973	0.487651
18	PDIG_00190	hypothetical protein	aspartyl-tRNA synthetase, cytoplasmic	542		[]	1.10104	0.138865	6.13038	0.672175	0.854561	[]	-1.1578	-0.211387	6.26377	0.731029	0.857581	[]	-2.29012	-1.19542	6.26377	0.0547173	0.183551	[DOWN]	-2.80444	-1.48771	6.26377	0.0176528	0.0351338	[]	1.78107	0.832741	6.26377	0.17753	0.330216
6871	PDIG_68840	Antifungal protein Afp	Antifungal protein	92	#	[]	-1.17023	-0.226787	5.02065	0.374048	0.648038	[]	2.02363	1.01694	8.73042	0.0169751	0.0930526	[]	1.8424	0.881588	8.73042	0.0389045	0.147643	[DOWN]	-6.92007	-2.79079	8.73042	1.50408e-08	1.78427e-07	[UP]	529.504	9.0485	8.73042	1.11133e-55	9.32074e-52
20	PDIG_00210	hypothetical protein	Acyl-CoA N-acyltransferase	213		[]	1.1396	0.188534	4.58745	0.418572	0.683371	[]	-1.77196	-0.825346	4.35618	0.0464752	0.177566	[]	-1.29929	-0.377725	4.35618	0.359912	0.578715	[DOWN]	-3.90138	-1.96398	4.35618	4.88639e-06	3.08833e-05	[]	-2.0506	-1.03605	4.35618	0.0129161	0.0509777
21	PDIG_00220	hypothetical protein	putative RNA-directed DNA polymerase from transposon X-element	97		NA	NA	NA	NA	NA	NA	NA - filtered					NA - filtered						NA - filtered						NA - filtered						NA - filtered
8163	PDIG_81760	hypothetical protein	WD40 repeat-like protein	91	#	[]	-1.56808	-0.649004	3.49386	0.0467301	0.204378	[]	1.06405	0.0895627	8.50372	0.912481	0.958915	[]	3.25189	1.70128	8.50372	0.0343747	0.135416	[UP]	314.78	8.2982	8.50372	3.85631e-15	2.18533e-13	[UP]	418.454	8.70893	8.50372	4.89277e-16	2.93112e-13
23	PDIG_00240	Succinyl-CoA synthetase beta subunit%2C putative	Succinyl-CoA synthetase beta subunit, putative	393		[]	1.73825	0.797632	2.5008	0.0735663	0.264946	[]	1.83373	0.874783	1.52985	0.0759633	0.236052	[]	1.2049	0.268916	1.52985	0.595076	0.765276	[]	1.14951	0.201022	1.52985	0.683943	0.748757	[]	1.15336	0.205839	1.52985	0.682288	0.800889
9078	PDIG_90930	hypothetical protein	elongation factor 1-gamma	228		[]	1.02607	0.037126	1.1548	0.959697	0.99091	[]	-1.69583	-0.761994	5.27272	0.511411	0.703464	[]	1.09818	0.135117	5.27272	0.944432	0.978378	[UP]	40.4772	5.33904	5.27272	1.64853e-05	8.94903e-05	[UP]	271.076	8.08256	5.27272	6.3115e-09	4.7263e-07
25	PDIG_00260	hypothetical protein	E3 ubiquitin-protein ligase listerin	179		[]	-1.11418	-0.155983	7.97495	0.503754	0.749422	[]	1.13384	0.181213	7.4773	0.735582	0.860197	[]	-1.21626	-0.282452	7.4773	0.598714	0.767738	[]	-2.20599	-1.14143	7.4773	0.0355959	0.0634403	[]	-1.30694	-0.386198	7.4773	0.472022	0.634939
26	PDIG_00270	Actin-binding protein Fragmin%2C putative	Actin-binding protein Fragmin, putative	391		[]	-1.61722	-0.693515	8.30913	0.00670113	0.0619146	[]	1.70066	0.766093	8.29595	0.0131633	0.0786041	[]	1.02147	0.0306441	8.29595	0.920802	0.967159	[DOWN]	-3.08596	-1.62572	8.29595	2.51866e-07	2.2641e-06	[]	1.27596	0.351586	8.29595	0.253283	0.418413
27	PDIG_00280	hypothetical protein	Nucleotide-binding, alpha-beta plait	98		[]	-1.67401	-0.743307	9.02034	0.00137842	0.0204952	[]	-1.68417	-0.752039	9.13453	0.0110412	0.0695215	[DOWN]	-2.26889	-1.18199	9.13453	7.4002e-05	0.00175823	[]	-1.08231	-0.11411	9.13453	0.698265	0.761059	[]	-1.67184	-0.74144	9.13453	0.0122085	0.0488048
28	PDIG_00290	V-type ATPase%2C B subunit%2C putative	v-type proton ATPase subunit B	508		[]	1.28853	0.365726	8.0947	0.043201	0.19587	[]	-1.08572	-0.118646	8.48865	0.556263	0.737259	[]	-1.08744	-0.12094	8.48865	0.548449	0.731759	[]	1.21518	0.281167	8.48865	0.163039	0.232119	[]	1.13628	0.184315	8.48865	0.360513	0.533079
29	PDIG_00300	putative beta-glucosidase L	Glycoside hydrolase family 3	737		[]	1.27641	0.352091	5.31798	0.0515853	0.215879	[]	-1.18076	-0.239717	5.27945	0.574906	0.7514	[]	-1.12932	-0.175456	5.27945	0.682062	0.82771	[DOWN]	-4.71469	-2.23716	5.27945	6.24424e-07	5.04629e-06	[DOWN]	-2.68596	-1.42544	5.27945	0.00109985	0.00738549
30	PDIG_00310	hypothetical protein	hypothetical protein Pdw03_5304	353		[]	-1.04356	-0.0615071	6.92981	0.78959	0.920763	[]	2.43856	1.28603	6.68779	0.0742861	0.234417	[]	2.01552	1.01115	6.68779	0.158098	0.351715	[DOWN]	-70.4499	-6.13853	6.68779	5.39996e-12	1.54046e-10	[DOWN]	-14.7277	-3.88046	6.68779	1.14726e-06	2.92464e-05
31	PDIG_00320	MFS monocarboxylate transporter%2C putative	Major facilitator superfamily domain, general substrate transporter	444		[]	1.22295	0.29037	6.10091	0.355554	0.631489	[]	1.35213	0.435236	5.67962	0.54067	0.72483	[]	1.50782	0.59246	5.67962	0.405428	0.618578	[DOWN]	-45.5728	-5.5101	5.67962	2.0558e-10	3.84866e-09	[DOWN]	-11.574	-3.53282	5.67962	6.89048e-06	0.000124127
32	PDIG_00330	hypothetical protein	hypothetical protein Pdw03_5302	245		[]	1.36557	0.449504	7.227	0.389203	0.660755	[UP]	6.04658	2.59612	6.89827	0.00214118	0.0224891	[]	2.54533	1.34785	6.89827	0.096998	0.260661	[DOWN]	-12.0544	-3.59148	6.89827	5.07605e-05	0.000238905	[DOWN]	-5.61072	-2.48819	6.89827	0.00321368	0.0172005
33	PDIG_00340	Serine carboxypeptidase (CpdS)%2C putative	Peptidase S10, serine carboxypeptidase	517		[]	1.56513	0.646285	3.21437	0.00990374	0.0788043	[UP]	2.18687	1.12887	2.91789	0.000919297	0.0120522	[]	1.60597	0.683443	2.91789	0.0456855	0.162633	[]	1.37968	0.464334	2.91789	0.176837	0.248639	[]	1.67002	0.739869	2.91789	0.030275	0.0955126
34	PDIG_00350	hypothetical protein	Pal1 cell morphology	216		[]	-1.01114	-0.0159836	6.19888	0.963115	0.991576	[]	1.86794	0.901451	6.47067	0.14756	0.351277	[]	-1.01935	-0.0276529	6.47067	0.964546	0.987265	[DOWN]	-9.18313	-3.19899	6.47067	1.98882e-06	1.40524e-05	[]	-1.76402	-0.818863	6.47067	0.187961	0.343137
35	PDIG_00360	hypothetical protein	U6 snRNA phosphodiesterase	312		[]	-1.14943	-0.200923	4.48677	0.240919	0.515766	[]	-1.06615	-0.0924116	4.91666	0.620853	0.786345	[]	-1.33209	-0.413695	4.91666	0.0279588	0.118379	[]	1.09686	0.133377	4.91666	0.478628	0.565467	[]	-1.21656	-0.282804	4.91666	0.135983	0.276215
36	PDIG_00370	hypothetical protein	putative U6 snRNA phosphodiesterase	168		[]	-1.00477	-0.00686309	3.72787	0.978443	0.997417	[]	-1.0495	-0.0697032	3.79457	0.726167	0.856699	[]	-1.23073	-0.299515	3.79457	0.137168	0.322443	[]	1.31641	0.396609	3.79457	0.0459497	0.0789258	[]	1.1479	0.198993	3.79457	0.325122	0.495782
37	PDIG_00380	hypothetical protein	---NA---	77		NA	NA	NA	NA	NA	NA	NA - filtered					NA - filtered						NA - filtered						NA - filtered						NA - filtered
38	PDIG_00390	hypothetical protein	Amino acid transporter, transmembrane	201		NA	NA	NA	NA	NA	NA	NA - filtered					NA - filtered						NA - filtered						NA - filtered						NA - filtered
39	PDIG_00400	hypothetical protein	something about silencing, SAS, complex subunit 4-domain-containing protein	636		[]	1.18401	0.243682	3.94438	0.323562	0.598634	[]	1.16178	0.216333	3.84421	0.450239	0.656837	[]	1.17493	0.232575	3.84421	0.412181	0.624477	[]	1.51833	0.602487	3.84421	0.0338059	0.0607911	[]	1.77788	0.830157	3.84421	0.00351979	0.0184965
40	PDIG_00410	putative 4-hydroxy-2-oxoglutarate aldolase%2C mitochondrial	dihydrodipicolinate synthetase family protein	300		[]	1.3903	0.475398	6.16144	0.0956401	0.308258	[UP]	2.16247	1.11268	5.31122	0.00391849	0.0351116	[UP]	3.13313	1.64761	5.31122	2.42137e-05	0.0007606	[]	-1.87804	-0.909228	5.31122	0.0187031	0.0368396	[]	1.23878	0.30892	5.31122	0.421078	0.590862
41	PDIG_00420	Beta-N-acetylhexosaminidase	Beta-hexosaminidase subunit alpha/beta	589		[]	1.51968	0.603763	7.11287	0.0244969	0.140663	[]	1.45433	0.540351	6.71255	0.280715	0.507405	[]	2.05529	1.03934	6.71255	0.0393744	0.148607	[DOWN]	-19.6948	-4.29975	6.71255	6.93532e-14	3.04537e-12	[DOWN]	-6.4395	-2.68695	6.71255	4.51744e-07	1.39807e-05
42	PDIG_00430	hypothetical protein	Zinc finger, C2H2-like	647		[]	-1.34971	-0.432653	9.54068	0.347394	0.624436	[]	1.5719	0.652511	9.27307	0.237487	0.461515	[]	1.15867	0.212465	9.27307	0.699486	0.837844	[DOWN]	-2.86916	-1.52063	9.27307	0.00684273	0.0155528	[]	1.51101	0.595513	9.27307	0.280675	0.449155
43	PDIG_00440	Bis(5'-nucleosyl)-tetraphosphatase%2C putative	ATP adenylyltransferase, C-terminal	353		[]	1.20066	0.263826	6.01161	0.223334	0.495547	[]	-1.22195	-0.289189	5.97681	0.112117	0.298638	[]	-1.03078	-0.0437374	5.97681	0.811849	0.90738	[]	1.03522	0.0499413	5.97681	0.783827	0.831199	[]	1.17341	0.230708	5.97681	0.205352	0.363776
44	PDIG_00450	hypothetical protein	LPS-induced tumor necrosis factor alpha factor	239		[]	-2.85779	-1.5149	3.71849	0.117961	0.34731	[]	-1.22166	-0.288846	3.25379	0.588574	0.761198	[]	-1.75449	-0.811055	3.25379	0.129754	0.312444	[DOWN]	-19.8653	-4.31218	3.25379	8.40203e-12	2.29537e-10	[]	-1.8198	-0.863782	3.25379	0.10639	0.233533
45	PDIG_00460	hypothetical protein	D-isomer specific 2-hydroxyacid dehydrogenase, NAD-binding	105		NA	NA	NA	NA	NA	NA	NA - filtered					NA - filtered						NA - filtered						NA - filtered						NA - filtered
46	PDIG_00470	hypothetical protein	D-isomer specific 2-hydroxyacid dehydrogenase, NAD-binding	184		NA	NA	NA	NA	NA	NA	NA - filtered					NA - filtered						NA - filtered						NA - filtered						NA - filtered
47	PDIG_00480	hypothetical protein	hypothetical protein Pdw03_5285	184		NA	NA	NA	NA	NA	NA	NA - filtered					NA - filtered						NA - filtered						NA - filtered						NA - filtered
48	PDIG_00490	hypothetical protein	nineteen complex-related protein 2-domain-containing protein	357		[]	-1.10247	-0.140742	5.45591	0.369341	0.645239	[]	1.15755	0.21107	5.2658	0.261139	0.487031	[]	1.09408	0.129713	5.2658	0.490601	0.692706	[]	-1.05716	-0.08019	5.2658	0.671754	0.738788	[]	1.00389	0.00559646	5.2658	0.982125	0.993206
49	PDIG_00500	hypothetical protein	nineteen complex-related protein 2-domain-containing protein	29		[]	-1.14498	-0.195321	0.626836	0.589233	0.809065	[]	1.38845	0.47348	0.245576	0.193311	0.408388	[]	1.09237	0.12746	0.245576	0.765012	0.8802	[]	1.55179	0.633936	0.245576	0.0725755	0.116652	[]	1.25314	0.32555	0.245576	0.430452	0.599302
50	PDIG_00510	Small nuclear ribonucleoprotein SmG%2C putative	Ribonucleoprotein LSM domain, eukaryotic/archaea-type	85		[]	-1.35725	-0.44069	5.88028	0.022614	0.133135	[]	1.17522	0.232935	5.97657	0.315596	0.541689	[]	1.13052	0.17699	5.97657	0.446198	0.654179	[]	1.08859	0.122462	5.97657	0.598841	0.675792	[]	-1.24007	-0.310419	5.97657	0.182817	0.336765
51	PDIG_00520	Transcription initiation factor TFIID subunit TSM1/127kD%2C putative	transcription initiation factor TFIID subunit 2	1240		[]	1.39645	0.481768	5.73149	0.00647204	0.060475	[]	-1.56374	-0.644998	6.0621	0.00279356	0.0274351	[]	-1.59229	-0.671102	6.0621	0.00186903	0.0193764	[]	-1.15805	-0.211695	6.0621	0.324313	0.412641	[]	-1.21486	-0.280792	6.0621	0.192113	0.348228
52	PDIG_00530	Sn-1%2C2-diacylglycerol cholinephosphotransferase	CDP-alcohol phosphatidyltransferase	282		[]	-1.32855	-0.409851	6.01303	0.0856509	0.288659	[]	-1.61441	-0.691006	6.31992	0.023706	0.114725	[DOWN]	-2.01132	-1.00815	6.31992	0.00101996	0.0124338	[]	-1.45547	-0.541488	6.31992	0.0756636	0.120828	[]	-1.76154	-0.816837	6.31992	0.00758457	0.0337284
53	PDIG_00540	hypothetical protein	LEA domain protein	1180		[]	-1.20864	-0.27339	7.53679	0.490822	0.739091	[UP]	2.70345	1.4348	6.27734	0.00375706	0.0339918	[]	1.43054	0.516559	6.27734	0.289124	0.509536	[DOWN]	-8.67454	-3.11679	6.27734	3.84762e-09	5.24715e-08	[DOWN]	-4.72915	-2.24158	6.27734	1.09613e-05	0.000182044
54	PDIG_00550	hypothetical protein	Terpenoid synthase	355		[]	1.24632	0.317678	4.8206	0.312179	0.58857	[]	1.76262	0.817725	4.45827	0.0168867	0.092689	[]	1.89009	0.918455	4.45827	0.00731355	0.0488755	[]	-1.49507	-0.58021	4.45827	0.0924409	0.143335	[]	-1.61556	-0.692036	4.45827	0.0455295	0.128484
55	PDIG_00560	hypothetical protein	putative RNA-directed DNA polymerase from transposon X-element	176		[]	1.5451	0.6277	2.9291	0.0656266	0.247673	[]	1.79344	0.842733	2.53564	0.0118911	0.0731702	[]	1.92414	0.944217	2.53564	0.00490426	0.0372911	[DOWN]	-4.54793	-2.18521	2.53564	6.65313e-09	8.53208e-08	[DOWN]	-2.63495	-1.39777	2.53564	0.000102065	0.00111027
8164	PDIG_81770	Putative isoaspartyl peptidase/L-asparaginase	Peptidase, asparaginase 2	535		[]	1.73515	0.795063	0.454973	0.0440455	0.198168	[]	-2.20999	-1.14404	5.9494	0.217364	0.436236	[]	1.44543	0.531495	5.9494	0.547273	0.730984	[UP]	124.104	6.9554	5.9494	1.22254e-10	2.45885e-09	[UP]	185.836	7.53789	5.9494	1.08024e-11	2.3842e-09
57	PDIG_00580	Glucose oxidase%2C putative	Glucose oxidase	604		NA	NA	NA	NA	NA	NA	[]	-2.01452	-1.01043	-1.28186	0.161047	0.367739	[DOWN]	-8.95624	-3.16289	-1.28186	0.000356545	0.00577286	[]	1.47961	0.56522	-1.28186	0.421918	0.510845	[]	-1.38415	-0.469004	-1.28186	0.572191	0.714557
58	PDIG_00590	PAF acetylhydrolase family protein	PAF acetylhydrolase family protein	318		[]	1.08644	0.119607	0.943246	0.704667	0.872322	[]	1.0643	0.0899035	0.560755	0.866636	0.934727	[]	1.20357	0.267317	0.560755	0.533979	0.722723	[]	1.01971	0.0281656	0.560755	1	1	[]	-1.3887	-0.473738	0.560755	0.297977	0.468061
59	PDIG_00600	Trichodiene synthase	Trichodiene synthase	384		[]	1.37975	0.464411	2.35111	0.383869	0.65725	[UP]	5.6108	2.48821	1.28112	0.000774215	0.0107107	[UP]	8.69838	3.12075	1.28112	3.38921e-05	0.000986182	[DOWN]	-19.3017	-4.27066	1.28112	2.62007e-05	0.000133909	[DOWN]	-9.19948	-3.20155	1.28112	0.00110967	0.00744544
9076	PDIG_90910	hypothetical protein	FAD dependent oxidoreductase	867		[]	-1.01474	-0.0211162	1.43901	0.978363	0.997417	[]	-4.36327	-2.12541	5.3741	0.0781637	0.240219	[]	-1.89265	-0.920411	5.3741	0.420146	0.632945	[UP]	26.5259	4.72933	5.3741	0.000169763	0.000673832	[UP]	156.435	7.28942	5.3741	2.20667e-07	7.87547e-06
61	PDIG_00620	hypothetical protein	TMEM14 protein-like protein	107		[]	-1.15021	-0.201902	4.84915	0.185568	0.449734	[]	-1.04721	-0.0665476	4.44185	0.770495	0.881001	[]	-1.1474	-0.198365	4.44185	0.384043	0.601177	[]	-1.58497	-0.664452	4.44185	0.00382933	0.00942112	[]	-1.52096	-0.604979	4.44185	0.00859926	0.0373109
62	PDIG_00630	hypothetical protein	Monooxygenase, FAD-binding	374		[]	1.48476	0.570226	2.33831	0.0751717	0.26817	[]	2.14127	1.09847	1.95021	0.107624	0.29303	[]	2.73793	1.45308	1.95021	0.0336358	0.133616	[]	1.09227	0.127325	1.95021	0.866442	0.898917	[]	-1.32633	-0.407444	1.95021	0.559659	0.705477
63	PDIG_00640	hypothetical protein	Tubby C-terminal-like domain	202		[]	-1.03342	-0.047433	4.66259	0.822506	0.933605	[]	1.36726	0.451287	4.54245	0.12087	0.311424	[]	1.22954	0.298124	4.54245	0.305469	0.525532	[]	-1.39021	-0.475299	4.54245	0.103815	0.15877	[]	-1.34295	-0.425404	4.54245	0.147197	0.291622
64	PDIG_00650	hypothetical protein	Beta-galactosidase	254		[]	1.0548	0.0769713	1.17383	0.814102	0.930552	[]	1.33849	0.42061	1.08241	0.224507	0.445845	[]	1.22295	0.290361	1.08241	0.403022	0.61646	[]	-1.02867	-0.0407751	1.08241	0.9671	0.977944	[]	-1.0327	-0.0464173	1.08241	0.895479	0.942213
65	PDIG_00660	Endo-1%2C4-beta-xylanase	endo-1,4-beta-xylanase A	216		[]	-1.01054	-0.0151219	4.5847	0.954635	0.9891	[]	1.39089	0.476004	5.20889	0.0774441	0.238907	[]	1.29152	0.369075	5.20889	0.170762	0.366664	[UP]	3.20184	1.6789	5.20889	8.43852e-10	1.35323e-08	[]	1.305	0.384052	5.20889	0.154488	0.300764
66	PDIG_00670	hypothetical protein	Lipopolysaccharide-modifying protein	436		[]	1.16978	0.226234	4.08735	0.238209	0.5121	[]	1.34527	0.427891	4.10977	0.0518037	0.187212	[]	1.23325	0.302462	4.10977	0.170738	0.366664	[]	-1.0981	-0.135003	4.10977	0.546394	0.626896	[]	-1.31795	-0.398299	4.10977	0.0736868	0.180178
67	PDIG_00680	Kinesin family protein	Kinesin family protein	1634		[]	1.10443	0.143301	6.09231	0.380678	0.654242	[]	1.13794	0.186429	5.73792	0.322474	0.54771	[]	1.05453	0.0766069	5.73792	0.686355	0.829939	[]	-1.08301	-0.11505	5.73792	0.543223	0.624197	[]	-1.17485	-0.232473	5.73792	0.219344	0.380798
68	PDIG_00690	CCAAT-binding transcription factor subunit HAPB	nuclear transcription factor Y, alpha	361		[]	1.28555	0.362382	6.03878	0.040072	0.187648	[]	1.37098	0.455206	6.00499	0.0650619	0.215596	[]	1.19381	0.255572	6.00499	0.300335	0.520329	[]	1.24092	0.311405	6.00499	0.207266	0.284953	[]	1.22444	0.292124	6.00499	0.237081	0.40008
69	PDIG_00700	hypothetical protein	fungal-specific transcription factor	273		[]	1.16908	0.225368	3.01395	0.370245	0.645528	[]	1.41669	0.502524	3.0958	0.0242216	0.11627	[]	1.24456	0.315637	3.0958	0.161597	0.355633	[]	1.92133	0.942106	3.0958	2.19666e-05	0.000114644	[]	1.3716	0.455859	3.0958	0.0437277	0.124616
70	PDIG_00710	Arsenite resistance protein Ars2%2C putative	arsenite resistance protein Ars2	892		[]	1.11022	0.150842	6.62158	0.367054	0.643173	[]	1.03995	0.0565209	6.70258	0.757049	0.873365	[]	1.01732	0.0247739	6.70258	0.893336	0.951901	[]	1.24037	0.310769	6.70258	0.0895085	0.139459	[]	1.28033	0.356515	6.70258	0.0515979	0.140171
71	PDIG_00720	hypothetical protein	acetamidase	442		[]	-1.11991	-0.163378	5.07878	0.583464	0.804064	[]	1.39334	0.478545	5.51145	0.0490486	0.182913	[]	-1.31985	-0.400375	5.51145	0.100781	0.266557	[]	-1.54164	-0.624469	5.51145	0.0109029	0.0232088	[]	-1.02002	-0.0285974	5.51145	0.907478	0.950305
72	PDIG_00730	hypothetical protein	bZIP transcription factor, bZIP-1	423		[]	1.04154	0.0587234	6.53042	0.757542	0.904031	[]	1.87819	0.909343	7.03106	0.0773437	0.238837	[]	-1.08061	-0.111843	7.03106	0.827073	0.916094	[]	1.40254	0.488038	7.03106	0.340695	0.429105	[]	1.49825	0.583281	7.03106	0.255232	0.420308
73	PDIG_00740	Eukaryotic translation initiation factor 3 subunit EifCd%2C putative	Eukaryotic translation initiation factor 3 subunit D	591		[]	-1.522	-0.605969	9.02404	0.0597829	0.235582	[]	1.72145	0.783625	9.26036	0.0204758	0.104778	[]	-1.58159	-0.661373	9.26036	0.0501263	0.173008	[]	-1.1915	-0.252773	9.26036	0.4524	0.539957	[]	-1.08218	-0.113947	9.26036	0.734717	0.840064
74	PDIG_00750	hypothetical protein	hydrophobin, putative	109		[]	-1.49082	-0.576105	7.19487	0.0458992	0.202923	[]	2.45426	1.29529	7.62416	0.142439	0.342892	[]	-1.32239	-0.403153	7.62416	0.643456	0.801287	[]	-3.33568	-1.73798	7.62416	0.051877	0.0877202	[]	-1.06138	-0.0859369	7.62416	0.921382	0.958697
75	PDIG_00760	hypothetical protein	NADH-cytochrome b5 reductase 2	306		[]	-1.01055	-0.0151438	2.98966	0.982364	0.999413	[DOWN]	-9.6637	-3.27258	4.09819	5.30731e-06	0.000252912	[DOWN]	-7.56703	-2.91973	4.09819	3.39745e-05	0.000986182	[]	1.30373	0.382647	4.09819	0.558506	0.638333	[]	1.41056	0.496271	4.09819	0.448294	0.614846
76	PDIG_00770	Oxalate decarboxylase%2C putative	Bicupin, oxalate decarboxylase/oxidase	401		[]	-1.33862	-0.420752	6.96208	0.04241	0.193915	[]	1.20096	0.264191	6.18136	0.604932	0.773929	[]	1.23701	0.30686	6.18136	0.547757	0.731185	[DOWN]	-43.1493	-5.43126	6.18136	2.06213e-18	2.24612e-16	[DOWN]	-11.1261	-3.47588	6.18136	6.81927e-10	7.83469e-08
77	PDIG_00780	hypothetical protein	hypothetical protein Pdw03_5250	77		NA	NA	NA	NA	NA	NA	NA - filtered					NA - filtered						NA - filtered						NA - filtered						NA - filtered
78	PDIG_00790	Ab-hydrolase associated lipase%2C putative	Ab-hydrolase associated lipase, putative	631		[]	1.07137	0.0994554	4.88898	0.724381	0.885825	[]	-1.39589	-0.481182	5.39402	0.118526	0.307859	[]	-1.93151	-0.94973	5.39402	0.00222358	0.021896	[]	1.19696	0.259371	5.39402	0.399307	0.488261	[]	1.3763	0.460793	5.39402	0.134405	0.273872
79	PDIG_00800	hypothetical protein	Glycoside hydrolase, superfamily	78		NA	NA	NA	NA	NA	NA	NA - filtered					NA - filtered						NA - filtered						NA - filtered						NA - filtered
80	PDIG_00810	Zinc/cadmium resistance protein	Zinc/cadmium resistance protein	469		[]	-1.30236	-0.381123	9.05481	0.0507991	0.213879	[]	-1.03079	-0.0437562	8.74536	0.845797	0.923484	[]	-1.26619	-0.34049	8.74536	0.130353	0.313168	[]	-1.22459	-0.2923	8.74536	0.193957	0.269458	[]	-1.67776	-0.746535	8.74536	0.000962476	0.00666012
81	PDIG_00820	Manganese ion homeostasis (Fr)%2C putative	Manganese ion homeostasis (Fr), putative	662		[]	1.4608	0.546758	5.90314	0.00114244	0.0177985	[]	-1.41218	-0.497921	6.22534	0.0486124	0.181801	[]	-1.14856	-0.199829	6.22534	0.428002	0.639212	[]	1.34457	0.427142	6.22534	0.0896526	0.139606	[]	1.41949	0.505373	6.22534	0.0448988	0.127089
82	PDIG_00830	MFS monosaccharide transporter%2C putative	MFS monosaccharide transporter, putative	524		[]	-1.50691	-0.59159	9.32824	0.278407	0.555859	[]	-1.10844	-0.148526	9.26369	0.610868	0.778624	[]	-1.74014	-0.7992	9.26369	0.00650932	0.0450072	[]	-1.09667	-0.133128	9.26369	0.648413	0.718299	[]	1.235	0.304513	9.26369	0.297239	0.467631
83	PDIG_00840	hypothetical protein	DUF833 domain protein	320		[]	1.5073	0.591966	5.56634	0.000457748	0.00932432	[]	1.33076	0.412253	5.576	0.181392	0.393821	[]	1.81525	0.860171	5.576	0.0054373	0.0398643	[DOWN]	-2.21377	-1.1465	5.576	0.000256532	0.000944069	[]	1.03111	0.0441946	5.576	0.889038	0.938696
84	PDIG_00850	hypothetical protein	TB2/DP1/HVA22-related protein	327		[]	-1.06369	-0.089077	6.74924	0.653211	0.844016	[]	1.19587	0.258057	6.46959	0.328321	0.553493	[]	1.35973	0.443325	6.46959	0.0931668	0.254877	[]	1.29242	0.370072	6.46959	0.161166	0.229881	[]	1.11428	0.156106	6.46959	0.55483	0.701923
85	PDIG_00870	hypothetical protein	universal stress protein family domain protein	473		[]	1.26171	0.335376	5.69876	0.136958	0.378777	[]	-1.28535	-0.362162	6.27592	0.041774	0.165419	[]	-1.20133	-0.264631	6.27592	0.136494	0.321567	[UP]	2.26829	1.1816	6.27592	3.60228e-11	8.32296e-10	[]	1.54792	0.630335	6.27592	0.000386914	0.00323857
86	PDIG_00880	hypothetical protein	MFS transporter, sugar porter (SP) family protein	266		[]	-1.34922	-0.432129	8.31445	0.0991874	0.314467	[UP]	2.11924	1.08355	7.64241	0.00372282	0.0339015	[]	1.53284	0.616205	7.64241	0.0965697	0.259957	[]	1.12613	0.171378	7.64241	0.643355	0.714111	[]	1.35208	0.435182	7.64241	0.239927	0.403341
87	PDIG_00890	hypothetical protein	serine threonine protein kinase	208		NA	NA	NA	NA	NA	NA	NA - filtered					NA - filtered						NA - filtered						NA - filtered						NA - filtered
4653	PDIG_46630	Phenolpthiocerol synthesis polyketide synthase ppsA	Acyl transferase/acyl hydrolase/lysophospholipase	2618		[]	2.00225	1.00162	4.8294	0.0138007	0.0967709	[]	-1.03549	-0.0503193	8.33517	0.959211	0.982261	[]	-1.02786	-0.0396409	8.33517	0.969038	0.989127	[UP]	36.3201	5.1827	8.33517	8.36444e-06	4.97889e-05	[UP]	109.692	6.77732	8.33517	5.93734e-08	2.84551e-06
89	PDIG_00910	Phosphoribosylaminoimidazolecarboxamide formyltransferase/IMP cyclohydrolase	Phosphoribosylaminoimidazolecarboxamide formyltransferase/IMP cyclohydrolase	595		[]	1.07447	0.10362	7.65416	0.582143	0.803853	[]	-1.19725	-0.259723	7.27889	0.424985	0.637226	[]	1.0432	0.0610126	7.27889	0.851475	0.930008	[UP]	2.34903	1.23207	7.27889	0.000182547	0.00071443	[]	1.52197	0.605936	7.27889	0.0629919	0.160533
90	PDIG_00920	hypothetical protein	Insulin-induced protein family	362		[]	1.04164	0.0588531	6.35038	0.770752	0.910026	[]	-1.52896	-0.612553	6.5874	0.000799218	0.0109964	[]	-1.18987	-0.250803	6.5874	0.168515	0.364783	[]	1.20442	0.268342	6.5874	0.139755	0.20399	[]	1.30318	0.382037	6.5874	0.0357516	0.107533
91	PDIG_00930	INO80 chromatin remodeling complex (Ies1)%2C putative	INO80 chromatin remodeling complex (Ies1), putative	736		[]	1.10836	0.14843	6.28598	0.313893	0.589704	[]	1.03025	0.0429967	6.20771	0.817017	0.907235	[]	-1.00925	-0.013277	6.20771	0.945579	0.979031	[]	1.39426	0.479501	6.20771	0.010495	0.0224926	[]	1.19125	0.25247	6.20771	0.178348	0.331077
92	PDIG_00940	ATP dependent RNA helicase (Dbp1)%2C putative	Helicase, C-terminal	691		[]	-1.50883	-0.593428	8.80437	0.0171011	0.11174	[]	-1.49717	-0.582241	7.98399	0.109379	0.295044	[]	-1.88612	-0.915423	7.98399	0.0122177	0.0679252	[]	1.05319	0.0747589	7.98399	0.836746	0.875816	[]	-1.21245	-0.277927	7.98399	0.443546	0.610425
93	PDIG_00950	Peptidyl-prolyl cis-trans isomerase B	Peptidyl-prolyl cis-trans isomerase B	268		[]	1.08039	0.111556	8.18129	0.591714	0.809702	[]	1.17427	0.231765	8.16768	0.244068	0.468666	[]	1.36212	0.445852	8.16768	0.0251575	0.110181	[]	1.30856	0.387978	8.16768	0.0513237	0.0869173	[]	1.16573	0.221234	8.16768	0.266378	0.433136
94	PDIG_00960	hypothetical protein	Ribosomal protein S13	119		[]	-1.47776	-0.563416	5.42417	0.000438086	0.00903677	[]	1.04347	0.0613915	5.67427	0.736898	0.861086	[]	-1.05298	-0.0744827	5.67427	0.684223	0.828675	[]	1.30488	0.383921	5.67427	0.0341041	0.0612355	[]	1.07111	0.0991084	5.67427	0.585773	0.725325
95	PDIG_00970	hypothetical protein	Retrograde transport protein Dsl1 C-terminal	1329		[]	-1.52917	-0.612748	7.12535	0.00197201	0.0267353	[]	1.18966	0.250548	6.69292	0.186545	0.400653	[]	1.1086	0.148733	6.69292	0.433288	0.643503	[]	1.68959	0.756673	6.69292	7.03136e-05	0.000315358	[]	1.04358	0.0615347	6.69292	0.745946	0.847616
96	PDIG_00980	Zinc metalloprotease%2C putative	zinc metalloprotease	1054		[]	1.20204	0.265483	6.78116	0.126056	0.361402	[]	1.21987	0.286726	6.19935	0.230473	0.453537	[]	1.47524	0.560946	6.19935	0.018973	0.090724	[]	1.59808	0.676339	6.19935	0.00473746	0.0113103	[]	1.21278	0.278318	6.19935	0.244265	0.407597
97	PDIG_00990	hypothetical protein	Ribosomal protein L34	190		[]	-1.45179	-0.537831	4.66451	0.00784668	0.0681607	[]	1.10198	0.140102	4.68619	0.510513	0.702605	[]	-1.02966	-0.0421611	4.68619	0.848743	0.928326	[UP]	2.01966	1.01411	4.68619	1.97173e-06	1.39552e-05	[]	1.23393	0.303263	4.68619	0.157355	0.303876
98	PDIG_01000	hypothetical protein	predicted protein	168		[DOWN]	-2.67944	-1.42193	5.92096	7.6093e-07	4.80625e-05	[]	-1.21776	-0.284236	4.80625	0.385413	0.604258	[]	-1.78868	-0.838894	4.80625	0.0107883	0.0625737	[]	-1.13377	-0.181123	4.80625	0.58054	0.659254	[DOWN]	-2.63268	-1.39653	4.80625	2.90218e-05	0.000402324
99	PDIG_01010	CaaX prenyl protease Ste24	CaaX prenyl protease Ste24	456		[]	1.22437	0.292039	6.91664	0.153176	0.401817	[]	1.48943	0.574764	7.24382	0.00382196	0.0343936	[]	1.59321	0.671932	7.24382	0.000727617	0.00977969	[]	1.66703	0.73728	7.24382	0.000212697	0.000811967	[]	1.32005	0.400591	7.24382	0.0437707	0.124696
100	PDIG_01020	hypothetical protein	eukaryotic translation initiation factor 2 subunit gamma	492		[]	-1.17852	-0.236973	7.58305	0.283237	0.560478	[]	1.0803	0.111434	7.17164	0.762403	0.876168	[]	1.0718	0.100037	7.17164	0.786408	0.893108	[UP]	2.31141	1.20877	7.17164	0.00120089	0.00352285	[]	1.23412	0.303489	7.17164	0.41059	0.580907
101	PDIG_01030	60S ribosome biogenesis protein Mak11%2C putative	60S ribosome biogenesis protein Mak11, putative	491		[DOWN]	-2.04685	-1.03341	6.31772	2.26296e-07	1.66113e-05	[]	-1.18588	-0.245956	5.75294	0.287928	0.515004	[]	-1.65083	-0.723193	5.75294	0.00180376	0.0188121	[]	1.64213	0.715567	5.75294	0.00191531	0.00525646	[]	-1.35335	-0.43654	5.75294	0.0595102	0.154639
102	PDIG_01040	Chromatin modification-related protein eaf1	chromatin modification-like protein VID21	1406		[]	1.07312	0.101811	7.52153	0.61816	0.82692	[]	-1.14232	-0.191964	6.5936	0.346764	0.570145	[]	-1.09326	-0.12864	6.5936	0.527485	0.71954	[]	-1.09551	-0.131599	6.5936	0.51807	0.602059	[]	-1.12895	-0.174983	6.5936	0.390936	0.562591
103	PDIG_01050	hypothetical protein	duf4419 domain protein	210		NA	NA	NA	NA	NA	NA	NA - filtered					NA - filtered						NA - filtered						NA - filtered						NA - filtered
104	PDIG_01060	Pre-mRNA-splicing factor spp2	Pre-mRNA-splicing factor spp2	528		[]	-1.19108	-0.252274	4.80309	0.131977	0.370426	[]	-1.03691	-0.0522893	4.70897	0.832319	0.915865	[]	-1.21371	-0.279422	4.70897	0.239609	0.454469	[]	1.19999	0.263019	4.70897	0.266362	0.350319	[]	-1.14482	-0.195121	4.70897	0.413368	0.58346
105	PDIG_01070	Small nucleolar ribonucleoprotein complex subunit%2C putative	Small nucleolar ribonucleoprotein complex subunit, putative	972		[]	-1.72467	-0.786323	6.03032	0.000264512	0.00609788	[]	-1.36326	-0.447063	5.38392	0.143575	0.344539	[]	-1.66401	-0.734668	5.38392	0.0163331	0.0820271	[]	1.87731	0.908663	5.38392	0.00292419	0.00750005	[]	-1.23394	-0.303268	5.38392	0.321429	0.492029
106	PDIG_01080	hypothetical protein	DNA-directed DNA polymerase, family B, conserved site	844		[]	1.50637	0.591078	5.50677	0.00188003	0.0257021	[]	1.12964	0.175865	5.63547	0.276289	0.502925	[]	1.16872	0.22493	5.63547	0.164209	0.35912	[]	1.23482	0.304305	5.63547	0.060165	0.0997635	[]	-1.01092	-0.0156749	5.63547	0.929234	0.962159
107	PDIG_01090	hypothetical protein	Peptidase C19, ubiquitin carboxyl-terminal hydrolase 2	608		[]	-1.0948	-0.130671	5.05978	0.421249	0.684415	[]	-1.09128	-0.126021	5.47966	0.547873	0.730918	[]	-1.19028	-0.251298	5.47966	0.230577	0.443746	[]	1.17309	0.23032	5.47966	0.272043	0.356504	[]	1.23018	0.298874	5.47966	0.154183	0.300379
108	PDIG_01100	Proteasome subunit beta type	Proteasome B-type subunit	182		[]	1.21905	0.285754	7.40892	0.0824753	0.282717	[]	1.1071	0.14679	7.57486	0.484198	0.682547	[]	1.15503	0.207926	7.57486	0.32175	0.543728	[]	-1.09071	-0.125261	7.57486	0.551562	0.631787	[]	1.00835	0.0120019	7.57486	0.955002	0.977332
109	PDIG_01110	Small nucleolar ribonucleoprotein complex subunit%2C putative	Small nucleolar ribonucleoprotein complex subunit, putative	606		[DOWN]	-2.1369	-1.09552	6.30373	8.95996e-05	0.00274458	[]	-1.26366	-0.337609	5.31629	0.10607	0.289964	[]	-1.77642	-0.828977	5.31629	7.84397e-05	0.00182812	[]	1.29415	0.372002	5.31629	0.0738072	0.11836	[]	-1.73361	-0.793778	5.31629	0.000165101	0.00165342
110	PDIG_01120	hypothetical protein	Zinc finger, C3HC4 RING-type	421		[]	-1.03241	-0.0460097	5.20883	0.766375	0.907884	[]	1.11457	0.156493	4.95863	0.348506	0.571491	[]	1.31411	0.394082	4.95863	0.0175416	0.0858419	[]	1.30267	0.381471	4.95863	0.0220777	0.0424303	[]	1.27427	0.349674	4.95863	0.0364902	0.109106
111	PDIG_01130	hypothetical protein	putative ubiquitin-conjugating enzyme E2	106		NA	NA	NA	NA	NA	NA	NA - filtered					NA - filtered						NA - filtered						NA - filtered						NA - filtered
112	PDIG_01140	hypothetical protein	Aminopeptidase 2	118		NA	NA	NA	NA	NA	NA	NA - filtered					NA - filtered						NA - filtered						NA - filtered						NA - filtered
113	PDIG_01150	Cytoskeleton organisation protein (Dec1)%2C putative	60S ribosomal protein L36	1108		[]	-1.37497	-0.4594	9.05722	0.0432852	0.196001	[]	1.38587	0.470795	9.60791	0.238019	0.462099	[]	1.01825	0.026094	9.60791	0.947832	0.979669	[UP]	2.49153	1.31703	9.60791	0.00113811	0.00336356	[]	1.39471	0.479968	9.60791	0.229064	0.391318
114	PDIG_01160	hypothetical protein	GLUT4 regulating protein TUG	494		[]	1.07799	0.108345	6.75202	0.696879	0.867294	[]	-1.24496	-0.3161	6.85985	0.175622	0.386092	[]	1.09058	0.125089	6.85985	0.591876	0.763072	[]	-1.13543	-0.183235	6.85985	0.432872	0.521234	[]	1.40849	0.494149	6.85985	0.0343955	0.104331
115	PDIG_01170	hypothetical protein	proteasome component PUP3	206		[]	-1.06323	-0.0884535	7.58898	0.622355	0.8294	[]	-1.02801	-0.0398491	7.91728	0.846712	0.923484	[]	1.10505	0.144113	7.91728	0.481745	0.684471	[]	1.23888	0.309038	7.91728	0.131612	0.194029	[]	1.46777	0.55363	7.91728	0.00701804	0.031868
116	PDIG_01180	Sensor histidine kinase/response regulator%2C putative	serine/threonine protein kinase	951		[]	1.16773	0.223711	5.13584	0.278603	0.556114	[]	-1.24447	-0.315535	4.69468	0.169492	0.379479	[]	-1.0257	-0.0366097	4.69468	0.875932	0.942456	[UP]	2.3636	1.24099	4.69468	5.24154e-08	5.44069e-07	[]	1.2757	0.351294	4.69468	0.123092	0.258649
117	PDIG_01190	GPI anchored protein%2C putative	putative GPI anchored protein	132		NA	NA	NA	NA	NA	NA	NA - filtered					NA - filtered						NA - filtered						NA - filtered						NA - filtered
118	PDIG_01200	hypothetical protein	putative GPI anchored protein	44		NA	NA	NA	NA	NA	NA	NA - filtered					NA - filtered						NA - filtered						NA - filtered						NA - filtered
119	PDIG_01210	hypothetical protein	endosomal cargo receptor (Erp5)	229		[]	1.21697	0.283295	6.14951	0.0898978	0.296434	[]	1.26247	0.336245	6.80933	0.0516084	0.187134	[]	1.27735	0.353154	6.80933	0.0408667	0.151786	[]	1.32087	0.401486	6.80933	0.0201832	0.0392661	[]	1.14794	0.199047	6.80933	0.250266	0.414327
120	PDIG_01220	SWR1-complex protein 4	SWR1-complex protein 4	498		[]	-1.12823	-0.174062	5.38239	0.235077	0.508908	[]	-1.08485	-0.117493	5.09851	0.563195	0.742575	[]	-1.01945	-0.0277932	5.09851	0.893779	0.95213	[]	1.12856	0.174478	5.09851	0.386391	0.47538	[]	1.02915	0.0414518	5.09851	0.839215	0.906739
121	PDIG_01230	hypothetical protein	hypothetical protein Pdw03_8662	363		[]	-1.03294	-0.0467631	-0.227369	0.963221	0.991576	[]	1.70196	0.767194	-0.579676	0.148552	0.352	[]	1.67653	0.745479	-0.579676	0.156489	0.349154	[DOWN]	-3.40529	-1.76778	-0.579676	0.00855182	0.0188055	[]	-1.62827	-0.703339	-0.579676	0.312961	0.483834
122	PDIG_01240	Transaldolase	Aldolase-type TIM barrel	327	#	[UP]	2.12015	1.08416	3.02489	0.00308134	0.0362291	[]	1.69485	0.761157	2.49041	0.333839	0.557862	[]	2.62487	1.39225	2.49041	0.0788307	0.230608	[DOWN]	-36.3536	-5.18403	2.49041	1.70153e-07	1.60706e-06	[DOWN]	-25.1332	-4.65152	2.49041	1.3679e-06	3.33504e-05
123	PDIG_01250	hypothetical protein	Initiation-specific alpha-1,6-mannosyltransferase	195		NA	NA	NA	NA	NA	NA	NA - filtered					NA - filtered						NA - filtered						NA - filtered						NA - filtered
124	PDIG_01260	1%2C3-beta-glucanosyltransferase Gel3	1,3-beta-glucanosyltransferase Gel3	530		[]	1.29796	0.376244	1.90567	0.386993	0.659117	[]	1.93931	0.955543	0.138134	0.161911	0.369107	[]	2.64386	1.40265	0.138134	0.0354149	0.13828	[]	-2.28355	-1.19128	0.138134	0.105325	0.16064	[]	-3.35899	-1.74803	0.138134	0.0195706	0.0696123
125	PDIG_01270	hypothetical protein	Uncharacterized protein family SERF	73		[DOWN]	-2.0364	-1.02602	6.58246	1.29646e-09	2.55404e-07	[]	-1.34048	-0.422749	6.21612	0.0393077	0.159556	[]	-1.44911	-0.535164	6.21612	0.0091379	0.0562848	[]	1.06877	0.0959459	6.21612	0.639424	0.710594	[]	-1.87547	-0.907254	6.21612	1.17365e-05	0.000191879
126	PDIG_01280	Short-chain dehydrogenase/reductase%2C putative	Short-chain dehydrogenase/reductase, putative	136		[]	1.42344	0.509383	0.751437	0.256266	0.532215	[]	1.69129	0.758126	0.54994	0.197784	0.414912	[]	1.72615	0.787561	0.54994	0.187704	0.390155	[DOWN]	-13.5593	-3.76121	0.54994	9.03472e-07	7.00316e-06	[DOWN]	-5.804	-2.53705	0.54994	0.000235606	0.00217864
127	PDIG_01290	Amino acid permease	Amino acid/polyamine transporter I	558		[DOWN]	-2.79942	-1.48513	4.29567	1.62936e-09	3.01728e-07	[]	-1.66837	-0.738439	2.60387	0.0632063	0.21196	[]	-1.37278	-0.457105	2.60387	0.247681	0.46327	[]	-1.1818	-0.24099	2.60387	0.542579	0.623642	[]	-1.38056	-0.465251	2.60387	0.247434	0.4111
128	PDIG_01300	Cobalamin-independent methionine synthase MetH/D	Cobalamin-independent methionine synthase MetH/D	768		[]	1.08795	0.121613	9.87483	0.617323	0.82661	[]	-1.47073	-0.556531	9.65118	0.115938	0.304152	[]	-1.0203	-0.028994	9.65118	0.934617	0.974348	[UP]	4.37497	2.12927	9.65118	6.89492e-09	8.82866e-08	[]	1.06924	0.0965823	9.65118	0.784348	0.872814
129	PDIG_01310	hypothetical protein	putative inactive purple acid phosphatase	405		[]	1.07763	0.107863	6.99959	0.674237	0.855692	[]	1.52956	0.613119	6.34434	0.146346	0.34934	[]	1.68839	0.755646	6.34434	0.0738421	0.221026	[DOWN]	-2.78813	-1.4793	6.34434	0.000582386	0.00189765	[DOWN]	-3.09749	-1.6311	6.34434	0.000159732	0.00161407
130	PDIG_01320	hypothetical protein	Tyrosinase	108		NA	NA	NA	NA	NA	NA	NA - filtered					NA - filtered						NA - filtered						NA - filtered						NA - filtered
131	PDIG_01330	3-oxo-5-alpha-steroid 4-dehydrogenase family protein	3-oxo-5-alpha-steroid 4-dehydrogenase, C-terminal	281		[]	-1.04995	-0.0703214	4.62494	0.69068	0.864331	[]	1.38537	0.470267	4.47033	0.0290948	0.131404	[]	1.21111	0.276334	4.47033	0.200308	0.406896	[]	-1.56668	-0.647711	4.47033	0.00307859	0.00784275	[]	-1.39805	-0.483414	4.47033	0.0268756	0.0874344
132	PDIG_01340	Ubiquitin fusion degradation protein UfdB%2C putative	Zinc finger, RING/FYVE/PHD-type	1029		[]	-1.0066	-0.00949536	8.1671	0.974183	0.995896	[]	-1.55969	-0.641259	8.06916	0.0343039	0.146267	[]	-1.3759	-0.460372	8.06916	0.127912	0.309522	[]	-1.38333	-0.46814	8.06916	0.121646	0.181635	[]	-1.05788	-0.0811697	8.06916	0.788259	0.87553
133	PDIG_01350	ER associated DnaJ chaperone (Hlj1)%2C putative	Heat shock protein DnaJ, N-terminal	353		[]	-1.02525	-0.0359724	5.80751	0.815176	0.930552	[]	1.35228	0.435395	6.01285	0.021093	0.106699	[]	1.30058	0.379151	6.01285	0.0445531	0.160166	[]	1.67268	0.742166	6.01285	8.79988e-05	0.000382209	[]	1.39465	0.479906	6.01285	0.0112193	0.0458335
134	PDIG_01360	hypothetical protein	gb	132		[]	-1.32329	-0.404133	4.55032	0.0365249	0.176732	[]	1.3443	0.426858	4.82802	0.0704865	0.227724	[]	1.17315	0.230386	4.82802	0.330284	0.552182	[]	1.69383	0.760291	4.82802	0.00130584	0.00377008	[]	1.42279	0.508724	4.82802	0.0317054	0.0984033
135	PDIG_01370	hypothetical protein	putative nicotinamide mononucleotide adenylyltransferase	290		[]	1.21913	0.285853	4.28041	0.100644	0.316988	[]	1.07265	0.101175	4.62797	0.660502	0.811905	[]	1.10684	0.146453	4.62797	0.52041	0.714552	[]	1.49014	0.575446	4.62797	0.0111473	0.0236749	[]	1.29148	0.369028	4.62797	0.104462	0.23062
9077	PDIG_90920	Cystathionine gamma-synthase	Cystathionine gamma-synthase	588		[]	-1.24731	-0.318821	1.39557	0.416358	0.682469	[]	-1.59378	-0.67245	4.86949	0.513429	0.704882	[]	-1.93232	-0.950331	4.86949	0.33931	0.559814	[UP]	11.3311	3.50222	4.86949	0.000817664	0.00253521	[UP]	85.6186	6.41985	4.86949	7.30292e-08	3.29299e-06
137	PDIG_01390	hypothetical protein	DNA-binding SAP	502		[]	1.16843	0.224571	5.39455	0.212218	0.482278	[]	1.0457	0.0644634	5.52243	0.761848	0.87601	[]	1.10413	0.142904	5.52243	0.497596	0.697911	[]	-1.07922	-0.109991	5.52243	0.602378	0.678686	[]	-1.69675	-0.762772	5.52243	0.000348487	0.00298546
138	PDIG_01400	CAMP-mediated signaling protein Sok1%2C putative	CAMP-mediated signaling protein Sok1, putative	649		[]	1.00538	0.00773922	5.04842	0.979936	0.99794	[]	-2.02894	-1.02073	5.45959	0.0465684	0.177612	[DOWN]	-3.1169	-1.64011	5.45959	0.00162298	0.0174066	[DOWN]	-10.5796	-3.40322	5.45959	1.09232e-09	1.70601e-08	[DOWN]	-5.46799	-2.45101	5.45959	4.66031e-06	9.24235e-05
139	PDIG_01410	Serine carboxypeptidase%2C putative	Peptidase S10, serine carboxypeptidase	469		[]	1.15428	0.206992	2.86	0.418639	0.683371	[]	1.60145	0.679379	2.87566	0.0087045	0.0591131	[]	1.57757	0.657701	2.87566	0.0110427	0.0636967	[]	-1.86426	-0.8986	2.87566	0.000996825	0.00300193	[]	-1.4517	-0.53774	2.87566	0.0486524	0.134359
140	PDIG_01420	Hypothetical protein	Actin-binding, cofilin/tropomyosin type	139		[]	-1.02344	-0.0334261	8.40553	0.956005	0.989149	[DOWN]	-5.40731	-2.43491	9.11318	1.35117e-06	9.06581e-05	[DOWN]	-3.97177	-1.98978	9.11318	6.00063e-05	0.00150231	[]	-1.27992	-0.356054	9.11318	0.457121	0.544816	[]	-1.36867	-0.452779	9.11318	0.344693	0.516332
141	PDIG_01430	Cell morphogenesis protein Sog2%2C putative	adenylate cyclase	993		[]	1.37978	0.464435	5.34049	0.0240225	0.139115	[]	1.38621	0.471141	4.8197	0.0593568	0.204599	[]	1.5787	0.658737	4.8197	0.0083653	0.053088	[]	1.18396	0.24362	4.8197	0.332226	0.420395	[]	1.0915	0.126317	4.8197	0.619695	0.75161
142	PDIG_01440	37S ribosomal protein Rsm25	37S ribosomal protein Rsm25	259		[]	-1.70084	-0.766251	6.2009	4.77667e-07	3.16425e-05	[]	-1.05352	-0.075218	6.21375	0.67059	0.819621	[]	-1.30909	-0.388568	6.21375	0.027948	0.118379	[]	1.17359	0.230932	6.21375	0.190546	0.265511	[]	-1.07162	-0.099796	6.21375	0.573007	0.714988
143	PDIG_01450	Pentatricopeptide repeat protein	Pentatricopeptide repeat protein	787		[]	-1.57145	-0.652094	5.6051	5.65108e-05	0.00196424	[]	-1.0958	-0.131979	5.14275	0.50066	0.69578	[]	-1.28227	-0.358697	5.14275	0.0662204	0.205853	[]	1.06844	0.0955081	5.14275	0.625884	0.69888	[]	-1.23767	-0.307625	5.14275	0.115843	0.247379
144	PDIG_01460	RecQ family helicase RecQ%2C putative	Helicase, C-terminal	452		[]	-1.00084	-0.001208	1.62421	1	1	[]	1.09206	0.127049	2.12931	0.630952	0.793254	[]	1.10827	0.148312	2.12931	0.576698	0.753156	[]	1.28429	0.360966	2.12931	0.166924	0.236965	[]	-1.38687	-0.471828	2.12931	0.0892349	0.205326
145	PDIG_01470	hypothetical protein	K Homology domain, type 1	456		[]	-1.0463	-0.0652955	6.03139	0.743207	0.896649	[]	1.19841	0.261123	6.1331	0.268461	0.494555	[]	1.16249	0.217225	6.1331	0.357854	0.577288	[]	1.67966	0.748171	6.1331	0.00157934	0.00444642	[]	1.29457	0.372469	6.1331	0.115127	0.246591
146	PDIG_01480	hypothetical protein	Acetolactate synthase small subunit	322		[]	1.10572	0.144991	7.26554	0.405677	0.67417	[]	1.37973	0.464389	7.41	0.135572	0.333345	[]	1.16089	0.215236	7.41	0.48872	0.691141	[]	1.27881	0.354807	7.41	0.25403	0.336952	[]	-1.1002	-0.137764	7.41	0.657814	0.782094
147	PDIG_01490	hypothetical protein	Complement C3	862		[]	1.35647	0.439857	6.87863	0.0248474	0.141282	[]	1.20986	0.274835	6.73583	0.117884	0.307334	[]	1.46362	0.54954	6.73583	0.00178315	0.0186242	[]	-1.62784	-0.702957	6.73583	7.2051e-05	0.00032109	[]	-1.51572	-0.599999	6.73583	0.000704755	0.0051833
148	PDIG_01500	Ornithine carbamoyltransferase	Ornithine carbamoyltransferase	380		[]	-1.40813	-0.493778	7.15257	0.0145697	0.100181	[]	1.36595	0.449903	7.19497	0.220299	0.44028	[]	1.02078	0.0296774	7.19497	0.935939	0.974831	[UP]	2.10033	1.07061	7.19497	0.00383876	0.00943878	[]	1.27283	0.348043	7.19497	0.34294	0.514327
149	PDIG_01510	hypothetical protein	Monooxygenase, FAD-binding	451		[]	1.01908	0.0272678	5.81956	0.911103	0.972251	[]	-1.40209	-0.48758	5.50824	0.0241984	0.11627	[]	-1.20151	-0.264853	5.50824	0.22041	0.430703	[]	-1.20421	-0.268092	5.50824	0.215611	0.294325	[]	1.0337	0.0478135	5.50824	0.826985	0.899368
150	PDIG_01520	Tethering factor for nuclear proteasome sts1	nuclear envelope protein Cut8	310		[]	1.04255	0.0601188	7.72026	0.754532	0.902871	[]	-1.02443	-0.0348237	7.55564	0.8956	0.95081	[]	-1.06928	-0.0966356	7.55564	0.714096	0.846879	[]	-1.46538	-0.551279	7.55564	0.0371368	0.0658073	[]	-1.16581	-0.221332	7.55564	0.401335	0.572643
151	PDIG_01530	ATP dependent RNA helicase (Dob1)%2C putative	Helicase, C-terminal	1081		[]	-1.4101	-0.495793	6.9495	0.0109515	0.0836881	[]	-1.03448	-0.0489018	6.48362	0.818814	0.908626	[]	-1.23506	-0.304587	6.48362	0.151659	0.342017	[]	1.56279	0.644121	6.48362	0.00244909	0.0064532	[]	-1.20046	-0.263591	6.48362	0.216363	0.37695
152	PDIG_01540	Cytochrome c subunit%2C putative	Cytochrome c subunit, putative	77		[]	-1.16487	-0.220174	8.15978	0.248264	0.52392	[]	1.16175	0.216297	8.27574	0.332058	0.556438	[]	1.00424	0.00611122	8.27574	0.978372	0.994739	[]	1.37095	0.455173	8.27574	0.0414773	0.0721798	[]	-1.00153	-0.00219862	8.27574	0.992373	0.999139
153	PDIG_01550	Killer toxin sensitivity protein (IKI3)%2C putative	elongator complex protein 1	1336		[]	-1.29517	-0.373141	6.56492	0.0493038	0.210535	[]	1.05864	0.0822099	5.81997	0.813343	0.905467	[]	1.02737	0.0389611	5.81997	0.911866	0.962838	[UP]	2.00109	1.00079	5.81997	0.00422564	0.0102667	[]	1.0672	0.0938288	5.81997	0.787598	0.874912
154	PDIG_01560	hypothetical protein	hypothetical protein PITC_071210	91		[]	1.01446	0.0207127	6.46864	0.974538	0.996053	[UP]	6.42391	2.68345	3.84679	0.00655605	0.0484055	[UP]	10.2486	3.35735	3.84679	0.000944492	0.0118231	[DOWN]	-77.0538	-6.26779	3.84679	7.26524e-07	5.77023e-06	[DOWN]	-32.1476	-5.00664	3.84679	1.9725e-05	0.000293516
155	PDIG_01570	Diphosphomevalonate decarboxylase	Diphosphomevalonate decarboxylase	404		[]	-1.27877	-0.35476	7.58647	0.140167	0.383763	[]	1.5767	0.656911	6.47711	0.00864076	0.0588231	[]	1.8797	0.910505	6.47711	0.00028426	0.00486548	[]	1.33903	0.421191	6.47711	0.0917924	0.142567	[]	-1.76679	-0.821133	6.47711	0.00112894	0.00755058
156	PDIG_01580	Cytochrome c1 heme lyase	Cytochrome c1 heme lyase	288		[]	-1.42754	-0.513533	4.87282	0.00199637	0.0269758	[]	-1.06555	-0.0915937	4.70383	0.657639	0.809842	[]	-1.23315	-0.302348	4.70383	0.144912	0.332344	[]	1.29915	0.377564	4.70383	0.0674127	0.109487	[]	-1.0084	-0.0120634	4.70383	0.96008	0.980539
157	PDIG_01590	hypothetical protein	Syntaxin, N-terminal	256		[]	-1.05005	-0.0704579	6.73188	0.784445	0.917829	[]	1.73309	0.793345	6.95524	0.00018604	0.0038337	[]	1.21908	0.285798	6.95524	0.17659	0.375048	[]	-1.41417	-0.499957	6.95524	0.0185685	0.0366274	[]	1.58648	0.665829	6.95524	0.00169488	0.0105218
158	PDIG_01600	Nuclear envelope protein%2C putative	Nucleoporin protein Ndc1-Nup	581		[]	-1.46192	-0.547864	6.43391	0.140858	0.384844	[]	1.48715	0.572553	6.48614	0.0243309	0.11653	[]	-1.07255	-0.101045	6.48614	0.690761	0.832865	[]	-1.15881	-0.212645	6.48614	0.402354	0.490914	[]	1.42368	0.509621	6.48614	0.0451265	0.127562
159	PDIG_01610	hypothetical protein	UPF0589 protein	188		[]	-1.09365	-0.129155	4.70056	0.489467	0.738353	[]	1.24712	0.318597	4.59411	0.0737306	0.233615	[]	1.45648	0.542486	4.59411	0.00223109	0.0219112	[]	-1.34479	-0.427384	4.59411	0.0180801	0.0358482	[]	-1.28073	-0.356961	4.59411	0.0490985	0.135395
8166	PDIG_81790	hypothetical protein	asparaginyl-tRNA synthetase	401		[]	-1.30151	-0.380189	5.41745	0.105306	0.324807	[]	1.77289	0.826106	8.6434	0.16076	0.367183	[UP]	4.02173	2.00782	8.6434	0.000890772	0.0113367	[UP]	81.806	6.35413	8.6434	3.61608e-18	3.61048e-16	[UP]	79.5908	6.31453	8.6434	5.13372e-18	3.91423e-15
161	PDIG_01630	Polyketide synthase	Acyl transferase/acyl hydrolase/lysophospholipase	3921		[]	-1.13303	-0.180191	3.78839	0.473435	0.728665	[]	-1.79974	-0.847787	2.98387	0.0254903	0.120038	[DOWN]	-2.28595	-1.19279	2.98387	0.00176688	0.0185004	[DOWN]	-2.86827	-1.52018	2.98387	8.8656e-05	0.000384268	[]	-1.70134	-0.766668	2.98387	0.0441787	0.125645
162	PDIG_01640	Dipeptidyl aminopeptidase/acylaminoacyl peptidase	Dipeptidyl aminopeptidase/acylaminoacyl peptidase	207		NA	NA	NA	NA	NA	NA	[]	-1.33325	-0.414947	-1.19063	0.671709	0.820267	[]	1.53451	0.617782	-1.19063	0.403822	0.617026	[]	-1.44392	-0.529994	-1.19063	0.53591	0.61791	[]	2.88604	1.52909	-1.19063	0.0317849	0.0985871
9079	PDIG_90940	hypothetical protein	homoserine O-acetyltransferase	423		[]	3.6897	1.88351	0.923356	0.0426493	0.194463	[]	-1.3687	-0.452805	5.51682	0.692998	0.83538	[]	-4.28902	-2.10065	5.51682	0.0756702	0.224419	[UP]	15.1098	3.91741	5.51682	0.00173579	0.00482726	[UP]	72.8963	6.18777	5.51682	7.9333e-06	0.000140373
164	PDIG_01660	Cytochrome P450 monooxygenase%2C putative	benzoate 4-monooxygenase	488		[]	1.11027	0.150908	2.17878	0.662488	0.849002	[]	-1.31729	-0.397572	3.51255	0.661291	0.812518	[]	-1.44007	-0.52614	3.51255	0.562521	0.742772	[]	1.25206	0.324306	3.51255	0.72235	0.781218	[]	4.31543	2.1095	3.51255	0.024204	0.0805551
9080	PDIG_90950	Aspartokinase	aspartate kinase	452		[]	1.239	0.309175	0.663395	0.633821	0.836346	[]	-1.85497	-0.891393	4.29516	0.457792	0.663242	[]	-3.07611	-1.62111	4.29516	0.184677	0.385296	[UP]	8.69485	3.12016	4.29516	0.0121589	0.0254941	[UP]	50.7849	5.66633	4.29516	4.79024e-05	0.00061337
8165	PDIG_81780	hypothetical protein	phenylalanine aminomutase	268		[]	-1.18676	-0.247029	4.98949	0.402379	0.671818	[]	1.91882	0.94022	7.54858	0.146915	0.350348	[UP]	3.66205	1.87265	7.54858	0.00467648	0.0361823	[UP]	40.6528	5.34528	7.54858	3.35798e-12	1.00583e-10	[UP]	28.3789	4.82675	7.54858	1.1891e-10	1.73269e-08
3265	PDIG_32690	Expansin-like protein 1	Barwin-related endoglucanase	464		[]	1.65525	0.727052	2.61846	0.00641584	0.0602894	[]	1.08942	0.123566	6.33101	0.729216	0.857037	[]	1.0623	0.0871856	6.33101	0.814636	0.90892	[UP]	39.2758	5.29557	6.33101	5.1758e-39	2.17047e-35	[UP]	25.2415	4.65772	6.33101	3.04358e-32	1.27633e-28
8981	PDIG_89960	UDP-glucose 4-epimerase%2C putative	UDP-glucose 4-epimerase	446		[]	-1.05618	-0.0788552	1.18266	0.886397	0.964941	[]	1.50685	0.591533	5.04083	0.465016	0.668702	[]	-1.89537	-0.92248	5.04083	0.264057	0.481654	[UP]	34.7446	5.11872	5.04083	4.86246e-08	5.09392e-07	[UP]	21.9391	4.45543	5.04083	9.78413e-07	2.54054e-05
6576	PDIG_65890	hypothetical protein	mitochondrial chaperone BCS1	503		NA	NA	NA	NA	NA	NA	[]	2.7108	1.43872	2.92242	0.0225777	0.111777	[UP]	4.89468	2.29121	2.92242	0.00030531	0.00514642	[UP]	24.3028	4.60305	2.92242	9.5133e-12	2.53295e-10	[UP]	21.2611	4.41014	2.92242	6.26293e-11	1.09359e-08
170	PDIG_01720	Dual specificity phosphatase%2C putative	Dual specificity phosphatase	354		[]	-1.68139	-0.749655	5.33812	0.000680624	0.0122971	[]	1.15994	0.214051	5.09308	0.473433	0.674699	[]	-1.00129	-0.00186084	5.09308	0.997279	1	[]	1.26304	0.336904	5.09308	0.260523	0.343934	[]	1.10762	0.147459	5.09308	0.623051	0.753703
171	PDIG_01730	hypothetical protein	Zinc finger, C2H2	660		[]	-1.91873	-0.940153	7.11068	0.054033	0.222242	[]	-1.04331	-0.0611701	6.75053	0.87455	0.938781	[DOWN]	-2.49549	-1.31932	6.75053	0.000783237	0.01024	[DOWN]	-4.58664	-2.19744	6.75053	5.25368e-08	5.44656e-07	[]	-1.99298	-0.994925	6.75053	0.0107489	0.0444751
172	PDIG_01740	Acyl-CoA thioester hydrolase%2C putative	Acyl-CoA thioester hydrolase, putative	462		[]	-1.2028	-0.266397	6.48326	0.301913	0.580495	[]	1.11587	0.158172	5.85635	0.534216	0.720217	[]	1.9434	0.958585	5.85635	0.000173701	0.00337734	[]	1.4498	0.535856	5.85635	0.0353146	0.062991	[]	1.81563	0.860473	5.85635	0.000750789	0.00543272
173	PDIG_01750	L-lactate dehydrogenase	L-lactate dehydrogenase	395		[]	-1.62949	-0.704416	2.23378	0.0779473	0.27352	[]	-1.27719	-0.35297	1.96959	0.346374	0.569727	[]	-1.14814	-0.199297	1.96959	0.598804	0.767738	[DOWN]	-7.07761	-2.82326	1.96959	3.34513e-11	7.77165e-10	[DOWN]	-2.06652	-1.0472	1.96959	0.00622634	0.0290921
174	PDIG_01760	Aspartic-type endopeptidase ctsD	vacuolar protease A	473		[]	1.16587	0.221411	4.68914	0.401844	0.671437	[DOWN]	-2.2358	-1.16079	5.45778	0.000118139	0.00267744	[]	-1.67506	-0.744215	5.45778	0.0126442	0.0692213	[]	1.19355	0.255255	5.45778	0.390104	0.479245	[]	1.35534	0.438657	5.45778	0.139381	0.281075
175	PDIG_01770	hypothetical protein	SAP domain containing protein	215		[]	1.26682	0.341209	7.79789	0.0728182	0.263914	[]	1.07777	0.108056	7.67093	0.733935	0.858989	[]	1.09094	0.125578	7.67093	0.692714	0.834021	[]	1.61638	0.692763	7.67093	0.0298205	0.0546422	[]	1.59688	0.67526	7.67093	0.0342184	0.103982
176	PDIG_01780	hypothetical protein	Cytochrome b2	501		[]	1.15182	0.203916	4.32738	0.286267	0.563725	[]	1.18878	0.249483	4.12139	0.358813	0.580399	[]	1.15754	0.211064	4.12139	0.436948	0.645418	[DOWN]	-2.07769	-1.05498	4.12139	0.000143674	0.000585803	[]	-1.59484	-0.673413	4.12139	0.0141668	0.0546286
177	PDIG_01790	Hydrolase%2C TatD family protein%2C putative	TatD family	304		[]	-1.31306	-0.392931	6.00343	0.0732674	0.264567	[]	1.9108	0.934177	6.22572	0.0118551	0.0731665	[]	1.38785	0.472855	6.22572	0.200459	0.406933	[]	1.29706	0.375245	6.22572	0.309774	0.397563	[]	1.17284	0.230009	6.22572	0.533526	0.685242
178	PDIG_01800	hypothetical protein	EF-Hand 1, calcium-binding site	513		[]	-1.14416	-0.194291	3.37726	0.616343	0.825709	[]	1.02649	0.0377203	2.8144	0.914649	0.959877	[]	-1.05565	-0.078129	2.8144	0.825999	0.915509	[DOWN]	-9.55187	-3.25578	2.8144	6.0007e-16	4.19399e-14	[DOWN]	-4.12624	-2.04483	2.8144	3.32091e-08	1.76282e-06
179	PDIG_01810	Amino acid transporter%2C putative	Amino acid transporter, transmembrane	435		[]	1.28906	0.366317	4.55642	0.131145	0.369108	[]	1.65929	0.730569	4.75586	0.000374139	0.00635203	[]	1.6712	0.740887	4.75586	0.000305582	0.00514642	[]	1.34106	0.423378	4.75586	0.0401021	0.0702016	[]	1.1166	0.159109	4.75586	0.44543	0.612129
180	PDIG_01820	hypothetical protein	Amino acid transporter, transmembrane	892		[]	1.01457	0.0208729	3.40602	0.929923	0.980885	[]	1.71141	0.775188	3.02679	0.0322705	0.140745	[]	1.30956	0.389087	3.02679	0.282288	0.501599	[DOWN]	-3.18074	-1.66936	3.02679	1.23481e-05	6.94591e-05	[]	-1.76781	-0.821963	3.02679	0.0254155	0.0835267
181	PDIG_01830	RAD52 DNA repair protein RADC	RAD52 DNA repair protein RADC	603		[]	1.26874	0.343394	4.3615	0.116859	0.345616	[]	-1.02121	-0.0302853	4.72071	0.892447	0.949024	[]	-1.00296	-0.00426876	4.72071	0.98698	0.998408	[]	1.04643	0.0654822	4.72071	0.768802	0.819306	[]	1.11623	0.158636	4.72071	0.470198	0.63372
182	PDIG_01840	hypothetical protein	Ubiquitin-associated/translation elongation factor EF1B, N-terminal, eukaryote	310		[]	-1.10406	-0.142812	6.43532	0.44228	0.704536	[]	-1.07726	-0.107367	6.74056	0.567853	0.745901	[]	1.02205	0.0314681	6.74056	0.867038	0.938128	[]	1.16968	0.226115	6.74056	0.227017	0.30779	[]	1.39231	0.47748	6.74056	0.0107613	0.0444925
183	PDIG_01850	Integral ER membrane protein Scs2%2C putative	Integral ER membrane protein Scs2, putative	273		[]	1.38225	0.467013	6.62036	0.00408075	0.0436924	[]	1.11488	0.156894	6.984	0.362255	0.583713	[]	1.15642	0.209663	6.984	0.222783	0.433297	[]	1.19489	0.256873	6.984	0.135379	0.198743	[]	1.22242	0.28974	6.984	0.0923901	0.210621
184	PDIG_01860	Sphingolipid desaturase%2C putative	dihydroceramide delta(4)-desaturase	427		[]	-1.10326	-0.141777	5.32088	0.508603	0.753473	[]	-1.38039	-0.465072	5.51958	0.0153828	0.0868204	[]	-1.16243	-0.217139	5.51958	0.255339	0.471806	[UP]	2.05	1.03563	5.51958	5.49459e-08	5.68226e-07	[]	1.67462	0.743831	5.51958	9.40147e-05	0.00104024
185	PDIG_01870	hypothetical protein	Winged helix-turn-helix transcription repressor DNA-binding	439		[]	-1.05991	-0.083939	7.31439	0.643688	0.838901	[]	-1.26083	-0.334374	7.21426	0.196979	0.413533	[]	-1.08763	-0.121183	7.21426	0.640074	0.799449	[]	1.55935	0.640942	7.21426	0.0135726	0.0280033	[]	1.0522	0.073412	7.21426	0.776751	0.867749
186	PDIG_01880	hypothetical protein	Heat shock protein DnaJ, N-terminal	236		[]	-1.0862	-0.119286	3.87829	0.649604	0.841057	[DOWN]	-3.251	-1.70088	4.61107	0.000223624	0.00439235	[DOWN]	-2.76995	-1.46986	4.61107	0.00129972	0.0147668	[]	-1.99216	-0.994333	4.61107	0.0280236	0.0518152	[]	-1.52328	-0.607178	4.61107	0.176739	0.329094
187	PDIG_01890	Outer mitochondrial membrane protein porin	Outer mitochondrial membrane protein porin	284		[]	1.05112	0.0719319	9.60101	0.735483	0.892437	[]	1.09942	0.136741	9.84168	0.514352	0.705803	[]	-1.06252	-0.0874835	9.84168	0.676586	0.824118	[]	1.32402	0.40492	9.84168	0.0538047	0.0905962	[]	1.20411	0.267971	9.84168	0.201533	0.359604
188	PDIG_01900	Asparagine synthetase Asn2%2C putative	Asparagine synthetase	555		[]	-1.28444	-0.361142	7.6888	0.0724583	0.263215	[]	1.50244	0.587304	7.52248	0.171222	0.381421	[]	1.03868	0.05475	7.52248	0.898571	0.955294	[UP]	2.69375	1.42962	7.52248	0.00104181	0.00311455	[]	1.41269	0.498442	7.52248	0.245204	0.408365
189	PDIG_01910	hypothetical protein	SUMO-conjugating enzyme ubc9	149		[]	-1.06698	-0.0935274	6.40875	0.62097	0.828578	[]	-1.36371	-0.447535	6.85951	0.0458736	0.176459	[]	-1.40437	-0.489927	6.85951	0.0287993	0.120289	[]	-1.05344	-0.0751047	6.85951	0.738064	0.793699	[]	-1.34557	-0.428214	6.85951	0.0560366	0.148587
190	PDIG_01920	hypothetical protein	hypothetical protein Pdw03_8737	240		NA	NA	NA	NA	NA	NA	NA - filtered					NA - filtered						NA - filtered						NA - filtered						NA - filtered
191	PDIG_01930	G-patch DNA repair protein%2C putative	RNA recognition motif domain, eukaryote	556		[]	1.20056	0.263707	5.22745	0.0811303	0.279869	[]	1.27145	0.346474	5.26863	0.0489604	0.182746	[]	1.31637	0.396563	5.26863	0.0243885	0.1081	[]	1.19853	0.26127	5.26863	0.140148	0.204457	[]	1.28022	0.356389	5.26863	0.0441415	0.125582
192	PDIG_01940	Mitochondrial carrier protein%2C putative	Mitochondrial carrier protein	403		[]	1.13258	0.179611	5.12651	0.505083	0.750852	[]	1.24213	0.312817	5.34264	0.110272	0.296508	[]	1.19779	0.260369	5.34264	0.184262	0.384908	[]	1.73536	0.795234	5.34264	4.97515e-05	0.000235344	[]	1.38847	0.473493	5.34264	0.015976	0.0596841
193	PDIG_01950	Ubiquinol-cytochrome c reductase complex 14 kDa protein	Cytochrome b-c1 complex subunit 7	122		[]	-1.05227	-0.0735083	7.64394	0.672619	0.854567	[]	1.22411	0.291738	8.11306	0.177381	0.388635	[]	1.00236	0.00340527	8.11306	0.987718	0.998794	[]	1.74385	0.802276	8.11306	0.000223077	0.00084315	[]	1.22268	0.290044	8.11306	0.1801	0.333076
194	PDIG_01960	DNA-3-methyladenine glycosylase%2C putative	DNA-3-methyladenine glycosylase	374		[]	1.26606	0.340344	4.93501	0.111838	0.336255	[]	1.23856	0.308658	5.10882	0.446799	0.654665	[]	1.47807	0.56371	5.10882	0.164868	0.359629	[]	1.6286	0.703637	5.10882	0.0834733	0.1313	[]	1.34328	0.425756	5.10882	0.294587	0.464331
195	PDIG_01970	Protein ecm33	Protein ecm33	396		[]	1.33407	0.415834	11.6858	0.0781727	0.27384	[]	1.00494	0.00711005	11.3301	0.981101	0.99294	[]	-1.06266	-0.087675	11.3301	0.770024	0.882387	[]	-1.13539	-0.183193	11.3301	0.541426	0.622558	[]	-1.13697	-0.185192	11.3301	0.536987	0.688043
196	PDIG_01980	hypothetical protein	hypothetical protein PITC_070810	57		NA	NA	NA	NA	NA	NA	NA - filtered					NA - filtered						NA - filtered						NA - filtered						NA - filtered
197	PDIG_01990	hypothetical protein	Helix-loop-helix DNA-binding	397		[]	1.01957	0.0279678	7.26247	0.921797	0.978096	[]	-1.00672	-0.00966873	7.48607	0.991991	0.998539	[]	-1.42515	-0.511112	7.48607	0.592072	0.763072	[]	-3.88939	-1.95954	7.48607	0.0466251	0.0798866	[]	-2.60772	-1.38279	7.48607	0.153384	0.29934
198	PDIG_02000	N-glycosyl-transferase	Mannan polymerase II complex ANP1 subunit	372		[]	1.15103	0.202926	5.5831	0.314007	0.589704	[]	1.05236	0.0736301	5.59153	0.800628	0.897837	[]	-1.05817	-0.0815679	5.59153	0.780674	0.889245	[]	-1.00105	-0.00151596	5.59153	0.996816	1	[]	-1.17099	-0.227731	5.59153	0.435934	0.604031
199	PDIG_02010	hypothetical protein	Beta-lactamase-like protein	303		[]	1.17155	0.228417	3.69099	0.30623	0.583628	[]	1.7394	0.798588	3.52387	0.0106574	0.0678143	[]	1.54474	0.627364	3.52387	0.0442827	0.159467	[]	1.47059	0.556398	3.52387	0.0746873	0.11952	[]	-1.20979	-0.274753	3.52387	0.388085	0.560604
200	PDIG_02020	hypothetical protein	YCII-like protein	110		[]	-1.36711	-0.45113	6.66595	0.0259184	0.144944	[]	1.39994	0.485362	5.86446	0.038776	0.158207	[]	1.47385	0.55959	5.86446	0.0171755	0.0847858	[]	-1.05178	-0.0728274	5.86446	0.758612	0.81092	[]	-1.03845	-0.0544273	5.86446	0.81855	0.894952
201	PDIG_02030	Iron-sulfur cofactor synthesis protein (Isu1)%2C putative	Iron-sulfur cofactor synthesis protein (Isu1), putative	201		[]	-1.17453	-0.232088	7.0411	0.288751	0.566517	[]	-1.34359	-0.426097	6.45906	0.133556	0.330722	[]	-1.24047	-0.310882	6.45906	0.272596	0.490931	[]	-1.35709	-0.440514	6.45906	0.120651	0.180309	[]	-1.30462	-0.383626	6.45906	0.176246	0.328556
202	PDIG_02040	Ubiquinone biosynthesis protein%2C putative	aarF domain-containing kinase	620		[]	-1.69195	-0.758688	7.44873	0.00290208	0.034825	[]	-1.04262	-0.0602095	6.89146	0.773718	0.88204	[]	-1.03928	-0.0555891	6.89146	0.790551	0.895631	[]	-1.29079	-0.368258	6.89146	0.0786035	0.124929	[]	-1.12572	-0.170845	6.89146	0.413686	0.583712
203	PDIG_02050	Serine-threonine kinase SepH	STE/STE11/CDC15 protein kinase	1344		[]	-1.03146	-0.0446942	5.45472	0.854605	0.950884	[]	1.19631	0.258587	4.9896	0.331469	0.555784	[]	-1.02382	-0.0339619	4.9896	0.899843	0.95592	[]	-1.14653	-0.197271	4.9896	0.459664	0.547226	[]	-1.17692	-0.235015	4.9896	0.380254	0.552815
204	PDIG_02060	hypothetical protein	---NA---	33		NA	NA	NA	NA	NA	NA	NA - filtered					NA - filtered						NA - filtered						NA - filtered						NA - filtered
205	PDIG_02070	Dihydrofolate synthetase Fol3	Dihydrofolate synthetase Fol3	417		[]	1.02968	0.0421921	5.29088	0.818568	0.932494	[]	1.05208	0.073245	5.59298	0.700706	0.840386	[]	-1.25616	-0.329015	5.59298	0.0842352	0.238999	[]	-1.33124	-0.412769	5.59298	0.0307213	0.0559686	[]	-1.16863	-0.224824	5.59298	0.238033	0.401042
206	PDIG_02080	hypothetical protein	4-hydroxyphenylpyruvate dioxygenase	416		[]	1.0334	0.0474001	5.32026	0.86207	0.953331	[]	-1.1727	-0.229837	5.72073	0.37057	0.590088	[]	-1.679	-0.747604	5.72073	0.00371251	0.0310747	[]	-1.52825	-0.611877	5.72073	0.0174921	0.0348389	[]	-1.23902	-0.309196	5.72073	0.228025	0.390375
207	PDIG_02090	Kinase-related protein	Phosphoribulokinase/uridine kinase	213		[]	1.18685	0.24714	4.16371	0.207029	0.475984	[]	1.25762	0.330693	4.58916	0.293453	0.5214	[]	1.53205	0.615462	4.58916	0.0500449	0.172798	[]	1.44399	0.530058	4.58916	0.091745	0.14252	[]	1.30656	0.385777	4.58916	0.220036	0.381527
208	PDIG_02100	Integral membrane protein TmpA	Integral membrane protein TmpA	477		[]	1.98484	0.989022	2.18489	0.401343	0.67135	[DOWN]	-15.5604	-3.9598	3.89129	2.41683e-06	0.000138835	[DOWN]	-16.4494	-4.03996	3.89129	1.52462e-06	0.000100074	[DOWN]	-4.48675	-2.16567	3.89129	0.00518036	0.0122078	[]	1.11782	0.160684	3.89129	0.82879	0.900512
209	PDIG_02110	hypothetical protein	Regulator of G protein signaling superfamily	315		[]	-1.26098	-0.33454	1.25732	0.3611	0.636711	[]	-2.04466	-1.03186	2.06906	0.121012	0.311424	[]	-2.22924	-1.15655	2.06906	0.0825822	0.236227	[DOWN]	-2.83072	-1.50117	2.06906	0.0254912	0.0478181	[]	1.24687	0.318309	2.06906	0.62404	0.754044
210	PDIG_02120	hypothetical protein	GPI anchored cell wall protein, putative	182		[]	1.05952	0.0834046	5.07547	0.694932	0.866591	[]	-1.05978	-0.0837623	5.92146	0.718255	0.85169	[]	-1.26858	-0.343216	5.92146	0.134532	0.318754	[]	1.92967	0.948352	5.92146	3.65095e-05	0.000179219	[]	1.66458	0.735161	5.92146	0.00134638	0.00873327
211	PDIG_02130	Ribonucleoside-diphosphate reductase	Ribonucleoside-diphosphate reductase large chain	861		[]	1.17288	0.230059	6.81957	0.144505	0.389619	[]	1.03431	0.0486661	6.54988	0.830257	0.915028	[]	1.03945	0.0558222	6.54988	0.806196	0.904048	[]	1.30775	0.387088	6.54988	0.0881228	0.137581	[]	-1.06855	-0.0956561	6.54988	0.674915	0.794792
212	PDIG_02140	Allergen Asp f 7	Barwin-related endoglucanase	316		[]	1.28895	0.3662	7.64656	0.0738176	0.264963	[]	-1.02009	-0.0286988	8.02376	0.965646	0.985744	[]	-1.3455	-0.428138	8.02376	0.518686	0.714092	[]	1.98084	0.986116	8.02376	0.140034	0.204361	[]	-1.11521	-0.15731	8.02376	0.812393	0.891242
213	PDIG_02150	Arsenite efflux transporter ArsB-like%2C putative	Arsenical pump membrane protein, ArsB	534		[]	1.48465	0.57012	4.34555	0.0417503	0.192194	[]	1.54546	0.628033	3.78567	0.207986	0.426459	[]	1.61365	0.690328	3.78567	0.166526	0.361808	[]	-2.0717	-1.05082	3.78567	0.037933	0.0669072	[DOWN]	-2.42796	-1.27974	3.78567	0.0120271	0.0483296
214	PDIG_02160	hypothetical protein	Transcription factor	632		[]	1.72756	0.788733	4.95242	0.0101148	0.0797055	[]	1.21658	0.282836	4.33973	0.537575	0.722244	[]	1.97221	0.979814	4.33973	0.0332156	0.132846	[DOWN]	-2.224	-1.15316	4.33973	0.0132457	0.0274389	[DOWN]	-2.34377	-1.22883	4.33973	0.00851766	0.0370527
215	PDIG_02170	Acid sphingomyelinase%2C putative	Sphingomyelin phosphodiesterase	616		[]	-1.80932	-0.855448	2.81241	0.000504427	0.00992771	[]	1.11734	0.160067	2.22363	0.586604	0.76085	[]	-1.05635	-0.0790836	2.22363	0.790214	0.89537	[DOWN]	-2.20843	-1.14302	2.22363	0.000181024	0.000710126	[]	-1.62735	-0.702526	2.22363	0.0190007	0.0683562
216	PDIG_02180	hypothetical protein	Reverse transcriptase, putative	1381		NA	NA	NA	NA	NA	NA	NA - filtered					NA - filtered						NA - filtered						NA - filtered						NA - filtered
217	PDIG_02190	hypothetical protein	Reverse transcriptase, putative	652		NA	NA	NA	NA	NA	NA	NA - filtered					NA - filtered						NA - filtered						NA - filtered						NA - filtered
218	PDIG_02200	hypothetical protein	Major facilitator superfamily domain, general substrate transporter	85		[]	-1.37974	-0.464398	1.89931	0.0946038	0.306372	[]	-1.65207	-0.724279	0.715592	0.048329	0.181439	[]	-1.69145	-0.758264	0.715592	0.0318424	0.128581	[]	-1.16813	-0.224196	0.715592	0.530727	0.613283	[]	-1.46738	-0.553247	0.715592	0.125577	0.262073
219	PDIG_02210	Glucose/galactose transporter%2C putative	Major facilitator superfamily domain, general substrate transporter	820		[]	-1.31505	-0.395113	5.86279	0.0582496	0.232087	[]	-1.20207	-0.26552	5.13494	0.25812	0.483657	[]	-1.37082	-0.455044	5.13494	0.0523457	0.17767	[]	-1.2716	-0.34665	5.13494	0.139425	0.203579	[]	-1.52349	-0.607377	5.13494	0.00998929	0.041911
220	PDIG_02220	hypothetical protein	---NA---	95		NA	NA	NA	NA	NA	NA	NA - filtered					NA - filtered						NA - filtered						NA - filtered						NA - filtered
221	PDIG_02230	hypothetical protein	Nonribosomal peptide synthetase	323		[]	1.00718	0.0103164	1.34454	1	1	[]	4.77154	2.25446	1.07503	0.0102997	0.066445	[]	3.62002	1.856	1.07503	0.0335766	0.13359	[DOWN]	-9.37646	-3.22904	1.07503	0.00162217	0.0045548	[]	-2.07479	-1.05297	1.07503	0.257666	0.423018
222	PDIG_02240	hypothetical protein	putative transposable element	955		NA	NA	NA	NA	NA	NA	NA - filtered					NA - filtered						NA - filtered						NA - filtered						NA - filtered
223	PDIG_02250	Phenyloxazoline synthase mbtB	Male sterility, NAD-binding	744		[]	1.02583	0.0367898	1.16978	0.908357	0.972251	[]	1.38993	0.475009	1.03918	0.231632	0.454751	[]	1.24082	0.31129	1.03918	0.445633	0.653756	[]	1.62695	0.702168	1.03918	0.0634625	0.104365	[]	1.49062	0.57591	1.03918	0.130854	0.269582
224	PDIG_02260	hypothetical protein	Major facilitator superfamily domain, general substrate transporter	567		[]	-1.27334	-0.34862	9.9495	0.331329	0.607349	[DOWN]	-2.99835	-1.58417	10.069	1.06083e-08	2.2243e-06	[]	-1.58705	-0.666345	10.069	0.0141436	0.0747423	[]	1.46151	0.547461	10.069	0.0434845	0.075259	[]	1.96312	0.973145	10.069	0.000361597	0.00306954
225	PDIG_02270	hypothetical protein	NAD-specific glutamate dehydrogenase	144		[]	-1.25064	-0.322672	2.78483	0.475577	0.730167	[]	1.40139	0.486859	3.09176	0.522849	0.712219	[]	1.61859	0.694741	3.09176	0.361429	0.579764	[DOWN]	-130.266	-7.02531	3.09176	5.7374e-11	1.2402e-09	[DOWN]	-8.09254	-3.01659	3.09176	0.000243275	0.00223722
226	PDIG_02280	hypothetical protein	sterol 24-C-methyltransferase	355		[]	1.50857	0.593185	3.31069	0.0136877	0.0963938	[]	1.61497	0.691507	4.55652	0.00498327	0.0409058	[]	1.59919	0.677338	4.55652	0.0059249	0.0422552	[]	1.01399	0.0200366	4.55652	0.938406	0.956423	[]	1.81648	0.861146	4.55652	0.000494825	0.00393374
227	PDIG_02290	hypothetical protein	sterol 24-C-methyltransferase	300		[]	-1.02668	-0.0379807	5.07763	0.873679	0.959467	[]	1.50589	0.590615	5.27332	0.0475757	0.179723	[]	1.37386	0.45823	5.27332	0.124437	0.304449	[]	1.81531	0.860218	5.27332	0.00403715	0.00986401	[]	1.52587	0.609634	5.27332	0.0413204	0.119543
228	PDIG_02300	hypothetical protein	ALG6, ALG8 glycosyltransferase family protein	223		[]	-1.27853	-0.354489	4.96151	0.0850477	0.287897	[]	1.10376	0.142426	5.25961	0.515746	0.706892	[]	-1.21493	-0.280874	5.25961	0.20393	0.410946	[]	1.52427	0.608118	5.25961	0.00575225	0.0133251	[]	1.66388	0.734547	5.25961	0.000871476	0.00614018
163	PDIG_01650	Alpha/beta hydrolase%2C putative	Alpha/beta hydrolase, putative	360		[]	-1.62368	-0.699271	3.20438	0.0173695	0.112681	[]	1.41768	0.503534	3.55765	0.491149	0.688747	[]	2.15686	1.10893	3.55765	0.126057	0.306713	[UP]	6.39216	2.6763	3.55765	0.000328866	0.00117071	[UP]	19.8734	4.31277	3.55765	6.01076e-08	2.86433e-06
230	PDIG_02320	Mediator of RNA polymerase II transcription subunit 5	Mediator of RNA polymerase II transcription subunit 5	1014		[]	1.10199	0.140108	5.70278	0.453274	0.714088	[]	1.37843	0.463023	5.34624	0.0342014	0.146127	[]	1.29178	0.36936	5.34624	0.0911978	0.251356	[]	1.47304	0.558797	5.34624	0.0107064	0.0228602	[]	1.27746	0.353273	5.34624	0.106787	0.234211
231	PDIG_02330	hypothetical protein	---NA---	43		NA	NA	NA	NA	NA	NA	[]	-1.09589	-0.132106	-0.380831	0.835545	0.917361	[]	1.00913	0.0131141	-0.380831	1	1	[]	-1.87269	-0.905115	-0.380831	0.0994016	0.152773	[]	-1.32296	-0.40377	-0.380831	0.458797	0.624259
232	PDIG_02340	hypothetical protein	---NA---	45		NA	NA	NA	NA	NA	NA	NA - filtered					NA - filtered						NA - filtered						NA - filtered						NA - filtered
233	PDIG_02350	ABC transporter%2C putative	CDR ABC transporter	1453		[]	1.61961	0.695643	0.973926	0.091175	0.298661	[]	-1.78886	-0.839037	0.816563	0.0342579	0.146267	[]	-1.62272	-0.698417	0.816563	0.0732195	0.219762	[DOWN]	-4.92576	-2.30035	0.816563	1.38409e-07	1.33891e-06	[]	-1.46418	-0.550095	0.816563	0.165418	0.314524
234	PDIG_02360	Ras guanine-nucleotide exchange protein%2C putative	Ras guanine-nucleotide exchange protein, putative	1197		[]	1.55387	0.635866	6.79427	0.00167298	0.0237482	[]	-1.76115	-0.816515	6.65151	0.000458907	0.00721201	[]	-1.51083	-0.59534	6.65151	0.0102923	0.0608327	[]	-1.08283	-0.114812	6.65151	0.620205	0.694573	[]	-1.06351	-0.0888287	6.65151	0.701449	0.816029
235	PDIG_02370	Short chain oxidoreductase/dehydrogenase%2C putative	Short-chain dehydrogenase/reductase SDR	195		NA	NA	NA	NA	NA	NA	NA - filtered					NA - filtered						NA - filtered						NA - filtered						NA - filtered
236	PDIG_02380	hypothetical protein	---NA---	39		NA	NA	NA	NA	NA	NA	NA - filtered					NA - filtered						NA - filtered						NA - filtered						NA - filtered
237	PDIG_02390	DNA mismatch repair protein (Mlh3)%2C putative	DNA mismatch repair protein	414		[]	1.34048	0.422748	4.05308	0.129474	0.366796	[]	-1.47693	-0.562605	4.46712	0.00587895	0.0453213	[]	-1.6549	-0.72674	4.46712	0.000387289	0.00617527	[]	-1.67657	-0.745511	4.46712	0.000290939	0.00105404	[]	-1.12744	-0.173052	4.46712	0.39872	0.569688
1480	PDIG_14830	hypothetical protein	Pectinesterase, catalytic	398		[]	2.56094	1.35667	1.87331	0.0353819	0.173696	[UP]	8.18273	3.03258	4.30733	1.58382e-16	4.80157e-13	[UP]	7.74535	2.95333	4.30733	6.99101e-16	2.93168e-12	[UP]	25.5887	4.67743	4.30733	5.73011e-34	9.61168e-31	[UP]	19.3007	4.27058	4.30733	3.26782e-29	9.13574e-26
239	PDIG_02410	hypothetical protein	ca2+modulated nonselective cation channel polycystin protein	433		[]	1.1085	0.148603	6.1758	0.383629	0.657141	[]	-1.1751	-0.232788	6.2712	0.274863	0.501583	[]	-1.14089	-0.190165	6.2712	0.372336	0.590653	[]	1.21739	0.283795	6.2712	0.182428	0.2556	[]	1.25999	0.333412	6.2712	0.117546	0.249837
240	PDIG_02420	hypothetical protein	hypothetical protein PITC_070440	90		[]	1.49702	0.582091	-0.0712649	0.161388	0.414038	[]	-1.0078	-0.0112048	1.07057	0.98582	0.995781	[]	-1.42367	-0.509617	1.07057	0.250434	0.466132	[DOWN]	-10.2824	-3.36211	1.07057	6.37579e-10	1.06521e-08	[DOWN]	-2.75493	-1.46202	1.07057	0.00174166	0.0107407
241	PDIG_02430	hypothetical protein	hypothetical protein EN45_010010	91		NA	NA	NA	NA	NA	NA	NA - filtered					NA - filtered						NA - filtered						NA - filtered						NA - filtered
242	PDIG_02440	BZIP transcription factor (MetR)%2C putative	BZIP transcription factor (MetR), putative	288		[]	-1.00649	-0.00933006	8.45395	0.965303	0.992465	[]	-1.30316	-0.382019	8.88968	0.100053	0.281028	[]	-1.19911	-0.261968	8.88968	0.258932	0.476101	[]	1.80388	0.851107	8.88968	0.000265657	0.000971682	[]	1.56605	0.647135	8.88968	0.00542819	0.0261195
243	PDIG_02450	hypothetical protein	methyltransferase domain-containing protein	361		[]	-1.1446	-0.194847	4.06539	0.366833	0.642925	[]	1.54354	0.626244	3.67702	0.00894043	0.0600933	[]	1.29703	0.375212	3.67702	0.120578	0.299506	[]	1.79846	0.846761	3.67702	0.000411017	0.00141569	[]	1.45779	0.543781	3.67702	0.0249908	0.0825515
244	PDIG_02460	MFS multidrug transporter%2C putative	MFS multidrug transporter, putative	596		[]	-1.33398	-0.415733	7.04414	0.21409	0.484344	[]	-1.92275	-0.943168	8.1327	0.0305102	0.135822	[DOWN]	-3.52513	-1.81768	8.1327	4.52325e-05	0.00120817	[]	1.06495	0.0907815	8.1327	0.83371	0.873385	[]	1.18558	0.245595	8.1327	0.570048	0.71273
245	PDIG_02470	hypothetical protein	Transcription factor IIIC, subunit 5	462		[]	-1.91985	-0.940997	5.71708	2.01291e-05	0.00087707	[]	-1.89546	-0.922548	5.40033	0.00515946	0.0416481	[DOWN]	-2.84817	-1.51004	5.40033	6.21538e-06	0.000282688	[]	-1.05062	-0.071235	5.40033	0.828401	0.869453	[]	-1.55602	-0.637864	5.40033	0.0519614	0.140631
246	PDIG_02480	Retrovirus polyprotein%2C putative	putative pol polyprotein	341		[]	-1.02213	-0.0315755	4.46255	0.872982	0.95915	[]	1.02951	0.0419573	4.53063	0.849221	0.924989	[]	1.2191	0.285815	4.53063	0.178418	0.378258	[DOWN]	-4.65437	-2.21859	4.53063	3.82866e-22	9.73059e-20	[DOWN]	-2.72437	-1.44592	4.53063	6.51958e-11	1.09359e-08
247	PDIG_02490	hypothetical protein	Zinc finger, CCHC-type	311		[]	1.02561	0.0364781	3.09818	0.896855	0.968738	[DOWN]	-2.68983	-1.42752	1.75326	0.000595751	0.00887488	[]	-1.39594	-0.481233	1.75326	0.228465	0.440897	[]	-1.11038	-0.151049	1.75326	0.720714	0.780211	[]	-1.84016	-0.879834	1.75326	0.0325011	0.10036
248	PDIG_02500	hypothetical protein	Zinc finger, CCHC-type	332		[]	1.00083	0.00119592	2.09349	1	1	[DOWN]	-4.58957	-2.19836	1.59309	8.4308e-05	0.00204954	[]	-2.4402	-1.287	1.59309	0.0157837	0.0800832	[]	-1.22216	-0.289433	1.59309	0.587154	0.665358	[]	-2.17507	-1.12106	1.59309	0.0375114	0.111334
249	PDIG_02510	CHL4 family chromosome segregation protein%2C putative	CHL4 family chromosome segregation protein, putative	482		[]	-1.02517	-0.0358572	3.87851	0.868202	0.956844	[]	1.01681	0.024057	3.84236	0.920315	0.96303	[]	1.15949	0.213485	3.84236	0.320432	0.542132	[]	1.5021	0.586983	3.84236	0.00579407	0.0134092	[]	1.05585	0.0784049	3.84236	0.722536	0.830921
250	PDIG_02520	hypothetical protein	Zinc finger, RING-type	135		[]	-1.16772	-0.223693	-0.379628	0.6087	0.820714	[DOWN]	-3.79413	-1.92377	-0.20808	0.00122059	0.0147296	[DOWN]	-3.80741	-1.92881	-0.20808	0.00104735	0.0126391	[DOWN]	-4.88175	-2.2874	-0.20808	0.000150932	0.000609585	[DOWN]	-3.15055	-1.6556	-0.20808	0.00458052	0.0228264
251	PDIG_02530	hypothetical protein	Trafficking protein particle complex subunit	336		[]	1.63186	0.706521	4.63922	0.00869114	0.0727805	[]	1.3527	0.435845	4.90048	0.138536	0.337664	[]	1.77409	0.827081	4.90048	0.00502059	0.0377987	[]	1.73583	0.795625	4.90048	0.0070017	0.0158626	[]	1.34031	0.422572	4.90048	0.151735	0.297683
252	PDIG_02540	hypothetical protein	DENN domain-containing protein	1165		[]	1.26167	0.335339	5.3882	0.208924	0.477776	[]	-1.23388	-0.303199	4.7765	0.529443	0.717452	[]	-1.09628	-0.132621	4.7765	0.783224	0.890819	[]	1.90194	0.927474	4.7765	0.0543901	0.0914167	[]	1.29317	0.370908	4.7765	0.439624	0.607735
253	PDIG_02550	Pentafunctional AROM polypeptide%2C putative	Pentafunctional AROM polypeptide	707		[]	1.17695	0.235049	4.78424	0.245735	0.521554	[]	-1.41512	-0.500923	4.77033	0.00770285	0.0540568	[]	-1.39036	-0.475454	4.77033	0.0112976	0.0647662	[]	-1.01417	-0.0202942	4.77033	0.915692	0.939898	[]	-1.23185	-0.300824	4.77033	0.11158	0.241067
254	PDIG_02560	hypothetical protein	FMN-binding split barrel-like protein	105		[]	1.22808	0.296401	4.75736	0.366559	0.642859	[]	-1.80237	-0.849898	5.19858	0.000301	0.00543919	[]	-1.32911	-0.410458	5.19858	0.0793987	0.231364	[]	-1.40996	-0.495654	5.19858	0.0348606	0.0623137	[]	1.07523	0.10465	5.19858	0.655313	0.78092
169	PDIG_01710	Betaine aldehyde dehydrogenase 1	aldehyde dehydrogenase	387		[]	4.27331	2.09535	1.441	0.00562277	0.0548674	[DOWN]	-10.5114	-3.39388	3.8381	0.000612948	0.00903479	[DOWN]	-13.347	-3.73844	3.8381	0.000162271	0.00320227	[UP]	6.9528	2.79759	3.8381	0.00206682	0.00560078	[UP]	18.5069	4.20999	3.8381	1.29513e-05	0.000208489
256	PDIG_02580	2-hydroxyacid dehydrogenase%2C putative	D-isomer specific 2-hydroxyacid dehydrogenase, NAD-binding	333		[]	1.26371	0.337663	5.83426	0.0583921	0.232413	[]	-1.41486	-0.500662	6.4473	0.0672007	0.220075	[]	1.22179	0.288994	6.4473	0.289517	0.509907	[]	1.97013	0.978292	6.4473	0.00036751	0.00128536	[]	1.87174	0.904384	6.4473	0.000979196	0.00674816
257	PDIG_02590	Primary amine oxidase	peroxisomal copper amine oxidase	698		[]	-1.02126	-0.0303525	5.63796	0.929963	0.980885	[]	2.19612	1.13496	4.83391	0.0131713	0.0786041	[]	1.85868	0.894275	4.83391	0.0498762	0.172428	[]	1.75895	0.814712	4.83391	0.0740424	0.118669	[]	1.97893	0.98472	4.83391	0.0311655	0.0973865
4645	PDIG_46550	Formate dehydrogenase	Formate dehydrogenase	414		[]	1.4895	0.574828	5.09098	0.102131	0.319495	[DOWN]	-2.93628	-1.55399	8.45837	0.000549258	0.00834534	[DOWN]	-2.30677	-1.20588	8.45837	0.00669233	0.0457819	[UP]	38.3318	5.26047	8.45837	5.68e-24	1.90553e-21	[UP]	15.2602	3.9317	8.45837	9.418e-16	4.9368e-13
259	PDIG_02610	hypothetical protein	Reverse transcriptase, RNA-dependent DNA polymerase	485		NA	NA	NA	NA	NA	NA	[]	-1.28646	-0.36341	0.0544493	0.439535	0.649326	[]	-1.42058	-0.506479	0.0544493	0.259707	0.476936	[DOWN]	-2.13179	-1.09206	0.0544493	0.0241668	0.0457635	[]	-2.11621	-1.08148	0.0544493	0.0230166	0.0777143
260	PDIG_02620	hypothetical protein	Retrovirus-related Pol polyprotein from transposon TNT 1-94	184		NA	NA	NA	NA	NA	NA	NA - filtered					NA - filtered						NA - filtered						NA - filtered						NA - filtered
4654	PDIG_46640	hypothetical protein	Monooxygenase, FAD-binding	406		[]	-1.16036	-0.214569	5.86679	0.281335	0.558321	[]	-1.28798	-0.365113	7.41325	0.664169	0.815098	[]	-1.06971	-0.0972137	7.41325	0.908334	0.960992	[UP]	9.79851	3.29256	7.41325	0.000309305	0.00111098	[UP]	14.7393	3.8816	7.41325	3.4403e-05	0.000463888
262	PDIG_02640	hypothetical protein	Galactose oxidase/kelch, beta-propeller	317		NA	NA	NA	NA	NA	NA	NA - filtered					NA - filtered						NA - filtered						NA - filtered						NA - filtered
263	PDIG_02650	hypothetical protein	Galactose oxidase/kelch, beta-propeller	81		NA	NA	NA	NA	NA	NA	NA - filtered					NA - filtered						NA - filtered						NA - filtered						NA - filtered
264	PDIG_02660	hypothetical protein	Viral attachment protein, fiber shaft	773		[]	1.00174	0.00250863	1.36823	1	1	[]	-1.80563	-0.852504	1.24388	0.0745167	0.234578	[]	1.32445	0.405397	1.24388	0.380106	0.598002	[DOWN]	-2.47048	-1.30479	1.24388	0.00818871	0.0181306	[]	-1.36745	-0.451487	1.24388	0.355702	0.528377
265	PDIG_02670	Peptidase%2C putative	Hippurate hydrolase	420		[]	-1.2413	-0.311849	5.79092	0.0543329	0.223025	[]	1.11715	0.159826	5.50443	0.583416	0.758387	[]	1.27789	0.353758	5.50443	0.224916	0.435853	[]	-1.14665	-0.197423	5.50443	0.49925	0.584952	[]	1.29107	0.368562	5.50443	0.206362	0.364961
266	PDIG_02680	2-haloalkanoic acid dehalogenase%2C putative	2-haloalkanoic acid dehalogenase	251		[]	1.48547	0.570917	6.2036	0.00206266	0.0275517	[]	1.16331	0.218238	5.86486	0.588305	0.761181	[]	1.19214	0.253551	5.86486	0.529532	0.720712	[DOWN]	-6.86643	-2.77956	5.86486	1.31915e-10	2.62796e-09	[]	-1.15025	-0.201944	5.86486	0.616512	0.749158
267	PDIG_02690	Amino acid permease%2C putative	Amino acid/polyamine transporter I	224		[]	1.54323	0.625957	2.12946	0.0317243	0.163912	[]	3.5971	1.84683	1.55361	0.00710879	0.0513093	[]	3.29186	1.7189	1.55361	0.0117597	0.0663719	[DOWN]	-23.3797	-4.54718	1.55361	1.19662e-06	9.01709e-06	[]	-3.36903	-1.75233	1.55361	0.0156549	0.0586674
268	PDIG_02700	FAD dependent oxidoreductase superfamily	FAD dependent oxidoreductase superfamily	461		[]	1.25201	0.324247	4.64048	0.0493317	0.210535	[]	-1.27443	-0.349853	4.97852	0.149453	0.353487	[]	-1.00118	-0.00170515	4.97852	0.997791	1	[]	-1.18863	-0.2493	4.97852	0.305741	0.392928	[]	1.35144	0.434496	4.97852	0.0730502	0.179092
269	PDIG_02710	FAD dependent oxidoreductase superfamily	Transcription factor, fungi	710		[]	1.54306	0.625793	4.0183	0.00381322	0.0417385	[]	-1.33825	-0.420348	3.52804	0.251899	0.478012	[]	-1.01764	-0.0252308	3.52804	0.948855	0.980055	[]	1.13401	0.18143	3.52804	0.618011	0.693043	[]	1.64152	0.715032	3.52804	0.050169	0.137371
270	PDIG_02720	hypothetical protein	hypothetical protein PEX2_058750	128		NA	NA	NA	NA	NA	NA	[DOWN]	-3.73248	-1.90013	-0.837823	0.000446943	0.00707266	[]	-2.39461	-1.25979	-0.837823	0.014249	0.0749726	[DOWN]	-2.56024	-1.35628	-0.837823	0.00850156	0.0187392	[]	-1.16748	-0.223396	-0.837823	0.688381	0.805733
271	PDIG_02730	Longevity assurance factor%2C putative	TRAM1-like protein	431		[]	1.3021	0.380843	5.10476	0.227534	0.499985	[]	-1.93834	-0.954821	5.85214	0.0114283	0.071476	[]	-1.87696	-0.908401	5.85214	0.0159948	0.0809337	[]	-1.34132	-0.423649	5.85214	0.258915	0.342295	[]	1.80058	0.848464	5.85214	0.0240323	0.080079
272	PDIG_02740	PH signal transduction protein PalA%2C putative	pH-response regulator protein palA/RIM20	865		[]	1.37382	0.458194	5.47234	0.00319565	0.0371974	[]	1.08388	0.116207	5.46277	0.589825	0.761876	[]	1.3372	0.419219	5.46277	0.0508018	0.174335	[UP]	2.01883	1.01352	5.46277	2.55558e-06	1.74116e-05	[]	1.32027	0.400836	5.46277	0.06219	0.159312
273	PDIG_02750	hypothetical protein	SET domain	330		[]	1.27584	0.351447	4.59584	0.417772	0.683241	[]	-1.39228	-0.477449	4.48169	0.341778	0.565495	[]	-1.32082	-0.401438	4.48169	0.42402	0.635768	[DOWN]	-9.7368	-3.28345	4.48169	2.68749e-09	3.80743e-08	[DOWN]	-10.4683	-3.38796	4.48169	8.95608e-10	9.75515e-08
274	PDIG_02760	hypothetical protein	Mitochondrial carrier protein	328		[]	1.19815	0.260805	5.17868	0.101852	0.319311	[]	1.14645	0.197169	5.46871	0.361186	0.583163	[]	1.03383	0.048001	5.46871	0.825472	0.915412	[]	-1.09938	-0.136695	5.46871	0.528232	0.610989	[]	-1.26899	-0.343678	5.46871	0.111951	0.241682
275	PDIG_02770	Sterol carrier protein%2C putative	Thiolase-like, subgroup	458		[]	-1.01018	-0.0146122	6.01948	0.937864	0.984404	[]	-1.23724	-0.30712	4.67168	0.418442	0.631957	[]	1.34921	0.432112	4.67168	0.254658	0.471066	[DOWN]	-7.48634	-2.90426	4.67168	1.95628e-12	6.19145e-11	[DOWN]	-3.78884	-1.92176	4.67168	1.08872e-06	2.78386e-05
276	PDIG_02780	hypothetical protein	Lipase, class 3	381		[]	-1.33077	-0.412265	4.4958	0.0126762	0.0915653	[]	1.08104	0.112416	4.06715	0.612059	0.778959	[]	-1.15089	-0.202755	4.06715	0.359309	0.57808	[]	-1.12341	-0.167886	4.06715	0.451494	0.539106	[]	-1.3309	-0.412397	4.06715	0.0642951	0.163061
277	PDIG_02790	hypothetical protein	Cytochrome P450	45		NA	NA	NA	NA	NA	NA	NA - filtered					NA - filtered						NA - filtered						NA - filtered						NA - filtered
278	PDIG_02800	hypothetical protein	hypothetical protein Pdw03_8810	144		[]	1.0986	0.135671	8.92634	0.520222	0.758684	[]	1.19611	0.258349	9.25496	0.707345	0.845086	[]	1.23782	0.307799	9.25496	0.654742	0.80967	[DOWN]	-48.0676	-5.58699	9.25496	2.23349e-11	5.46131e-10	[DOWN]	-5.87582	-2.55479	9.25496	0.000446912	0.0036215
279	PDIG_02810	hypothetical protein	Survival motor neuron	172		[]	-1.31991	-0.400441	4.49983	0.148373	0.395337	[]	1.37622	0.46071	4.34398	0.130488	0.326492	[]	1.14395	0.19403	4.34398	0.526245	0.718947	[]	1.31792	0.398266	4.34398	0.192332	0.267643	[]	-1.10023	-0.137807	4.34398	0.656028	0.781446
280	PDIG_02820	Ribosomal biogenesis protein Gar2	Nucleotide-binding, alpha-beta plait	460		[]	-1.82691	-0.869409	6.37304	5.35181e-06	0.000267525	[]	-1.3606	-0.444241	5.99762	0.159788	0.365759	[]	-1.68889	-0.756079	5.99762	0.0169835	0.0840356	[]	1.68975	0.756814	5.99762	0.0166164	0.0333082	[]	-1.28432	-0.361002	5.99762	0.253359	0.418457
281	PDIG_02830	hypothetical protein	hypothetical protein PITC_070030	85		NA	NA	NA	NA	NA	NA	NA - filtered					NA - filtered						NA - filtered						NA - filtered						NA - filtered
282	PDIG_02840	Protein get1	Protein get1	204		[]	-1.0442	-0.0623956	6.4757	0.758689	0.904031	[]	1.15801	0.211651	6.73956	0.361463	0.583334	[]	1.09701	0.133581	6.73956	0.564398	0.743988	[]	-1.21425	-0.280067	6.73956	0.227921	0.308816	[]	-1.23833	-0.308392	6.73956	0.184263	0.338501
283	PDIG_02850	hypothetical protein	Protein prenyltransferase	356		[]	1.0672	0.0938284	5.21416	0.644997	0.838901	[]	1.83851	0.87854	5.21904	0.000424319	0.00684378	[]	1.67818	0.746895	5.21904	0.00269448	0.0251095	[]	1.03622	0.0513244	5.21904	0.839735	0.878271	[]	-1.1692	-0.225518	5.21904	0.368937	0.541584
284	PDIG_02860	hypothetical protein	DENN (AEX-3) domain family protein	258		[]	1.00478	0.00687965	2.41621	0.991323	1	[]	1.63345	0.707926	2.49928	0.0604284	0.206694	[]	1.89835	0.924746	2.49928	0.0143315	0.0751158	[DOWN]	-2.56149	-1.35698	2.49928	0.000640708	0.00205965	[DOWN]	-2.12737	-1.08907	2.49928	0.0059823	0.028235
285	PDIG_02870	hypothetical protein	putative chorismate synthase	377		[]	1.30782	0.38716	4.18184	0.0240396	0.139115	[]	1.12688	0.172338	4.73419	0.369529	0.589158	[]	1.10582	0.145117	4.73419	0.451589	0.658692	[]	1.32174	0.402437	4.73419	0.036398	0.0646484	[]	1.23752	0.307455	4.73419	0.111112	0.240695
286	PDIG_02880	Longevity-assurance protein (LAC1)%2C putative	TRAM1-like protein	453		[]	1.05273	0.0741417	5.07324	0.674325	0.855692	[]	1.32396	0.404865	5.08805	0.0504381	0.184808	[]	1.21195	0.27733	5.08805	0.180831	0.38086	[]	1.3479	0.430712	5.08805	0.0379166	0.0668923	[]	1.1472	0.198114	5.08805	0.342586	0.514002
287	PDIG_02890	Lipase%2C putative	Lipase, putative	357		[]	1.33305	0.414734	1.09596	0.245265	0.520829	[]	2.01516	1.01089	0.888329	0.319164	0.545269	[]	4.41057	2.14097	0.888329	0.0393318	0.148526	[]	-4.42849	-2.14681	0.888329	0.0675744	0.109686	[]	5.2871	2.40248	0.888329	0.0212039	0.0734864
288	PDIG_02900	hypothetical protein	hypothetical protein Pdw03_8819	103		NA	NA	NA	NA	NA	NA	NA - filtered					NA - filtered						NA - filtered						NA - filtered						NA - filtered
289	PDIG_02910	hypothetical protein	Armadillo-like helical	206		[]	1.71797	0.780702	3.53891	0.00670209	0.0619146	[]	1.42157	0.507484	4.06221	0.0509573	0.185815	[]	1.60742	0.684749	4.06221	0.00836799	0.053088	[]	-1.37243	-0.456728	4.06221	0.0825236	0.13005	[]	-1.38632	-0.471256	4.06221	0.0758514	0.18363
290	PDIG_02920	hypothetical protein	Zinc finger, CCHC-type	391		NA	NA	NA	NA	NA	NA	NA - filtered					NA - filtered						NA - filtered						NA - filtered						NA - filtered
291	PDIG_02930	hypothetical protein	Zinc finger, CCHC-type	898		[]	1.12056	0.164218	1.20263	0.648576	0.840692	[]	1.57228	0.652862	1.77236	0.0463696	0.177315	[]	1.51244	0.596878	1.77236	0.0690084	0.211772	[]	1.27892	0.354922	1.77236	0.281583	0.366998	[]	1.1702	0.226753	1.77236	0.502333	0.659722
292	PDIG_02940	Mating-type switch/DNA repair protein Swi10/Rad10%2C putative	Mating-type switch/DNA repair protein Swi10/Rad10, putative	326		[]	1.34083	0.423128	4.10249	0.0644943	0.245742	[]	1.48897	0.574315	3.98758	0.00853508	0.0585792	[]	1.63049	0.705308	3.98758	0.00118427	0.0137759	[]	1.13133	0.178014	3.98758	0.417846	0.506647	[]	1.16212	0.216756	3.98758	0.334011	0.504567
293	PDIG_02950	Ribosome biogenesis (Nop4)%2C putative	Ribosome biogenesis (Nop4), putative	722		[DOWN]	-2.34807	-1.23148	6.69835	7.0288e-10	1.62295e-07	[]	-1.44435	-0.530422	5.63484	0.061946	0.209071	[]	-1.92734	-0.946608	5.63484	0.000910124	0.0115131	[]	1.30572	0.384841	5.63484	0.173604	0.244874	[DOWN]	-2.04472	-1.0319	5.63484	0.000318137	0.00279219
294	PDIG_02960	hypothetical protein	Cytochrome b5	126		[]	-1.25416	-0.326718	6.41425	0.103398	0.321439	[]	1.28903	0.366281	6.33256	0.336077	0.560596	[]	1.27161	0.346652	6.33256	0.362455	0.5808	[]	1.28235	0.358785	6.33256	0.346081	0.434453	[]	-1.07081	-0.0987009	6.33256	0.796045	0.881417
295	PDIG_02970	hypothetical protein	hypothetical protein PEX2_059020	79		[]	1.05958	0.0834991	2.79238	0.82077	0.932985	[]	1.70025	0.765745	1.93662	0.29631	0.523413	[]	1.27473	0.350194	1.93662	0.636256	0.796157	[]	-1.82663	-0.869181	1.93662	0.245968	0.328336	[]	-1.35073	-0.433741	1.93662	0.564467	0.709045
296	PDIG_02980	General amino acid permease (Agp2)	Amino acid/polyamine transporter I	98		[]	1.02472	0.035232	2.92118	0.890863	0.966802	[]	1.32913	0.410487	2.57396	0.325457	0.550547	[]	1.45705	0.543049	2.57396	0.189786	0.393409	[]	1.62699	0.702209	2.57396	0.0887477	0.138454	[]	1.4727	0.558465	2.57396	0.172891	0.324103
297	PDIG_02990	General amino acid permease (Agp2)%2C putative	Amino acid/polyamine transporter I	491		[]	1.13321	0.180419	5.23806	0.344474	0.621794	[]	1.21389	0.27964	5.22574	0.339082	0.563145	[]	1.13656	0.184672	5.22574	0.527498	0.71954	[]	1.26136	0.334979	5.22574	0.251059	0.333645	[]	1.29956	0.378026	5.22574	0.195232	0.352358
298	PDIG_03000	hypothetical protein	JmjC domain protein	200		[]	-1.16942	-0.225793	5.17882	0.135182	0.375653	[]	1.20126	0.26455	5.14373	0.174959	0.385543	[]	1.29075	0.368214	5.14373	0.0582015	0.190426	[]	1.54745	0.629897	5.14373	0.00121496	0.0035542	[]	1.12827	0.17411	5.14373	0.372683	0.545115
299	PDIG_03010	hypothetical protein	Transcription factor jumonji/aspartyl beta-hydroxylase	327		[]	-1.00438	-0.0063023	5.9462	0.97316	0.995508	[]	1.40364	0.489173	6.12861	0.00504122	0.0410492	[]	1.25747	0.330528	6.12861	0.0580621	0.19026	[]	1.45418	0.540209	6.12861	0.00198425	0.00541377	[]	1.15827	0.211973	6.12861	0.225982	0.388504
300	PDIG_03020	V-type proton ATPase subunit H	Vacuolar ATP synthase subunit H, putative	129		NA	NA	NA	NA	NA	NA	NA - filtered					NA - filtered						NA - filtered						NA - filtered						NA - filtered
301	PDIG_03030	hypothetical protein	Fungal transcriptional regulatory protein, N-terminal	380		NA	NA	NA	NA	NA	NA	NA - filtered					NA - filtered						NA - filtered						NA - filtered						NA - filtered
302	PDIG_03040	Histidine acid phosphatase%2C putative	Histidine acid phosphatase, putative	465		[]	1.11115	0.152052	4.7282	0.522171	0.759779	[]	1.01815	0.025951	5.63506	0.923037	0.964295	[]	-1.06724	-0.093885	5.63506	0.722185	0.852493	[]	1.53807	0.621122	5.63506	0.0184461	0.036436	[]	1.06429	0.0898897	5.63506	0.733145	0.838866
303	PDIG_03050	hypothetical protein	putative RNA-directed DNA polymerase from transposon X-element	352		NA	NA	NA	NA	NA	NA	NA - filtered					NA - filtered						NA - filtered						NA - filtered						NA - filtered
304	PDIG_03060	hypothetical protein	---NA---	31		NA	NA	NA	NA	NA	NA	NA - filtered					NA - filtered						NA - filtered						NA - filtered						NA - filtered
305	PDIG_03070	Delta-aminolevulinic acid dehydratase	Delta-aminolevulinic acid dehydratase	377		[]	-1.3997	-0.485117	7.78843	0.0157539	0.106525	[]	1.45103	0.537074	6.94336	0.010665	0.0678143	[]	1.28343	0.359999	6.94336	0.0866722	0.24358	[]	-1.26381	-0.33778	6.94336	0.108554	0.164726	[]	-1.39843	-0.483805	6.94336	0.021779	0.0748609
5932	PDIG_59450	Arabinogalactan endo-1%2C4-beta-galactosidase GalA	arabinogalactan endo-1,4-beta-galactosidase	352		[]	2.08725	1.06161	1.7855	0.011404	0.0856403	[]	2.89141	1.53177	2.56429	0.0117842	0.0728867	[]	2.75911	1.4642	2.56429	0.0168503	0.0836565	[UP]	21.2812	4.4115	2.56429	8.8741e-12	2.40087e-10	[UP]	12.3738	3.62922	2.56429	8.23557e-09	5.90357e-07
5106	PDIG_51160	hypothetical protein	Cytochrome cd1-nitrite reductase-like, C-terminal heme d1	386		[]	1.70697	0.771434	2.17684	0.0402618	0.188126	[]	2.05071	1.03612	4.95654	0.125857	0.318518	[]	-1.08094	-0.11229	4.95654	0.871271	0.940577	[UP]	10.8861	3.44441	4.95654	2.42976e-06	1.66626e-05	[UP]	12.1548	3.60345	4.95654	9.60624e-07	2.50411e-05
308	PDIG_03100	Exportin KapK	Exportin KapK	1072		[]	1.32382	0.404703	8.06395	0.0806289	0.278847	[]	1.19157	0.252862	7.61812	0.328946	0.554152	[]	1.33802	0.420101	7.61812	0.105112	0.274683	[]	1.86419	0.898546	7.61812	0.000567136	0.00185731	[]	1.18731	0.247703	7.61812	0.339081	0.509838
309	PDIG_03110	Type 1 phosphatases regulator ypi1	Type 1 phosphatases regulator ypi1	180		[]	-1.0964	-0.132769	5.00009	0.509909	0.754295	[]	1.06935	0.0967281	5.12942	0.645606	0.802416	[]	1.0333	0.047257	5.12942	0.82149	0.913771	[]	1.27992	0.356055	5.12942	0.0863068	0.135199	[]	1.24487	0.315997	5.12942	0.128426	0.266019
310	PDIG_03120	Shugoshin family protein	Shugoshin family protein	565		[]	1.18842	0.249047	7.25756	0.19335	0.458769	[]	1.33056	0.412038	6.47959	0.228639	0.450989	[]	1.75335	0.810111	6.47959	0.0183351	0.088649	[]	-1.42287	-0.508801	6.47959	0.137877	0.201599	[]	-1.90834	-0.932319	6.47959	0.00693593	0.0315807
311	PDIG_03130	hypothetical protein	DASH complex subunit	131		[]	1.24944	0.321282	3.15376	0.148155	0.395146	[]	1.4899	0.575213	3.5138	0.016303	0.0907318	[]	1.1571	0.210511	3.5138	0.39186	0.607063	[UP]	2.2449	1.16665	3.5138	1.12518e-06	8.54016e-06	[]	1.67871	0.747351	3.5138	0.00195868	0.0116921
312	PDIG_03140	hypothetical protein	Life-span regulatory factor	124		[UP]	2.05416	1.03855	6.17847	6.97922e-05	0.0022898	[]	1.07696	0.106961	5.45989	0.730614	0.857581	[UP]	2.61211	1.38521	5.45989	9.12404e-06	0.000364397	[]	-1.98902	-0.992061	5.45989	0.00148944	0.00422882	[DOWN]	-2.50486	-1.32473	5.45989	2.56394e-05	0.000362016
313	PDIG_03150	hypothetical protein	Cytochrome P450	487		[]	1.23978	0.310081	6.10309	0.231548	0.504202	[]	-1.75913	-0.814866	5.93059	0.000187468	0.00384424	[]	-1.04367	-0.0616664	5.93059	0.776613	0.886666	[DOWN]	-2.5597	-1.35597	5.93059	9.13113e-10	1.45318e-08	[]	-1.32992	-0.411335	5.93059	0.0587949	0.153522
314	PDIG_03160	Glycerol-3-phosphate dehydrogenase%2C mitochondrial	Glycerol-3-phosphate dehydrogenase	1124		[]	1.40047	0.485909	9.18729	0.0985626	0.313095	[]	-1.53282	-0.616188	9.15625	0.0186053	0.0989488	[]	-1.16141	-0.215881	9.15625	0.408117	0.620423	[]	-1.16443	-0.219618	9.15625	0.400134	0.488917	[]	1.07069	0.0985341	9.15625	0.70571	0.818644
315	PDIG_03170	hypothetical protein	Coiled-coil domain-containing protein 25	100		[]	-1.50538	-0.590131	3.94881	0.0051729	0.0514401	[]	-1.15225	-0.204456	3.0595	0.493566	0.690503	[]	-1.07552	-0.105035	3.0595	0.731119	0.857047	[]	1.56778	0.648722	3.0595	0.0276976	0.0512803	[]	-1.15796	-0.211584	3.0595	0.489908	0.649109
316	PDIG_03180	hypothetical protein	Coiled-coil domain-containing protein 25	203		[]	-1.2798	-0.355915	6.16295	0.0318734	0.164055	[]	1.26117	0.334765	6.41541	0.0926914	0.26807	[]	1.18874	0.249429	6.41541	0.210023	0.418499	[]	1.06766	0.0944573	6.41541	0.636361	0.707846	[]	-1.09356	-0.129029	6.41541	0.519203	0.673808
317	PDIG_03190	Golgi matrix protein%2C putative	Golgi matrix protein, putative	540		[]	-1.18513	-0.245041	6.18939	0.413769	0.680673	[]	1.77973	0.831656	6.45168	0.000210741	0.00421834	[]	1.40519	0.49076	6.45168	0.0282628	0.118877	[]	-1.13141	-0.178127	6.45168	0.426147	0.514758	[]	1.61553	0.692006	6.45168	0.00203252	0.0120642
318	PDIG_03200	Guanylate kinase	Guanylate kinase	197		[]	-1.28024	-0.356417	5.85273	0.0244739	0.14063	[]	-1.01218	-0.0174623	6.11578	0.933649	0.970564	[]	-1.09009	-0.124449	6.11578	0.535659	0.723826	[]	1.74645	0.804424	6.11578	6.16815e-05	0.000280544	[]	1.39499	0.480253	6.11578	0.0165601	0.0614284
319	PDIG_03210	hypothetical protein	Septin-like protein	345		[]	1.18773	0.248208	7.01714	0.135541	0.376155	[]	1.27727	0.353066	7.51066	0.10939	0.295044	[]	1.10656	0.146083	7.51066	0.507795	0.705931	[]	1.6953	0.761539	7.51066	0.000583854	0.00190092	[]	1.10507	0.144134	7.51066	0.513757	0.669289
320	PDIG_03220	hypothetical protein	Ribosomal protein L32p	113		[]	-1.81278	-0.858202	6.25184	4.98244e-09	7.65979e-07	[]	-1.11654	-0.159029	6.17077	0.382938	0.602345	[]	-1.16317	-0.218064	6.17077	0.231638	0.444973	[]	1.13906	0.187841	6.17077	0.302075	0.388931	[]	-1.10092	-0.138715	6.17077	0.448023	0.614715
321	PDIG_03230	Meiotic recombination protein Ski8/Rec14%2C putative	Meiotic recombination protein Ski8/Rec14, putative	309		[]	-1.15175	-0.203822	6.49632	0.208189	0.477032	[]	1.16676	0.222511	6.45176	0.212862	0.431852	[]	1.20375	0.267539	6.45176	0.134455	0.318754	[]	1.5543	0.636263	6.45176	0.000379941	0.00132277	[]	1.35554	0.438868	6.45176	0.014239	0.0548171
322	PDIG_03240	putative kinetochore protein spc25	Chromosome segregation protein Spc25	258		[]	-1.09113	-0.125824	4.63353	0.491661	0.739944	[]	1.03623	0.0513496	4.82102	0.862491	0.93218	[]	1.23149	0.300409	4.82102	0.293526	0.512601	[]	1.01966	0.0280914	4.82102	0.924812	0.946364	[]	-1.07335	-0.102119	4.82102	0.726376	0.833737
323	PDIG_03250	hypothetical protein	RNA polymerase I-specific transcription initiation factor RRN6-like	974		[]	-1.48567	-0.571111	4.84686	0.00579395	0.0560013	[]	-1.15955	-0.21357	4.19323	0.378559	0.59792	[]	-1.26524	-0.339409	4.19323	0.159835	0.354035	[]	1.21636	0.282574	4.19323	0.239928	0.322015	[]	-1.81053	-0.856415	4.19323	0.000491967	0.00391473
324	PDIG_03260	hypothetical protein	Heavy metal-associated domain, HMA	79		[]	-1.28394	-0.360578	8.60218	0.0782533	0.273886	[]	-1.84692	-0.885118	8.49831	0.015194	0.0861611	[]	-1.65345	-0.725476	8.49831	0.0460617	0.163542	[DOWN]	-5.22401	-2.38516	8.49831	3.7179e-10	6.55085e-09	[]	-1.17727	-0.235442	8.49831	0.515606	0.670856
325	PDIG_03270	hypothetical protein	hypothetical protein Pdw03_1322	913		[]	1.49914	0.584135	7.40998	0.0104502	0.0811382	[]	1.30629	0.385472	7.36579	0.0622931	0.209736	[]	1.99252	0.994597	7.36579	1.76177e-06	0.00011239	[]	1.0405	0.0572785	7.36579	0.781878	0.829657	[]	1.04338	0.06126	7.36579	0.767611	0.862037
326	PDIG_03280	hypothetical protein	Complex 1 LYR protein	139		[]	-1.17782	-0.236122	5.24838	0.142975	0.387546	[]	1.15185	0.203952	5.36645	0.289989	0.517916	[]	1.08933	0.123437	5.36645	0.522691	0.715841	[]	-1.12247	-0.166676	5.36645	0.391777	0.480714	[]	1.12404	0.168698	5.36645	0.383992	0.556084
327	PDIG_03290	hypothetical protein	Zinc finger, CHY-type	275		[]	1.14791	0.199007	4.86748	0.22336	0.495547	[]	1.34389	0.426411	4.50126	0.118291	0.307475	[]	1.16671	0.222448	4.50126	0.418839	0.632026	[]	1.82165	0.865244	4.50126	0.00160358	0.00450559	[]	1.85281	0.889718	4.50126	0.00119349	0.00789419
328	PDIG_03300	hypothetical protein	Zinc finger, CHY-type	176		[]	1.04733	0.066711	4.55709	0.671384	0.854355	[]	1.24966	0.321541	4.41453	0.0980071	0.277558	[]	1.128	0.17377	4.41453	0.374933	0.592978	[]	1.26432	0.338366	4.41453	0.0832851	0.131102	[]	1.44779	0.533849	4.41453	0.00625226	0.0291473
329	PDIG_03310	hypothetical protein	T-complex 11	971		[]	1.05752	0.080682	7.11849	0.668176	0.852536	[]	-1.22074	-0.287761	6.70253	0.131768	0.328032	[]	-1.04151	-0.0586759	6.70253	0.758916	0.876943	[]	-1.46316	-0.549089	6.70253	0.00417721	0.0101726	[]	-1.16725	-0.223117	6.70253	0.243947	0.407583
330	PDIG_03320	hypothetical protein	Acyl-CoA N-acyltransferase	127		NA	NA	NA	NA	NA	NA	NA - filtered					NA - filtered						NA - filtered						NA - filtered						NA - filtered
331	PDIG_03330	hypothetical protein	Reverse transcriptase, putative	421		NA	NA	NA	NA	NA	NA	NA - filtered					NA - filtered						NA - filtered						NA - filtered						NA - filtered
332	PDIG_03340	hypothetical protein	kinase-like domain-containing protein	144		NA	NA	NA	NA	NA	NA	[]	-1.31851	-0.398909	-0.375264	0.447593	0.655484	[]	-1.49396	-0.579141	-0.375264	0.281517	0.500759	[]	-1.79773	-0.846179	-0.375264	0.122212	0.182254	[]	1.06645	0.0928155	-0.375264	0.893292	0.941092
333	PDIG_03350	hypothetical protein	Acyl-CoA N-acyltransferase	127		NA	NA	NA	NA	NA	NA	[]	-6.00409	-2.58595	-1.6979	0.069774	0.226119	[]	-2.10321	-1.07259	-1.6979	0.444812	0.653008	[DOWN]	-89.5341	-6.48437	-1.6979	0.00270178	0.00702233	[]	-4.88792	-2.28922	-1.6979	0.120233	0.254516
334	PDIG_03360	hypothetical protein	subunit of the multiprotein cohesin complex	476		NA	NA	NA	NA	NA	NA	NA - filtered					NA - filtered						NA - filtered						NA - filtered						NA - filtered
335	PDIG_03370	hypothetical protein	Reverse transcriptase, putative	648		[]	1.13785	0.186305	1.41597	0.656188	0.84529	[DOWN]	-2.55255	-1.35194	1.02614	0.00291112	0.0283243	[DOWN]	-3.3992	-1.7652	1.02614	0.000158071	0.00313413	[DOWN]	-2.07469	-1.05289	1.02614	0.0223394	0.0428546	[]	-1.21784	-0.284328	1.02614	0.528116	0.681328
336	PDIG_03380	Pectin lyase B	Pectin lyase fold/virulence factor	373		[]	1.49784	0.582887	5.35325	0.000867901	0.0145811	[]	1.20285	0.266455	5.1282	0.191966	0.407095	[]	1.1304	0.176837	5.1282	0.387142	0.602858	[]	1.14282	0.192598	5.1282	0.344987	0.43336	[]	1.24151	0.312093	5.1282	0.126851	0.263734
337	PDIG_03390	hypothetical protein	P-loop containing nucleoside triphosphate hydrolase protein	324		[]	1.61214	0.688981	2.88353	0.357957	0.633499	[]	1.7094	0.773487	3.10005	0.0792109	0.241755	[]	1.41638	0.502207	3.10005	0.25381	0.470017	[DOWN]	-2.8153	-1.49329	3.10005	0.00109576	0.00325429	[]	1.22734	0.29554	3.10005	0.507877	0.664001
338	PDIG_03400	hypothetical protein	Zinc finger, C2H2	226		[]	2.48055	1.31066	1.75268	0.0546137	0.223502	[UP]	3.97279	1.99015	1.76847	0.000382747	0.00645896	[UP]	15.0096	3.90781	1.76847	1.54759e-11	1.17997e-08	[]	-2.33551	-1.22373	1.76847	0.0576205	0.0961909	[]	2.60917	1.38359	1.76847	0.015161	0.0573805
1826	PDIG_18290	Indoleamine 2%2C3-dioxygenase family protein	Indoleamine 2,3-dioxygenase	496		[]	2.44853	1.29191	7.63829	0.0175218	0.11315	[]	-1.10154	-0.139527	8.16828	0.82631	0.913319	[]	2.41998	1.27499	8.16828	0.0478379	0.167663	[]	1.95069	0.963983	8.16828	0.13215	0.194666	[UP]	10.968	3.45523	8.16828	7.20436e-07	2.00076e-05
340	PDIG_03420	Phosphoglucomutase%2C putative	Phosphoglucomutase, putative	603		[]	1.17153	0.22839	5.92042	0.155986	0.406695	[]	1.15266	0.204962	6.07883	0.395903	0.613306	[]	1.34006	0.4223	6.07883	0.0799864	0.232223	[]	1.83828	0.878358	6.07883	0.000287217	0.00104307	[]	1.44122	0.527287	6.07883	0.0290136	0.0925587
341	PDIG_03430	Fatty acid desaturase%2C putative	Fatty acid/sphingolipid desaturase	556		[]	1.28431	0.360998	5.34939	0.0216555	0.129514	[]	-1.03252	-0.046163	5.67615	0.769391	0.880511	[]	-1.06955	-0.0969983	5.67615	0.532494	0.722255	[]	1.35901	0.442557	5.67615	0.00425662	0.0103269	[]	1.13873	0.187421	5.67615	0.228615	0.390906
342	PDIG_03440	hypothetical protein	Ubiquitin system component Cue	536		[]	1.04452	0.0628349	5.08898	0.78054	0.9168	[]	1.05183	0.0728971	4.9145	0.79341	0.893836	[]	1.09921	0.136466	4.9145	0.625048	0.788075	[]	1.94072	0.95659	4.9145	0.000611794	0.00197807	[]	1.18315	0.242628	4.9145	0.383973	0.556084
343	PDIG_03450	40S ribosomal protein S10a	40S ribosomal protein S20	116		[]	-1.63371	-0.70815	9.37367	0.00105522	0.0168835	[]	1.36436	0.448228	9.57349	0.320141	0.545958	[]	-1.06901	-0.0962686	9.57349	0.83069	0.91816	[UP]	3.05863	1.61288	9.57349	0.000468176	0.00158203	[]	1.60715	0.684508	9.57349	0.129955	0.268455
344	PDIG_03460	hypothetical protein	CCCH zinc finger domain protein	525		[]	1.10533	0.144481	4.49965	0.439119	0.701145	[]	1.11266	0.154014	4.05259	0.512474	0.703918	[]	1.20905	0.273871	4.05259	0.241099	0.456146	[]	1.12514	0.1701	4.05259	0.472908	0.560288	[]	-1.16676	-0.222506	4.05259	0.345279	0.517117
345	PDIG_03470	hypothetical protein	ELYS-like domain	309		[]	-1.07765	-0.107884	5.1564	0.661141	0.848209	[]	1.07595	0.105614	5.35365	0.66928	0.818496	[]	1.30137	0.380028	5.35365	0.122515	0.30191	[]	1.43604	0.522091	5.35365	0.0341417	0.0612628	[]	-1.24516	-0.316333	5.35365	0.202158	0.360209
346	PDIG_03480	Nuclear condensin complex subunit Smc4%2C putative	Structural maintenance of chromosomes protein	1446		[]	1.10606	0.145428	7.25609	0.389061	0.660755	[]	1.032	0.0454385	6.83624	0.850948	0.926094	[]	1.14704	0.197911	6.83624	0.408774	0.621084	[]	1.07704	0.107073	6.83624	0.655398	0.724219	[]	-1.38495	-0.469836	6.83624	0.0507435	0.138582
347	PDIG_03490	hypothetical protein	putative transposable element	798		NA	NA	NA	NA	NA	NA	NA - filtered					NA - filtered						NA - filtered						NA - filtered						NA - filtered
348	PDIG_03500	hypothetical protein	putative transposable element	177		NA	NA	NA	NA	NA	NA	NA - filtered					NA - filtered						NA - filtered						NA - filtered						NA - filtered
8350	PDIG_83630	hypothetical protein	integral membrane protein PTH11-like protein	393		[]	1.01052	0.0151032	6.56801	0.979431	0.997739	[]	-1.83801	-0.878145	7.89235	0.200288	0.417449	[]	-3.48452	-1.80096	7.89235	0.010196	0.0603912	[UP]	15.0142	3.90825	7.89235	2.79977e-07	2.49274e-06	[UP]	10.5885	3.40443	7.89235	4.70245e-06	9.24235e-05
4655	PDIG_46650	MFS multidrug transporter%2C putative	Major facilitator superfamily domain, general substrate transporter	505		[]	-1.36209	-0.445826	6.11692	0.048623	0.208708	[]	-1.21881	-0.28547	7.33136	0.727004	0.856699	[]	-1.09139	-0.126173	7.33136	0.877566	0.943125	[UP]	6.95923	2.79893	7.33136	0.00129407	0.00374512	[UP]	10.5234	3.39553	7.33136	0.000141587	0.00146785
351	PDIG_03530	Cell wall glucanase%2C putative	Concanavalin A-like lectin/glucanase, subgroup	366		[]	-1.01862	-0.0266165	6.5118	0.930844	0.981232	[]	-1.22103	-0.288101	7.63352	0.474662	0.675431	[]	-1.57655	-0.656767	7.63352	0.10392	0.272708	[UP]	2.96548	1.56827	7.63352	0.000136468	0.000562158	[]	1.66763	0.737799	7.63352	0.0678675	0.169557
352	PDIG_03540	P450 family fatty acid hydroxylase%2C putative	Bifunctional P-450:NADPH-P450 reductase	1107		[]	1.23032	0.299033	6.79364	0.064683	0.246049	[]	1.33653	0.418493	5.74289	0.0993997	0.279704	[]	1.22198	0.289217	5.74289	0.254423	0.470839	[]	1.25463	0.327261	5.74289	0.19735	0.273446	[]	1.20279	0.266389	5.74289	0.294558	0.464331
353	PDIG_03560	hypothetical protein	hypothetical protein PEX2_031220	132		[]	-1.13798	-0.186476	4.40602	0.553907	0.78502	[]	1.47871	0.564338	4.7761	0.0802146	0.243842	[]	1.25823	0.331395	4.7761	0.304208	0.523992	[]	-1.039	-0.0551889	4.7761	0.866223	0.898801	[]	-1.77045	-0.824115	4.7761	0.011821	0.0476629
354	PDIG_03570	Oxidoreductase%2C short chain dehydrogenase/reductase family protein%2C putative	Levodione reductase	256		[]	1.06448	0.0901447	-0.0443233	0.858131	0.951429	[]	-1.18168	-0.240839	0.116396	0.709931	0.846573	[]	-1.35645	-0.439836	0.116396	0.495661	0.696567	[]	-1.9609	-0.971515	0.116396	0.119693	0.179038	[]	-2.44143	-1.28773	0.116396	0.0507076	0.138533
355	PDIG_03580	hypothetical protein	---NA---	41		NA	NA	NA	NA	NA	NA	NA - filtered					NA - filtered						NA - filtered						NA - filtered						NA - filtered
356	PDIG_03590	C6 transcription factor%2C putative	Transcription factor, fungi	769		[]	-1.00304	-0.00437812	5.51298	0.979787	0.997913	[]	1.35989	0.443495	5.09568	0.0552392	0.195399	[]	1.18864	0.249308	5.09568	0.281643	0.500772	[]	1.02794	0.0397618	5.09568	0.868015	0.900104	[]	1.07777	0.108045	5.09568	0.641503	0.769202
357	PDIG_03600	hypothetical protein	Actin patches distal protein	294		[]	1.34786	0.430666	5.36217	0.0568163	0.228326	[]	1.38004	0.464714	5.39905	0.0501444	0.184228	[UP]	2.36334	1.24083	5.39905	2.12667e-07	2.02686e-05	[DOWN]	-2.07085	-1.05023	5.39905	1.39918e-05	7.74583e-05	[]	-1.47803	-0.563672	5.39905	0.0191048	0.0685339
358	PDIG_03610	DNA replication regulator sld2	DNA replication regulator sld2	553		[]	1.15159	0.203629	3.48895	0.331526	0.607574	[]	-1.09337	-0.128775	4.22069	0.658147	0.810317	[]	-1.16252	-0.217254	4.22069	0.449485	0.656959	[]	1.43706	0.523124	4.22069	0.0671492	0.109158	[]	1.25961	0.332971	4.22069	0.24395	0.407583
359	PDIG_03620	hypothetical protein	Zinc finger, RING-type	275		[]	1.05798	0.0813114	4.45056	0.658628	0.846927	[]	1.04657	0.0656625	4.72412	0.716975	0.851147	[]	1.00561	0.00807195	4.72412	0.969276	0.989127	[]	1.55259	0.634675	4.72412	0.000484606	0.00163098	[]	1.16463	0.219873	4.72412	0.230637	0.393162
360	PDIG_03630	hypothetical protein	tat pathway signal sequence	575		[]	1.02562	0.0364922	6.39137	0.80818	0.927342	[]	1.03299	0.0468224	6.42192	0.772199	0.881714	[]	1.06904	0.0963162	6.42192	0.551364	0.733897	[]	1.3868	0.471763	6.42192	0.00350006	0.00872881	[]	1.05718	0.0802152	6.42192	0.621525	0.752741
361	PDIG_03640	hypothetical protein	putative phosphatidylinositol n-acetylglucosaminyltransferase gpi3 subunit	163		[]	-1.00035	-0.000499488	2.09417	1	1	[]	-1.13149	-0.178223	1.1056	0.705457	0.843534	[]	-1.38564	-0.470548	1.1056	0.330935	0.552802	[DOWN]	-3.2722	-1.71026	1.1056	0.00105214	0.00314031	[]	-2.09639	-1.06791	1.1056	0.033361	0.102453
362	PDIG_03650	hypothetical protein	Membrane fusion mating protein FIG1	268		[]	-1.04364	-0.0616219	5.57246	0.816938	0.931748	[]	-1.19201	-0.253395	5.89741	0.404783	0.621324	[]	-1.26786	-0.342394	5.89741	0.260777	0.477853	[]	-1.85672	-0.892755	5.89741	0.00361776	0.00898228	[]	-1.16693	-0.222722	5.89741	0.46418	0.62893
363	PDIG_03660	hypothetical protein	---NA---	29		NA	NA	NA	NA	NA	NA	NA - filtered					NA - filtered						NA - filtered						NA - filtered						NA - filtered
364	PDIG_03670	Exonuclease%2C putative	XPG/RAD2 endonuclease	673		[]	1.28756	0.364642	5.65957	0.0623548	0.241568	[]	1.49902	0.584021	5.74964	0.0026594	0.0264934	[]	1.48244	0.567973	5.74964	0.00345066	0.0294712	[]	-1.08809	-0.121804	5.74964	0.531619	0.614145	[]	-1.23616	-0.305867	5.74964	0.117534	0.249837
365	PDIG_03680	hypothetical protein	Translation machinery-associated protein	178		[DOWN]	-2.76749	-1.46858	5.65332	6.95273e-18	5.66508e-14	[]	-1.22872	-0.297157	5.44095	0.12179	0.312755	[]	-1.73516	-0.795073	5.44095	3.82542e-05	0.00106946	[]	1.17081	0.227507	5.44095	0.234895	0.316374	[]	-1.30872	-0.388156	5.44095	0.0442638	0.125802
366	PDIG_03690	Regulatory protein SUAPRGA1	Regulatory protein SUAPRGA1	289		[]	-1.18062	-0.239542	7.61667	0.274354	0.551824	[]	-1.54767	-0.630102	8.08296	0.00370066	0.0337363	[]	-1.64643	-0.719343	8.08296	0.000931905	0.0117356	[]	1.14744	0.198421	8.08296	0.358847	0.447266	[]	1.14636	0.197059	8.08296	0.362099	0.534669
367	PDIG_03700	DNA primase	DNA primase small subunit	505		[]	1.4161	0.501923	4.18176	0.0187591	0.117486	[UP]	2.32286	1.2159	5.35048	6.87273e-05	0.00177359	[]	1.67746	0.746274	5.35048	0.0138984	0.0738693	[]	1.12715	0.172678	5.35048	0.570866	0.649994	[]	-1.25688	-0.329848	5.35048	0.27856	0.446709
368	PDIG_03710	hypothetical protein	cell surface protein, putative	646		[]	1.772	0.825375	7.3047	0.0910476	0.298414	[]	2.08158	1.05768	4.90351	0.0466532	0.177768	[]	1.59719	0.675539	4.90351	0.201365	0.407639	[DOWN]	-2.55102	-1.35107	4.90351	0.0120023	0.0252099	[DOWN]	-3.58214	-1.84082	4.90351	0.000748411	0.00542517
369	PDIG_03720	Profilin	Profilin	127		[]	-1.51552	-0.599814	3.71371	0.0364737	0.176687	[]	1.71203	0.77571	2.81283	0.0358446	0.15098	[UP]	2.45506	1.29576	2.81283	0.000446946	0.00682793	[]	-1.16857	-0.224741	2.81283	0.563806	0.643057	[]	-1.08318	-0.11527	2.81283	0.77837	0.868341
8984	PDIG_89990	Extracellular serine-rich protein%2C putative	Extracellular serine-rich protein, putative	682		[]	1.30277	0.381586	1.51764	0.322743	0.597798	[]	1.23704	0.306897	6.50666	0.55452	0.73582	[]	-1.86788	-0.901404	6.50666	0.086277	0.242739	[UP]	30.2583	4.91926	6.50666	4.74064e-16	3.42757e-14	[UP]	10.1598	3.3448	6.50666	3.05979e-09	2.70131e-07
371	PDIG_03740	Threonine synthase Thr4%2C putative	Threonine synthase	528		[]	1.09028	0.124695	6.79746	0.489397	0.738353	[]	1.07995	0.11097	7.24398	0.728952	0.857037	[]	1.07146	0.0995727	7.24398	0.756154	0.875344	[UP]	2.52484	1.33619	7.24398	3.95532e-05	0.000191968	[]	1.51625	0.600509	7.24398	0.0614158	0.157894
372	PDIG_03750	hypothetical protein	Alcohol dehydrogenase superfamily, zinc-type	358		[]	-2.71666	-1.44183	4.43589	0.0174729	0.113081	[DOWN]	-5.35217	-2.42012	5.06459	1.00534e-05	0.000432397	[DOWN]	-5.2151	-2.38269	5.06459	1.27233e-05	0.000465985	[UP]	2.99013	1.58021	5.06459	0.00274949	0.00712168	[]	1.31639	0.396586	5.06459	0.443852	0.610661
373	PDIG_03760	AP-1 adaptor complex subunit beta%2C putative	AP-1 complex subunit beta-1	742		[]	1.14144	0.190854	6.87473	0.254149	0.529855	[]	-1.04286	-0.0605511	6.91412	0.744	0.86399	[]	1.06619	0.0924683	6.91412	0.616184	0.780419	[]	1.31511	0.395187	6.91412	0.0320707	0.058132	[]	1.10329	0.14181	6.91412	0.441731	0.609677
374	PDIG_03770	Transcriptional regulator%2C putative	Transcriptional regulator, putative	406		[]	-1.19783	-0.260417	4.57579	0.119232	0.349965	[]	1.09795	0.134814	4.70223	0.47493	0.675698	[]	1.10791	0.147845	4.70223	0.43454	0.644089	[]	1.63235	0.706951	4.70223	0.00017957	0.000705083	[]	1.08962	0.123823	4.70223	0.515806	0.670915
375	PDIG_03780	FAD dependent sulfhydryl oxidase Erv1%2C putative	ERV/ALR sulphydryl oxidase	229		[]	-1.68557	-0.753238	4.96083	6.37882e-06	0.000310957	[]	-1.05597	-0.0785723	4.7155	0.762397	0.876168	[]	-1.14002	-0.189054	4.7155	0.454643	0.661995	[]	1.74264	0.801272	4.7155	0.00139168	0.00398499	[]	1.0967	0.133168	4.7155	0.596011	0.733384
376	PDIG_03790	hypothetical protein	Coatomer alpha subunit	1213		[]	1.32834	0.409622	8.2657	0.0636374	0.244993	[]	-1.70274	-0.767862	8.61446	0.0110224	0.069473	[]	-1.67108	-0.740778	8.61446	0.0141518	0.0747423	[]	-1.17368	-0.231041	8.61446	0.441978	0.529739	[]	-1.0765	-0.10635	8.61446	0.723432	0.831382
377	PDIG_03800	hypothetical protein	hypothetical protein Pdw03_5757	223		[]	1.20044	0.263558	7.53263	0.816435	0.931566	[DOWN]	-7.72418	-2.94938	7.77417	3.13659e-06	0.000170406	[DOWN]	-4.74452	-2.24626	7.77417	0.00026182	0.00459391	[DOWN]	-3.03168	-1.60012	7.77417	0.0079155	0.017614	[]	-1.29539	-0.373389	7.77417	0.526171	0.680074
378	PDIG_03810	hypothetical protein	BTB domain transcription factor	398		[]	1.25433	0.326919	7.14777	0.713066	0.877918	[DOWN]	-3.14267	-1.65199	7.68605	0.00441613	0.0378713	[]	-2.66118	-1.41207	7.68605	0.0143127	0.0751158	[DOWN]	-4.21787	-2.07652	7.68605	0.000416335	0.00143224	[]	-1.30945	-0.388956	7.68605	0.492428	0.651624
379	PDIG_03820	Tubulin-specific chaperone c%2C putative	Tubulin-specific chaperone C	418		[]	1.11939	0.162714	5.91837	0.669399	0.853098	[]	-1.95015	-0.963587	5.84058	0.000554884	0.00840039	[]	-1.63497	-0.70926	5.84058	0.0106853	0.0622347	[]	1.3345	0.416301	5.84058	0.13189	0.19437	[]	1.5247	0.608521	5.84058	0.0279316	0.089862
380	PDIG_03830	Tripeptidyl-peptidase sed3	Peptidase S8/S53, subtilisin/kexin/sedolisin	457		[]	-1.66401	-0.734662	-0.388435	0.0971014	0.310924	[]	-1.37162	-0.455882	-1.33075	0.667527	0.817393	[]	-2.01283	-1.00923	-1.33075	0.352089	0.571284	[UP]	3.60917	1.85167	-1.33075	0.00331042	0.00833201	[]	2.76094	1.46516	-1.33075	0.0255225	0.0838005
381	PDIG_03840	Proteasome regulatory particle subunit (RpnL)%2C putative	Proteasome regulatory particle subunit (RpnL), putative	281		[]	1.20257	0.266122	7.08984	0.0957376	0.30845	[]	1.27088	0.345824	7.39013	0.0827489	0.248484	[]	1.28681	0.363804	7.39013	0.0679992	0.209324	[]	1.15297	0.205358	7.39013	0.302892	0.389804	[]	1.12318	0.167585	7.39013	0.401058	0.572345
382	PDIG_03850	hypothetical protein	WD40 repeat-like-containing domain	416		[]	1.09651	0.132924	4.14709	0.642288	0.838901	[]	1.37019	0.454379	4.58348	0.120655	0.311332	[]	1.35321	0.43639	4.58348	0.136349	0.321567	[]	1.89491	0.922132	4.58348	0.00169343	0.00472323	[]	1.42808	0.514078	4.58348	0.0801021	0.191139
383	PDIG_03860	hypothetical protein	Initiation-specific alpha-1,6-mannosyltransferase	358		[]	-1.10232	-0.14054	2.4607	0.676062	0.856882	[UP]	2.40674	1.26708	2.00584	0.000645949	0.00940551	[UP]	2.38207	1.25221	2.00584	0.000755672	0.00999578	[DOWN]	-3.65492	-1.86984	2.00584	8.15207e-06	4.86629e-05	[DOWN]	-2.83401	-1.50284	2.00584	0.000373521	0.00315481
384	PDIG_03870	Amine transporter%2C putative	Major facilitator superfamily domain, general substrate transporter	406		[]	-1.44858	-0.534638	6.34047	0.0207699	0.126105	[]	1.66434	0.734952	6.01588	0.0600461	0.205974	[]	2.00384	1.00277	6.01588	0.0105907	0.0618729	[]	1.48869	0.57404	6.01588	0.141496	0.206136	[]	-1.08735	-0.120815	6.01588	0.757727	0.855695
385	PDIG_03880	hypothetical protein	Oxoglutarate/iron-dependent dioxygenase	347		[]	1.04141	0.0585347	3.9133	0.87039	0.957649	[]	2.05193	1.03698	2.87625	0.0314061	0.138825	[UP]	3.38	1.75703	2.87625	0.000316196	0.00527224	[DOWN]	-2.47124	-1.30523	2.87625	0.0092676	0.0201994	[DOWN]	-2.43219	-1.28225	2.87625	0.0101936	0.0426189
386	PDIG_03890	Epoxide hydrolase	Alpha/beta hydrolase fold-1	353		[]	-1.04369	-0.0616982	8.51197	0.77262	0.911481	[]	1.70533	0.770053	7.64906	0.00451824	0.0386431	[UP]	2.20977	1.1439	7.64906	2.77646e-05	0.000856109	[DOWN]	-2.36793	-1.24363	7.64906	5.76395e-06	3.57033e-05	[]	1.00675	0.00970792	7.64906	0.971657	0.987529
387	PDIG_03900	hypothetical protein	Alpha/beta hydrolase fold-1	305		[]	1.17233	0.229373	3.38789	0.287626	0.565534	[]	1.78357	0.834771	3.60386	0.0102391	0.0662105	[]	1.72789	0.789011	3.60386	0.0151301	0.0780228	[]	-1.26038	-0.333856	3.60386	0.309622	0.397429	[]	1.09567	0.131811	3.60386	0.689165	0.806478
388	PDIG_03910	hypothetical protein	Vacuolar protein sorting-associated protein 51	305		[]	1.38406	0.46891	2.74389	0.0325656	0.1656	[]	1.07565	0.10521	3.38915	0.727778	0.856925	[]	1.29817	0.376478	3.38915	0.203661	0.410601	[UP]	2.53112	1.33978	3.38915	6.51466e-06	3.98207e-05	[]	1.24485	0.315974	3.38915	0.294295	0.464132
389	PDIG_03920	hypothetical protein	RecQ-mediated genome instability protein	243		[]	-1.00208	-0.00300248	4.43615	0.99258	1	[]	1.19987	0.262873	4.54916	0.260969	0.486903	[]	1.19793	0.260546	4.54916	0.264526	0.482166	[]	-1.157	-0.210395	4.54916	0.374694	0.46371	[]	-1.21668	-0.282954	4.54916	0.22909	0.391318
390	PDIG_03930	Translation repressor/antiviral protein Ski3%2C putative	Translation repressor/antiviral protein Ski3, putative	1451		[]	1.02943	0.0418484	6.17659	0.790674	0.920763	[]	1.07542	0.104904	5.91618	0.697843	0.838391	[]	1.05209	0.0732643	5.91618	0.787144	0.893691	[]	1.42918	0.51519	5.91618	0.0565399	0.0946319	[]	1.13211	0.179008	5.91618	0.507681	0.663939
391	PDIG_03940	Glycosyl hydrolase%2C putative	glycosyl hydrolase	755		[]	1.1403	0.189416	6.90732	0.296527	0.574409	[]	1.06144	0.0860166	6.66401	0.639016	0.798687	[]	1.23535	0.304923	6.66401	0.0948001	0.257727	[]	-1.62993	-0.704811	6.66401	0.000128045	0.000531903	[]	-1.11113	-0.152033	6.66401	0.406205	0.577465
392	PDIG_03950	Nuclear import and export protein Msn5%2C putative	Nuclear import and export protein Msn5, putative	1256		[]	1.30176	0.380461	6.31527	0.0418113	0.192212	[]	1.43853	0.524591	5.81437	0.0204393	0.104655	[]	1.50188	0.586774	5.81437	0.00954581	0.0578056	[]	1.63951	0.713265	5.81437	0.00166246	0.00464923	[]	1.1682	0.224287	5.81437	0.32243	0.493047
393	PDIG_03960	NADH-ubiquinone oxidoreductase subunit GRIM-19%2C putative	NADH-ubiquinone oxidoreductase subunit GRIM-19, putative	119		[]	-1.1617	-0.216237	7.27725	0.210479	0.47985	[]	1.35417	0.437413	7.3069	0.0597012	0.205127	[]	1.10354	0.142144	7.3069	0.540399	0.725752	[]	1.43035	0.516369	7.3069	0.0263297	0.0491748	[]	1.02554	0.0363905	7.3069	0.876484	0.931223
394	PDIG_03970	hypothetical protein	tRNA (guanine-N(1)-)-methyltransferase	414		[]	-1.61909	-0.695182	4.92495	2.14288e-05	0.000923819	[]	-1.00479	-0.00689811	5.20543	0.977173	0.991798	[]	-1.30269	-0.38149	5.20543	0.0637951	0.200844	[]	1.67841	0.747093	5.20543	0.000264131	0.000967364	[]	1.16535	0.220769	5.20543	0.28122	0.449935
395	PDIG_03980	hypothetical protein	Vacuolar import/degradation, Vid27-like protein	801		[]	-1.05807	-0.0814313	7.35602	0.64436	0.838901	[]	1.44517	0.531239	6.89823	0.0310493	0.137856	[]	1.38311	0.467919	6.89823	0.0573319	0.18901	[]	-1.30231	-0.381071	6.89823	0.122105	0.182165	[]	-1.17024	-0.226801	6.89823	0.356609	0.528891
396	PDIG_03990	2-oxoglutarate-dependent ethylene/succinate-forming enzyme	Oxoglutarate/iron-dependent dioxygenase	358		[]	1.1373	0.185614	8.68029	0.677393	0.857982	[]	1.60642	0.683846	6.38641	0.322294	0.547625	[]	2.05211	1.03711	6.38641	0.135536	0.320298	[DOWN]	-47.7853	-5.5785	6.38641	3.16758e-11	7.4208e-10	[DOWN]	-49.7532	-5.63672	6.38641	2.39532e-11	4.99471e-09
397	PDIG_04000	hypothetical protein	oxidation resistance protein 1	379		[]	1.25635	0.329235	4.35108	0.109739	0.331994	[]	-1.1423	-0.191943	4.12951	0.363185	0.584288	[]	1.19178	0.253113	4.12951	0.215247	0.423634	[]	1.92332	0.9436	4.12951	3.39563e-06	2.2232e-05	[]	1.25563	0.328407	4.12951	0.111121	0.240695
398	PDIG_04010	Endosome-associated ubiquitin isopeptidase (AmsH)%2C putative	26S proteasome regulatory subunit rpn11	546		[]	1.18395	0.243608	3.94541	0.32112	0.595874	[]	-1.42436	-0.51031	4.66137	0.0334896	0.144262	[]	-1.32942	-0.410798	4.66137	0.0870752	0.244363	[]	1.63122	0.705953	4.66137	0.00312639	0.00794337	[]	1.21946	0.286247	4.66137	0.231452	0.393977
399	PDIG_04020	hypothetical protein	Ribosomal RNA adenine methylase transferase	615		[]	-1.00907	-0.0130333	4.5387	0.953161	0.988967	[]	-1.37181	-0.456079	4.53281	0.059494	0.204834	[]	-1.41447	-0.50026	4.53281	0.0386968	0.147055	[]	1.28231	0.358746	4.53281	0.136487	0.20002	[]	-1.28084	-0.357089	4.53281	0.143176	0.285978
400	PDIG_04030	hypothetical protein	protein kinase domain-containing protein	396		[]	-1.03332	-0.0472904	7.03402	0.898971	0.969039	[]	-1.82597	-0.868663	7.43778	0.0458501	0.176459	[]	-1.65743	-0.728944	7.43778	0.093171	0.254877	[]	-1.54715	-0.629612	7.43778	0.146558	0.212515	[]	1.72573	0.787204	7.43778	0.0699366	0.173179
401	PDIG_04040	hypothetical protein	predicted protein	225		[]	1.28996	0.367328	3.87719	0.105462	0.325124	[]	1.72856	0.789569	3.54494	0.010918	0.0690045	[]	1.59235	0.671158	3.54494	0.0296805	0.122807	[]	-1.96669	-0.975769	3.54494	0.00229098	0.0061134	[]	-1.49763	-0.582684	3.54494	0.0653573	0.164808
402	PDIG_04050	hypothetical protein	hypothetical protein Pdw03_5783	402		[]	-1.0852	-0.117958	0.509001	0.810253	0.928935	[]	2.58911	1.37246	0.465936	0.0101298	0.0657555	[]	1.43141	0.517435	0.465936	0.341063	0.561652	[]	-1.03485	-0.0494151	0.465936	0.956912	0.970098	[]	-1.06062	-0.0849101	0.465936	0.908368	0.950852
403	PDIG_04060	hypothetical protein	Protein of unknown function DUF3468	90		NA	NA	NA	NA	NA	NA	NA - filtered					NA - filtered						NA - filtered						NA - filtered						NA - filtered
404	PDIG_04070	hypothetical protein	integral membrane protein, putative	305		[]	-1.04894	-0.0689287	6.66569	0.762923	0.905484	[]	1.05949	0.0833718	6.18327	0.87476	0.938785	[]	-1.20764	-0.272192	6.18327	0.605833	0.772912	[DOWN]	-2.33535	-1.22364	6.18327	0.022146	0.0425225	[]	-1.37638	-0.460876	6.18327	0.382572	0.554779
405	PDIG_04080	Isocitrate dehydrogenase	isocitrate dehydrogenase [NADP], mitochondrial	400		[]	1.06371	0.0891095	9.42784	0.65618	0.84529	[]	-1.25678	-0.329726	9.15006	0.358059	0.579936	[]	-1.0211	-0.0301264	9.15006	0.933074	0.973224	[]	-1.25224	-0.324514	9.15006	0.365626	0.453894	[]	1.31269	0.392521	9.15006	0.274021	0.441709
406	PDIG_04090	C1 tetrahydrofolate synthase%2C putative	methylenetetrahydrofolate dehydrogenase (NAD)	939		[]	-1.00108	-0.00156079	7.51063	0.994679	1	[]	-1.44945	-0.535501	7.25134	0.130482	0.326492	[]	-1.33214	-0.41375	7.25134	0.241802	0.456869	[]	1.91404	0.936624	7.25134	0.00843151	0.0186141	[]	1.5551	0.637011	7.25134	0.071984	0.177255
407	PDIG_04100	hypothetical protein	Eukaryotic translation initiation factor 3 subunit I	336		[]	-1.47031	-0.556124	7.73738	0.00713809	0.0641955	[]	1.12979	0.176049	7.62392	0.579027	0.755257	[]	1.01692	0.0242037	7.62392	0.93956	0.976307	[UP]	2.10633	1.07473	7.62392	0.000799855	0.00248843	[]	1.30122	0.379862	7.62392	0.231784	0.394275
408	PDIG_04110	Multiprotein-bridging factor 1	Multiprotein-bridging factor 1	154		[]	-1.16566	-0.221149	8.84044	0.52694	0.764105	[]	-1.42463	-0.510583	9.38118	0.145397	0.347818	[]	-1.67177	-0.741372	9.38118	0.0350215	0.137216	[DOWN]	-2.16046	-1.11134	9.38118	0.00169426	0.004724	[]	-1.29665	-0.374786	9.38118	0.284644	0.453952
409	PDIG_04120	hypothetical protein	SH3 domain protein	255		[]	-1.01458	-0.0208834	6.23316	0.901745	0.969316	[]	1.01627	0.0232772	6.58326	0.923703	0.964748	[]	-1.60382	-0.681508	6.58326	0.00538831	0.0396767	[]	-1.44957	-0.535628	6.58326	0.0285726	0.0527299	[]	-1.41301	-0.498776	6.58326	0.0413419	0.119564
410	PDIG_04130	hypothetical protein	Ankyrin repeat-containing domain	361		[]	-1.56143	-0.64287	4.29714	0.050572	0.213172	[]	1.07649	0.106336	5.44509	0.835199	0.917305	[]	-2.26861	-1.18181	5.44509	0.0225485	0.102058	[DOWN]	-10.6335	-3.41054	5.44509	1.39142e-09	2.09137e-08	[DOWN]	-3.72661	-1.89786	5.44509	0.000330057	0.00285644
411	PDIG_04140	hypothetical protein	Mitochondrial biogenesis protein AIM24	184		[]	-1.06889	-0.0961138	5.44157	0.635928	0.837572	[]	1.15611	0.209281	4.9643	0.634412	0.796171	[]	1.06885	0.0960649	4.9643	0.828181	0.916689	[]	-1.78044	-0.832235	4.9643	0.0606374	0.100487	[]	-1.76155	-0.816849	4.9643	0.0656476	0.165441
412	PDIG_04150	Translational initiation factor 2 beta	translation initiation factor 2 subunit 2	280		[]	-1.34414	-0.426683	7.73527	0.0185895	0.117366	[]	-1.04659	-0.0656911	7.67268	0.769437	0.880511	[]	-1.08671	-0.119965	7.67268	0.591205	0.763072	[]	1.47536	0.561062	7.67268	0.0121454	0.0254722	[]	1.00751	0.0107871	7.67268	0.961565	0.981578
413	PDIG_04160	hypothetical protein	hypothetical protein Pdw03_5793	125		[]	1.03655	0.0517868	5.71363	0.75213	0.901759	[]	1.02202	0.0314248	5.88726	0.882283	0.943603	[]	-1.06057	-0.0848364	5.88726	0.689092	0.831854	[]	1.06804	0.0949698	5.88726	0.653855	0.723277	[]	1.23254	0.301633	5.88726	0.154026	0.300283
5785	PDIG_57960	hypothetical protein	aspartic-type endopeptidase, putative	246		[]	-1.7217	-0.783835	3.75384	0.00359955	0.0399516	[]	1.91576	0.937917	4.56308	0.181738	0.393885	[]	2.54302	1.34654	4.56308	0.0569451	0.188131	[UP]	24.0795	4.58974	4.56308	7.8672e-09	9.90724e-08	[UP]	9.84949	3.30005	4.56308	1.17055e-05	0.000191745
3026	PDIG_30300	hypothetical protein	Major facilitator superfamily domain, general substrate transporter	100		[]	1.59509	0.673634	-0.167494	0.235823	0.509813	[UP]	5.91248	2.56376	-0.396498	0.000187125	0.00384424	[]	2.55355	1.3525	-0.396498	0.0944212	0.256969	[UP]	4.25776	2.09009	-0.396498	0.00370782	0.0091544	[UP]	9.33407	3.22251	-0.396498	9.96214e-07	2.57085e-05
416	PDIG_04190	hypothetical protein	cation transporter ChaC	222		[]	1.02556	0.0364085	4.94967	0.928	0.980384	[DOWN]	-3.97038	-1.98928	5.34805	2.65921e-07	2.68708e-05	[DOWN]	-3.60657	-1.85063	5.34805	1.51198e-06	0.000100074	[DOWN]	-2.71443	-1.44065	5.34805	0.000152395	0.000615082	[DOWN]	-2.09211	-1.06496	5.34805	0.00474565	0.0235235
417	PDIG_04200	hypothetical protein	---NA---	60		[]	1.27516	0.350679	-0.0474359	0.374089	0.648038	[]	1.29432	0.372191	0.542871	0.319377	0.545431	[]	1.24313	0.313979	0.542871	0.403085	0.61646	[DOWN]	-2.0315	-1.02254	0.542871	0.0110885	0.023568	[]	-1.66312	-0.733888	0.542871	0.0697126	0.172676
418	PDIG_04210	hypothetical protein	---NA---	50		[]	1.60918	0.686326	-0.157343	0.0823245	0.282717	[]	1.32874	0.410058	0.785628	0.291156	0.519293	[]	1.022	0.0313989	0.785628	0.975314	0.992593	[DOWN]	-3.84033	-1.94123	0.785628	1.51448e-05	8.30193e-05	[DOWN]	-2.66021	-1.41154	0.785628	0.000961266	0.00665742
419	PDIG_04220	Short-chain dehydrogenase/reductase family protein%2C putative	Short-chain dehydrogenase/reductase SDR	338		[]	1.11212	0.153307	2.79463	0.486137	0.737232	[]	1.28797	0.365101	3.00347	0.130179	0.326076	[]	1.57652	0.656741	3.00347	0.00549182	0.040227	[]	1.21664	0.282896	3.00347	0.24229	0.324252	[]	-1.16445	-0.219649	3.00347	0.387252	0.559594
420	PDIG_04230	Calcium binding modulator protein (Alg2)%2C putative	Calcium binding modulator protein (Alg2), putative	321		[]	-1.0265	-0.0377348	6.05249	0.898858	0.969039	[]	-1.04043	-0.0571768	6.03873	0.823785	0.911489	[]	-1.21374	-0.27946	6.03873	0.278297	0.497034	[]	-1.47442	-0.56015	6.03873	0.0303117	0.0553262	[]	-1.04535	-0.0639916	6.03873	0.805684	0.886664
421	PDIG_04240	hypothetical protein	---NA---	56		NA	NA	NA	NA	NA	NA	NA - filtered					NA - filtered						NA - filtered						NA - filtered						NA - filtered
1666	PDIG_16690	hypothetical protein	Cutinase	280		[]	1.42356	0.509503	6.77149	0.516425	0.756966	[]	1.22517	0.292987	9.71752	0.607988	0.776487	[]	1.12173	0.16573	9.71752	0.771785	0.883185	[UP]	25.9853	4.69962	9.71752	1.53273e-12	4.96333e-11	[UP]	9.27327	3.21308	9.71752	2.23862e-07	7.88916e-06
423	PDIG_04260	MFS drug transporter%2C putative	Major facilitator superfamily domain, general substrate transporter	600		[]	-1.09962	-0.137008	7.31113	0.757504	0.904031	[]	-1.36927	-0.453412	7.7045	0.275528	0.502141	[]	-1.66702	-0.73727	7.7045	0.0772486	0.227248	[]	-1.94584	-0.960391	7.7045	0.0218617	0.0420922	[]	1.45844	0.544424	7.7045	0.190804	0.346605
424	PDIG_04270	hypothetical protein	Zinc finger, C2H2	212		[]	-1.52617	-0.609918	4.8645	0.00129129	0.0195203	[]	1.66836	0.738431	4.2524	0.00705981	0.051176	[]	1.38925	0.47431	4.2524	0.0832674	0.237216	[]	-1.60611	-0.683575	4.2524	0.0141071	0.0289494	[]	-1.785	-0.835927	4.2524	0.00279248	0.0154387
425	PDIG_04280	hypothetical protein	Zinc finger, C2H2-like	150		[]	-1.14504	-0.195393	1.67944	0.582692	0.80389	[]	1.93907	0.955365	0.288489	0.0553312	0.195642	[UP]	2.65768	1.41017	0.288489	0.00374454	0.0312492	[]	-1.33458	-0.416383	0.288489	0.433707	0.521955	[]	-2.51224	-1.32898	0.288489	0.021235	0.0734982
426	PDIG_04290	60S ribosomal protein L35Ae	60S ribosomal protein L35Ae	109		[]	-1.62045	-0.696392	9.3684	0.00357384	0.0398344	[]	1.49815	0.583179	9.41446	0.191634	0.406885	[]	1.06928	0.0966437	9.41446	0.828228	0.916689	[UP]	2.77883	1.47448	9.41446	0.00117343	0.00345317	[]	1.53304	0.616399	9.41446	0.167723	0.317323
8982	PDIG_89970	Cell surface spherulin 4-like protein%2C putative	Cell surface spherulin 4-like protein, putative	299		[]	-1.27089	-0.345843	2.01219	0.151601	0.39916	[]	1.19715	0.259604	3.34452	0.612555	0.779118	[]	1.25701	0.329997	3.34452	0.51939	0.714092	[UP]	10.013	3.3238	3.34452	1.11137e-10	2.25147e-09	[UP]	9.10625	3.18686	3.34452	5.43392e-10	6.41892e-08
428	PDIG_04310	hypothetical protein	hypothetical protein PITC_001710	160		NA	NA	NA	NA	NA	NA	NA - filtered					NA - filtered						NA - filtered						NA - filtered						NA - filtered
429	PDIG_04320	hypothetical protein	General alpha-glucoside permease	393		[]	-1.17019	-0.226742	6.9122	0.461256	0.718882	[]	1.69081	0.757719	7.35071	0.0388405	0.15821	[]	1.02181	0.0311293	7.35071	0.932434	0.972815	[DOWN]	-2.24119	-1.16426	7.35071	0.00164916	0.0046182	[]	1.37213	0.456417	7.35071	0.21198	0.371708
4327	PDIG_43370	hypothetical protein	Peptidase C19, ubiquitin carboxyl-terminal hydrolase 2	185		NA	NA	NA	NA	NA	NA	[]	1.56425	0.645471	-0.204332	0.424648	0.637124	[]	-1.15758	-0.211118	-0.204332	0.866324	0.938014	[UP]	6.97167	2.8015	-0.204332	1.36248e-05	7.57266e-05	[UP]	9.10322	3.18638	-0.204332	6.86562e-07	1.93228e-05
431	PDIG_04340	Morphogenesis protein (Msb1)%2C putative	Morphogenesis protein (Msb1), putative	1039		[]	-1.46777	-0.553622	5.93514	0.0356687	0.174273	[]	1.48967	0.574989	5.82992	0.0547594	0.19444	[]	-1.24578	-0.317052	5.82992	0.289584	0.509918	[]	1.38561	0.470523	5.82992	0.116072	0.174556	[]	-1.31449	-0.394503	5.82992	0.18887	0.34408
432	PDIG_04350	Transcription factor	Transcription factor	620		[]	-1.25153	-0.32369	7.80794	0.295326	0.573341	[]	1.46991	0.555732	7.38683	0.142586	0.343148	[]	1.11831	0.161316	7.38683	0.66981	0.819982	[DOWN]	-2.07442	-1.05271	7.38683	0.00588487	0.0135893	[]	1.22269	0.290057	7.38683	0.44344	0.610425
433	PDIG_04360	hypothetical protein	hypothetical protein PITC_001640	105		[]	2.02578	1.01848	8.0204	0.177689	0.439607	[DOWN]	-8.75971	-3.13088	8.17064	0.0020517	0.0218632	[DOWN]	-7.5491	-2.9163	8.17064	0.00376322	0.0312876	[]	-1.97017	-0.978321	8.17064	0.301441	0.388394	[]	-1.95054	-0.963872	8.17064	0.308485	0.4793
434	PDIG_04370	Aminotransferase%2C putative	Pyridoxal phosphate-dependent transferase, major region, subdomain 2	429		[]	-1.79083	-0.840627	3.10843	0.000142894	0.00386811	[]	-1.09737	-0.134055	3.19539	0.671803	0.820267	[]	-1.36093	-0.444593	3.19539	0.163843	0.358787	[UP]	2.25737	1.17464	3.19539	0.000200984	0.000773237	[]	1.71232	0.775955	3.19539	0.0142348	0.0548171
435	PDIG_04380	3'-phosphoadenosine-5'-phosphosulfate reductase Met16%2C putative	Phosphoadenosine phosphosulfate reductase	306		[]	1.04945	0.0696368	5.26672	0.848962	0.94849	[]	1.07958	0.110469	5.25539	0.639309	0.798774	[]	1.14855	0.199819	5.25539	0.400129	0.613619	[UP]	2.27589	1.18643	5.25539	6.49017e-07	5.21889e-06	[]	1.07352	0.102353	5.25539	0.668209	0.78989
436	PDIG_04390	Phosphoserine phosphatase	Phosphoserine phosphatase	457		[]	1.04137	0.0584843	5.78542	0.713896	0.878134	[]	-1.06511	-0.0909967	5.87074	0.68323	0.828789	[]	1.19541	0.257506	5.87074	0.246684	0.462229	[UP]	2.35275	1.23435	5.87074	3.56355e-08	3.86143e-07	[]	1.55092	0.633122	5.87074	0.00444847	0.0223142
437	PDIG_04400	Lipoyl synthase%2C mitochondrial	Lipoyl synthase	418		[]	-1.327	-0.408168	6.91836	0.232735	0.505257	[]	-1.76	-0.815574	6.56215	0.00588665	0.0453364	[]	-1.89154	-0.91956	6.56215	0.00191995	0.0196854	[]	-1.21127	-0.276518	6.56215	0.347384	0.435698	[]	1.10218	0.140361	6.56215	0.633528	0.762404
438	PDIG_04410	hypothetical protein	Unconventional myosin heavy chain 6	272		[]	1.6246	0.700088	6.84753	0.000654201	0.0120326	[]	-1.06263	-0.0876441	6.61689	0.814392	0.905856	[]	1.21375	0.279475	6.61689	0.454534	0.661951	[DOWN]	-12.3651	-3.62821	6.61689	2.76973e-18	2.83289e-16	[DOWN]	-4.07338	-2.02623	6.61689	1.77755e-07	6.65839e-06
439	PDIG_04420	hypothetical protein	Unconventional myosin heavy chain 6	357		[]	1.65733	0.728863	6.38806	0.000660364	0.0120913	[]	1.0135	0.0193493	5.81382	0.955147	0.980156	[]	1.40615	0.491754	5.81382	0.139958	0.325773	[DOWN]	-8.54122	-3.09444	5.81382	1.57632e-17	1.43702e-15	[DOWN]	-3.67585	-1.87808	5.81382	4.97879e-08	2.47438e-06
440	PDIG_04430	Ribosomal assembly complex component Ipi3%2C putative	Ribosomal assembly complex component Ipi3, putative	569		[]	-1.34849	-0.431343	6.49741	0.117038	0.345767	[]	-1.15786	-0.211455	5.74433	0.46533	0.668962	[]	-1.08465	-0.117223	5.74433	0.685945	0.829563	[]	-1.50618	-0.590894	5.74433	0.0419973	0.0729408	[DOWN]	-3.90681	-1.96599	5.74433	6.43802e-11	1.09359e-08
441	PDIG_04440	Deoxyribose-phosphate aldolase%2C putative	deoxyribose-phosphate aldolase	379		[]	-1.04723	-0.0665751	7.97501	0.711807	0.877122	[]	-1.06878	-0.0959612	7.95363	0.701449	0.841036	[]	1.0137	0.0196358	7.95363	0.937637	0.975403	[]	-1.27474	-0.350203	7.95363	0.162311	0.231357	[]	-1.09236	-0.127443	7.95363	0.610541	0.744816
442	PDIG_04450	Siroheme synthase%2C putative	Siroheme synthase domain 3	562		[]	1.71739	0.780216	5.4862	0.108451	0.329847	[]	-1.0439	-0.0619892	4.97188	0.811768	0.904507	[UP]	2.00507	1.00365	4.97188	0.000117999	0.00249284	[]	1.19143	0.252691	4.97188	0.332201	0.420395	[]	1.18904	0.249799	4.97188	0.337496	0.508183
443	PDIG_04460	hypothetical protein	reverse transcriptase	379		NA	NA	NA	NA	NA	NA	NA - filtered					NA - filtered						NA - filtered						NA - filtered						NA - filtered
444	PDIG_04470	Proteasome regulatory particle subunit (RpnE)%2C putative	Proteasome regulatory particle subunit (RpnE), putative	489		[]	1.17903	0.237603	7.55599	0.190682	0.457405	[]	1.33501	0.416852	7.91902	0.0518489	0.187212	[]	1.46572	0.551613	7.91902	0.0101729	0.0603398	[]	1.76573	0.820265	7.91902	0.00013979	0.000573031	[]	1.67616	0.745161	7.91902	0.000534699	0.00416777
445	PDIG_04480	Dihydrofolate reductase	Dihydrofolate reductase	287		[]	1.04033	0.0570364	5.64196	0.740871	0.895109	[]	1.31654	0.396753	5.58505	0.125858	0.318518	[]	1.78548	0.836313	5.58505	0.00125888	0.0145192	[UP]	2.37548	1.24822	5.58505	1.7282e-06	1.24096e-05	[]	1.45255	0.538589	5.58505	0.0376364	0.111579
446	PDIG_04490	hypothetical protein	hypothetical protein Pdw03_5824	110		[]	1.10786	0.147782	4.19358	0.403864	0.672391	[]	1.45761	0.543603	4.18262	0.0362857	0.152275	[]	1.23319	0.302392	4.18262	0.246631	0.462229	[UP]	2.04032	1.0288	4.18262	7.54038e-05	0.000333903	[]	1.29385	0.37167	4.18262	0.154444	0.300748
447	PDIG_04500	Ribosomal protein S27	40S ribosomal protein S27	82		[]	-1.42915	-0.515153	8.2483	0.00875704	0.0731819	[]	1.16452	0.219734	8.37122	0.54959	0.732816	[]	-1.05092	-0.0716532	8.37122	0.845481	0.92645	[UP]	3.22304	1.68842	8.37122	7.41205e-06	4.46266e-05	[]	1.71129	0.775085	8.37122	0.0357587	0.107533
448	PDIG_04510	Aminoalcoholphosphotransferase	CDP-alcohol phosphatidyltransferase	258		[]	-1.01348	-0.0193144	5.24505	0.927779	0.980358	[]	1.1239	0.168508	5.36859	0.422087	0.635441	[]	1.2079	0.272499	5.36859	0.193653	0.398471	[]	1.85111	0.888393	5.36859	2.33879e-05	0.000121458	[]	1.0542	0.0761448	5.36859	0.717719	0.82731
449	PDIG_04520	hypothetical protein	CDP-alcohol phosphatidyltransferase	47		[]	-1.0664	-0.0927437	3.07704	0.718939	0.882084	[]	1.34422	0.426767	2.35311	0.116956	0.305579	[]	1.46418	0.550093	2.35311	0.0420141	0.154288	[]	1.79886	0.847085	2.35311	0.00166596	0.00465593	[]	-1.29565	-0.373671	2.35311	0.187114	0.34232
450	PDIG_04530	NIPSNAP family protein	NIPSNAP family protein	380		[]	-1.12367	-0.168218	9.09679	0.537619	0.772797	[]	-1.08739	-0.120872	8.02068	0.739192	0.862019	[]	1.25296	0.325341	8.02068	0.370413	0.588507	[DOWN]	-7.00748	-2.8089	8.02068	4.77763e-13	1.81312e-11	[]	-1.77329	-0.826431	8.02068	0.0236903	0.0792034
451	PDIG_04540	hypothetical protein	FMN-binding split barrel-like protein	243		[]	1.09127	0.126014	6.32909	0.4919	0.740167	[]	-1.02172	-0.0309987	6.2433	0.867197	0.934856	[]	1.1376	0.185994	6.2433	0.311225	0.531726	[]	1.30159	0.38027	6.2433	0.0383444	0.0675791	[]	1.56407	0.645309	6.2433	0.00045557	0.00368453
452	PDIG_04550	Octanoyltransferase	putative octanoyltransferase	300		[]	-1.15528	-0.20824	2.83675	0.337095	0.614051	[]	-1.58449	-0.664019	2.83825	0.0208981	0.106161	[]	-1.3458	-0.428462	2.83825	0.131486	0.314788	[]	1.8882	0.917012	2.83825	0.00109343	0.00324865	[]	1.09221	0.127244	2.83825	0.658743	0.782562
453	PDIG_04560	GTPase Rho2	GTP-binding protein RHO3	197		[]	-1.33228	-0.413902	6.2197	0.0438563	0.197644	[]	1.3352	0.417052	6.002	0.0787532	0.241059	[]	1.11823	0.161215	6.002	0.497616	0.697911	[]	-1.14903	-0.200414	6.002	0.400577	0.489387	[]	1.24716	0.318643	6.002	0.180498	0.333518
454	PDIG_04570	COP9 signalosome subunit 2 (CsnB)%2C putative	Winged helix-turn-helix transcription repressor DNA-binding	488		[]	1.50266	0.587522	5.63111	0.00549663	0.0538948	[]	1.03628	0.0514078	5.62681	0.800849	0.897837	[]	1.47502	0.560732	5.62681	0.00583377	0.0418586	[]	1.2786	0.35456	5.62681	0.08159	0.128772	[]	1.18289	0.242311	5.62681	0.234296	0.397138
455	PDIG_04580	hypothetical protein	Ovarian tumor, otubain	430		[]	1.06504	0.0909097	9.26259	0.798192	0.924341	[]	-1.31166	-0.391397	8.75612	0.291511	0.519419	[]	1.08312	0.115194	8.75612	0.755966	0.875246	[]	-1.88234	-0.912527	8.75612	0.0145861	0.0297926	[]	-1.04663	-0.0657498	8.75612	0.85927	0.919339
456	PDIG_04590	C6 transcription factor (Gal4)%2C putative	Transcription factor, fungi	643		[]	1.17628	0.234233	6.00606	0.139896	0.383666	[]	-1.08526	-0.118041	5.78877	0.498167	0.693579	[]	1.14617	0.196822	5.78877	0.256127	0.472846	[]	1.36652	0.450501	5.78877	0.00931354	0.0202574	[]	1.15255	0.204833	5.78877	0.238247	0.40116
457	PDIG_04600	hypothetical protein	elongator complex protein 6	349		[]	-1.01771	-0.0253324	5.36508	0.894336	0.968489	[]	1.09033	0.124767	5.27379	0.66142	0.812558	[]	1.34836	0.43121	5.27379	0.128274	0.309949	[]	1.4935	0.578698	5.27379	0.0415093	0.0722129	[]	1.01751	0.0250438	5.27379	0.930512	0.962769
458	PDIG_04610	Ribosomal protein L37	60S ribosomal protein L37	92		[]	-1.64655	-0.71945	8.92685	0.00179288	0.0250573	[]	1.45808	0.54407	9.26451	0.198225	0.415405	[]	1.06771	0.0945205	9.26451	0.822755	0.914329	[UP]	3.12613	1.64438	9.26451	0.000142978	0.000583819	[]	1.77091	0.82449	9.26451	0.0520701	0.140766
459	PDIG_04620	Pre-mRNA-splicing factor slu7	Pre-mRNA-splicing factor slu7	464		[]	-1.21393	-0.27969	5.52039	0.0818371	0.281529	[]	-1.02705	-0.0385075	5.68047	0.840206	0.920131	[]	-1.09204	-0.127029	5.68047	0.505143	0.70376	[]	-1.03123	-0.0443715	5.68047	0.818091	0.861327	[]	-1.03512	-0.0497993	5.68047	0.794714	0.880368
460	PDIG_04630	DNA polymerase	DNA polymerase delta catalytic subunit	1678		[]	1.49272	0.577944	4.83146	0.00077063	0.0133314	[]	-1.39028	-0.475379	4.03594	0.138273	0.337513	[]	-1.05914	-0.0828998	4.03594	0.79672	0.898855	[]	1.32717	0.40835	4.03594	0.197509	0.273531	[]	1.50795	0.592592	4.03594	0.0615069	0.157996
461	PDIG_04640	RNA-directed RNA polymerase (Sad-1)%2C putative	Reverse transcriptase, putative	1533		[]	-1.07615	-0.105873	3.10342	0.739704	0.894628	[]	-1.08211	-0.113845	2.67362	0.713043	0.848139	[]	-1.09524	-0.13125	2.67362	0.676607	0.824118	[]	-1.18552	-0.245524	2.67362	0.429349	0.518123	[]	1.3034	0.382283	2.67362	0.210853	0.370583
462	PDIG_04650	hypothetical protein	Chromosome segregation ATPase-like protein	1053		[]	1.20749	0.272006	4.02269	0.107775	0.329132	[]	1.30507	0.384128	4.11094	0.0751092	0.234949	[]	1.32824	0.409516	4.11094	0.057161	0.188669	[]	-1.05446	-0.0765093	4.11094	0.728338	0.786376	[]	-1.1058	-0.145091	4.11094	0.508023	0.664088
463	PDIG_04660	Oxidoreductase%2C FAD-binding%2C putative	D-lactate dehydrogenase (cytochrome)	568		[]	-1.10387	-0.142567	5.1782	0.565926	0.792954	[]	-1.16396	-0.219043	3.86849	0.650306	0.805749	[]	1.41839	0.504249	3.86849	0.291905	0.511749	[]	-1.43932	-0.52539	3.86849	0.275762	0.360476	[]	1.06226	0.0871374	3.86849	0.859726	0.919475
464	PDIG_04670	Aspartate-semialdehyde dehydrogenase	Aspartate-semialdehyde dehydrogenase	435		[]	1.03554	0.0503823	8.21391	0.790818	0.920775	[]	1.6294	0.704344	7.77005	0.0318143	0.1397	[]	1.72409	0.785835	7.77005	0.016736	0.0833726	[UP]	2.08029	1.05679	7.77005	0.00136297	0.00391481	[]	1.33662	0.418589	7.77005	0.200853	0.359273
465	PDIG_04680	40S ribosomal protein S4%2C putative	40S ribosomal protein S4	260		[]	-1.35008	-0.433049	9.94703	0.0294627	0.156189	[]	1.32899	0.410333	10.1634	0.376335	0.59542	[]	-1.06825	-0.0952485	10.1634	0.837091	0.922318	[UP]	2.8331	1.50238	10.1634	0.00149252	0.0042347	[]	1.59401	0.672664	10.1634	0.148112	0.2927
466	PDIG_04690	hypothetical protein	Guanine-nucleotide dissociation stimulator CDC25	466		[]	1.1228	0.167104	7.37918	0.614551	0.824392	[]	-1.02972	-0.0422558	7.53397	0.896384	0.95104	[]	1.25895	0.332224	7.53397	0.306854	0.526833	[DOWN]	-2.3869	-1.25514	7.53397	0.000142369	0.000581895	[]	-1.04189	-0.0592022	7.53397	0.855626	0.916141
467	PDIG_04700	hypothetical protein	Pyridoxamine 5'-phosphate oxidase family protein	156		[]	1.03447	0.0488972	5.04085	0.7963	0.923331	[]	1.19711	0.25956	5.35378	0.284326	0.511557	[]	1.24324	0.314106	5.35378	0.194405	0.399236	[]	-1.08557	-0.118454	5.35378	0.629312	0.70168	[]	1.41254	0.498296	5.35378	0.0401024	0.116703
468	PDIG_04710	hypothetical protein	MYB DNA-binding domain protein	660		[]	1.37683	0.46135	5.27714	0.0319649	0.164218	[]	1.58174	0.661511	4.94174	0.00325637	0.0305494	[]	1.70917	0.773298	4.94174	0.000579434	0.00821008	[]	-1.00034	-0.000495456	4.94174	1	1	[]	1.2233	0.290774	4.94174	0.198631	0.356454
469	PDIG_04720	Sorting nexin-3	Sorting nexin-3	142		[]	1.41117	0.496889	4.25232	0.00683153	0.0624393	[]	1.1102	0.150825	5.08638	0.512281	0.703767	[]	1.23294	0.302102	5.08638	0.185066	0.385627	[]	1.92504	0.944892	5.08638	3.49834e-05	0.000172592	[]	1.46457	0.550478	5.08638	0.0158329	0.0592021
470	PDIG_04730	WD repeat protein	WD repeat protein	683		[]	1.19525	0.257309	5.79337	0.0764515	0.270956	[]	1.10981	0.150317	5.52312	0.426684	0.638694	[]	1.2967	0.374842	5.52312	0.0460777	0.163542	[]	1.01788	0.0255715	5.52312	0.891318	0.919676	[]	1.35265	0.435792	5.52312	0.020787	0.0724908
471	PDIG_04740	Protein translocation complex subunit Sss1%2C putative	Protein translocase SEC61 complex, gamma subunit	70		[]	1.04568	0.0644441	5.40212	0.743095	0.896649	[]	1.22513	0.292937	6.0247	0.142949	0.343648	[]	1.14956	0.201081	6.0247	0.314861	0.535865	[]	1.52763	0.611299	6.0247	0.00226112	0.00604142	[]	1.14209	0.191682	6.0247	0.338863	0.509726
472	PDIG_04750	hypothetical protein	Nucleotide-binding, alpha-beta plait	399		[]	1.31825	0.398623	5.06747	0.0456627	0.202427	[]	1.20395	0.26777	5.26458	0.104594	0.287804	[]	1.28973	0.367066	5.26458	0.0257886	0.112009	[]	1.56794	0.648867	5.26458	8.2429e-05	0.000359694	[]	1.29581	0.37386	5.26458	0.0238042	0.0795086
473	PDIG_04760	hypothetical protein	Zinc finger, C2H2	383		[]	-1.09414	-0.129791	0.729211	0.755207	0.903032	[]	1.0958	0.13199	-0.280884	0.865499	0.933746	[]	-1.57732	-0.657476	-0.280884	0.290522	0.510606	[DOWN]	-5.50847	-2.46165	-0.280884	0.000451913	0.00153636	[DOWN]	-5.34999	-2.41954	-0.280884	0.00076051	0.00548444
474	PDIG_04770	60S ribosomal protein L21%2C putative	60S ribosomal protein L21, putative	160		[]	-1.50158	-0.586482	9.42525	0.00406442	0.0436323	[]	1.32779	0.409022	9.7018	0.324202	0.549421	[]	-1.05395	-0.075813	9.7018	0.854856	0.932093	[UP]	2.89943	1.53577	9.7018	0.000287289	0.00104307	[]	1.57723	0.657396	9.7018	0.114008	0.2448
475	PDIG_04780	40S ribosomal protein S9	40S ribosomal protein S9	190		[]	-1.39805	-0.483418	9.43049	0.0282839	0.153128	[]	1.27769	0.353542	9.71118	0.427624	0.639302	[]	-1.10173	-0.139775	9.71118	0.753626	0.873019	[UP]	2.89108	1.53161	9.71118	0.000763246	0.00239035	[]	1.57855	0.6586	9.71118	0.140669	0.282719
476	PDIG_04790	hypothetical protein	Kinetochore protein Sos7	292		[]	1.07166	0.099848	5.24325	0.51242	0.755238	[]	1.11548	0.157668	5.40099	0.503816	0.697623	[]	1.28262	0.359093	5.40099	0.125263	0.305379	[]	-1.22586	-0.293797	5.40099	0.21249	0.291059	[]	-1.29383	-0.371647	5.40099	0.11575	0.247336
477	PDIG_04800	hypothetical protein	LUC7 related	375		[]	-1.0121	-0.017348	4.88709	0.915993	0.974784	[]	1.29376	0.371575	4.8409	0.0689674	0.224372	[]	1.29289	0.3706	4.8409	0.0691067	0.211996	[]	-1.08136	-0.112843	4.8409	0.586815	0.665083	[]	1.01722	0.0246325	4.8409	0.91069	0.95222
478	PDIG_04810	hypothetical protein	Dopa 4,5-dioxygenase	171		[]	-1.4854	-0.570853	4.96696	0.0431852	0.19587	[]	-1.45899	-0.544968	4.46353	0.0236117	0.114672	[]	-1.34416	-0.426701	4.46353	0.0767978	0.226582	[]	-1.34132	-0.423648	4.46353	0.07928	0.125789	[]	-1.23409	-0.303451	4.46353	0.210541	0.370141
479	PDIG_04820	hypothetical protein	Vacuolar protein sorting-associated protein 62	148		NA	NA	NA	NA	NA	NA	NA - filtered					NA - filtered						NA - filtered						NA - filtered						NA - filtered
480	PDIG_04830	hypothetical protein	Vacuolar protein sorting-associated protein 62	53		NA	NA	NA	NA	NA	NA	NA - filtered					NA - filtered						NA - filtered						NA - filtered						NA - filtered
6784	PDIG_67970	hypothetical protein	Guanine-specific ribonuclease N1/T1	129		[]	-1.22889	-0.29736	2.07759	0.388798	0.660673	[]	1.54555	0.62812	5.25682	0.203447	0.420688	[UP]	2.80149	1.4862	5.25682	0.00288316	0.0262267	[UP]	2.91818	1.54507	5.25682	0.00199332	0.00543144	[UP]	9.01255	3.17194	5.25682	2.03318e-09	1.93776e-07
482	PDIG_04850	Annexin ANXC4	annexin ANXC4	849		[]	1.09252	0.127656	6.7905	0.542588	0.776855	[]	1.24993	0.321849	6.61792	0.441381	0.650591	[]	-1.04139	-0.0585054	6.61792	0.889041	0.950367	[]	-1.6014	-0.679331	6.61792	0.105856	0.161303	[DOWN]	-2.45276	-1.2944	6.61792	0.00232797	0.0135119
483	PDIG_04860	Glutaminase GtaA	Glutaminase GtaA	579		[]	1.32797	0.409228	6.21462	0.013878	0.0970628	[]	1.11314	0.154629	6.53763	0.754858	0.871966	[]	1.12266	0.166915	6.53763	0.735921	0.860113	[DOWN]	-10.273	-3.36078	6.53763	5.95455e-10	1.00283e-08	[DOWN]	-2.97239	-1.57162	6.53763	0.00190229	0.0114616
2708	PDIG_27120	hypothetical protein	Peptidase aspartic	303		[]	1.26268	0.336491	0.0651689	0.392492	0.663765	[]	2.31198	1.20913	0.79926	0.0755878	0.235749	[]	-1.18461	-0.244412	0.79926	0.781815	0.890183	[]	2.44208	1.28811	0.79926	0.0651567	0.106503	[UP]	8.99551	3.16921	0.79926	5.48386e-06	0.000104057
485	PDIG_04880	hypothetical protein	Carbohydrate-binding WSC, subgroup	207		[]	-1.20893	-0.273731	7.05552	0.28466	0.561872	[]	-1.0926	-0.127764	6.33325	0.711723	0.84754	[]	1.17923	0.237841	6.33325	0.490798	0.692782	[]	-1.96123	-0.971759	6.33325	0.00529422	0.0124238	[]	-1.98773	-0.991124	6.33325	0.00445717	0.0223311
486	PDIG_04890	hypothetical protein	SANT, DNA-binding	850		[]	1.27585	0.351464	3.96435	0.138281	0.381163	[]	-1.21273	-0.278258	4.86791	0.349822	0.572494	[]	-1.87064	-0.903533	4.86791	0.00261061	0.0246014	[]	1.09657	0.133002	4.86791	0.657438	0.72609	[]	1.10346	0.142039	4.86791	0.634112	0.762807
487	PDIG_04900	hypothetical protein	GCR1-dependent translation factor	537		[]	-1.01931	-0.0275965	6.6298	0.886969	0.964941	[]	-1.45405	-0.540075	6.76828	0.0237569	0.114807	[]	-1.57943	-0.659401	6.76828	0.00582517	0.0418586	[]	-1.4684	-0.554241	6.76828	0.0203461	0.039528	[]	-1.22234	-0.289648	6.76828	0.224241	0.386738
488	PDIG_04910	MFS transporter%2C putative	MFS transporter	739		[]	1.43604	0.5221	5.70925	0.000841913	0.0142027	[]	1.5209	0.604924	5.0204	0.0803265	0.244005	[]	1.74433	0.802677	5.0204	0.0204396	0.0960205	[]	-1.12428	-0.169004	5.0204	0.626955	0.699797	[]	-1.21614	-0.282315	5.0204	0.414957	0.584915
489	PDIG_04920	hypothetical protein	Terpenoid synthase	356		[]	-1.19912	-0.261982	9.24466	0.689422	0.863722	[]	2.43658	1.28486	6.55686	0.138335	0.33752	[UP]	6.63399	2.72988	6.55686	0.00266267	0.0249276	[DOWN]	-104.668	-6.70967	6.55686	1.33061e-09	2.01078e-08	[DOWN]	-57.3842	-5.84258	6.55686	3.7038e-08	1.94149e-06
490	PDIG_04930	MFS transporter%2C putative	MFS transporter, putative	524		[]	-1.39361	-0.478828	3.9815	0.0848208	0.287607	[]	-1.5979	-0.676176	3.38661	0.135383	0.333173	[]	-1.79433	-0.843445	3.38661	0.0618071	0.197203	[]	-1.32404	-0.404945	3.38661	0.369579	0.45853	[]	-1.02209	-0.0315215	3.38661	0.946839	0.972583
491	PDIG_04940	Sensor histidine kinase/response regulator%2C putative	CheY-like superfamily	1255		[]	-1.65989	-0.731091	8.18156	0.0790733	0.275874	[]	1.43158	0.517605	7.92902	0.155488	0.360373	[]	-1.22073	-0.287744	7.92902	0.428966	0.639826	[DOWN]	-2.82647	-1.499	7.92902	5.43579e-05	0.000252296	[]	-1.41721	-0.50305	7.92902	0.167491	0.317066
492	PDIG_04950	Putative succinate-semialdehyde dehydrogenase	succinate-semialdehyde dehydrogenase	1256		[]	1.18556	0.245564	9.49878	0.456891	0.716101	[UP]	2.35851	1.23788	8.40752	0.000874854	0.0116652	[UP]	3.73214	1.9	8.40752	5.30117e-07	4.3863e-05	[DOWN]	-2.65035	-1.40618	8.40752	0.000169288	0.00067258	[DOWN]	-2.06406	-1.04548	8.40752	0.00481189	0.0237718
493	PDIG_04960	hypothetical protein	FAD linked oxidase, N-terminal	638		[]	1.42635	0.512324	5.36011	0.0799694	0.277589	[]	1.34644	0.429149	5.19773	0.485031	0.68323	[]	1.53684	0.619964	5.19773	0.313939	0.534947	[DOWN]	-4.88344	-2.2879	5.19773	0.000382739	0.00133086	[]	-1.52588	-0.609642	5.19773	0.32255	0.493114
494	PDIG_04970	hypothetical protein	Male sterility, NAD-binding	1081		[]	1.1561	0.209265	2.74894	0.426263	0.68953	[]	-1.55116	-0.63335	2.39563	0.0245983	0.11762	[]	-1.35512	-0.438419	2.39563	0.117729	0.295893	[]	-1.54292	-0.625664	2.39563	0.0266276	0.0495948	[]	-1.12881	-0.174803	2.39563	0.552117	0.699698
495	PDIG_04980	Class V chitinase%2C putative	Class V chitinase, putative	433		[]	1.01575	0.0225519	8.57277	0.919561	0.976741	[]	1.84222	0.881444	8.72264	0.00800878	0.0556864	[]	1.36872	0.452828	8.72264	0.170779	0.366664	[DOWN]	-12.8033	-3.67844	8.72264	1.18004e-23	3.80654e-21	[DOWN]	-2.68807	-1.42657	8.72264	2.24866e-05	0.000325164
496	PDIG_04990	hypothetical protein	---NA---	55		[]	-1.0559	-0.0784792	3.49128	0.732997	0.8909	[]	1.6684	0.738463	3.95239	0.0475932	0.179723	[]	1.21506	0.281022	3.95239	0.451795	0.658799	[DOWN]	-4.00818	-2.00295	3.95239	2.94105e-07	2.59922e-06	[]	-1.2168	-0.283096	3.95239	0.448529	0.614846
497	PDIG_05000	Phosphatidylinositol:UDP-GlcNAc transferase PIG-C	Phosphatidylinositol:UDP-GlcNAc transferase PIG-C	527		[]	1.09313	0.128468	5.17027	0.435294	0.697361	[]	1.02411	0.0343687	5.58321	0.836043	0.917425	[]	-1.04568	-0.0644442	5.58321	0.699418	0.837844	[]	1.26371	0.337664	5.58321	0.0417477	0.0725972	[]	1.09429	0.129997	5.58321	0.43499	0.603035
498	PDIG_05010	hypothetical protein	hypothetical protein Pdw03_5878	473		NA	NA	NA	NA	NA	NA	NA - filtered					NA - filtered						NA - filtered						NA - filtered						NA - filtered
499	PDIG_05020	Pantothenate kinase%2C putative	Type II pantothenate kinase	455		[]	-1.62839	-0.703447	6.46971	0.00291355	0.034885	[]	1.20907	0.2739	5.53926	0.367608	0.588271	[]	1.31685	0.397091	5.53926	0.190904	0.395142	[]	1.64994	0.722414	5.53926	0.0176083	0.0350595	[]	-1.68035	-0.748764	5.53926	0.0146013	0.0558928
500	PDIG_05030	DEAD/DEAH box RNA helicase%2C putative	Helicase, C-terminal	680		NA	NA	NA	NA	NA	NA	NA - filtered					NA - filtered						NA - filtered						NA - filtered						NA - filtered
501	PDIG_05040	Polysaccharide deacetylase%2C putative	Glycoside hydrolase/deacetylase, beta/alpha-barrel	490		NA	NA	NA	NA	NA	NA	NA - filtered					NA - filtered						NA - filtered						NA - filtered						NA - filtered
502	PDIG_05050	hypothetical protein	PAN-1 domain	445		[]	-1.04906	-0.0690967	6.42323	0.724138	0.885661	[]	1.10496	0.143994	6.34783	0.41786	0.631516	[]	1.19719	0.259656	6.34783	0.143176	0.329805	[]	-1.02571	-0.036616	6.34783	0.836757	0.875816	[]	-1.2759	-0.351512	6.34783	0.0486102	0.134286
503	PDIG_05060	Phosphopantothenate-cysteine ligase%2C putative	Phosphopantothenate-cysteine ligase	399		[]	-1.099	-0.136193	5.6522	0.456821	0.716101	[]	1.00122	0.00175585	5.74095	0.99763	1	[]	-1.03332	-0.0472837	5.74095	0.845855	0.926618	[]	-1.78667	-0.837276	5.74095	0.000611792	0.00197807	[]	-1.85263	-0.889573	5.74095	0.00027749	0.00249711
504	PDIG_05070	hypothetical protein	Autophagy-related protein	311		[]	-1.07737	-0.107514	5.6506	0.674796	0.856024	[]	-1.09725	-0.133889	5.43645	0.540415	0.724665	[]	-1.14622	-0.196878	5.43645	0.368836	0.587658	[]	1.20543	0.269545	5.43645	0.217035	0.296076	[]	1.55448	0.636435	5.43645	0.00359172	0.0188274
165	PDIG_01670	MFS transporter%2C putative	macrolide phosphotransferase k	537		[]	1.1107	0.151472	2.63568	0.527223	0.76438	[]	2.06046	1.04297	3.42253	0.239564	0.463379	[]	1.68776	0.755113	3.42253	0.393863	0.608807	[]	2.05686	1.04044	3.42253	0.241879	0.323805	[UP]	8.57485	3.10011	3.42253	0.00101782	0.00692333
506	PDIG_05090	hypothetical protein	---NA---	29		NA	NA	NA	NA	NA	NA	NA - filtered					NA - filtered						NA - filtered						NA - filtered						NA - filtered
507	PDIG_05100	hypothetical protein	IBR domain-containing protein	537		[]	1.20233	0.265833	4.59675	0.187958	0.453639	[]	-1.13562	-0.183486	4.68517	0.406863	0.622315	[]	1.01538	0.0220243	4.68517	0.924778	0.969004	[]	1.67909	0.747676	4.68517	0.000756133	0.00237072	[]	1.24575	0.317012	4.68517	0.155142	0.301432
8528	PDIG_85420	hypothetical protein	cytochrome P450, family 51 (sterol 14-demethylase)	498		[]	-1.00467	-0.00672022	7.59817	0.987621	1	[UP]	5.62681	2.49232	7.23258	0.0009055	0.0119409	[]	2.89597	1.53405	7.23258	0.035066	0.137216	[UP]	7.57364	2.92099	7.23258	0.000131732	0.000544792	[UP]	8.39405	3.06937	7.23258	6.53872e-05	0.000787934
509	PDIG_05120	Hypothetical protein	Major facilitator superfamily domain, general substrate transporter	578		[]	1.27253	0.347697	6.47816	0.01903	0.118635	[]	1.00809	0.0116193	6.41374	0.9461	0.976608	[]	1.10979	0.150293	6.41374	0.357977	0.577321	[]	-1.04641	-0.0654489	6.41374	0.690841	0.754537	[]	1.1366	0.184723	6.41374	0.259613	0.424604
510	PDIG_05130	hypothetical protein	hypothetical protein Pdw03_5887	166		[]	-1.22459	-0.2923	1.7632	0.452184	0.713252	[UP]	3.24312	1.69738	1.5228	0.000665343	0.00960581	[UP]	3.39375	1.76288	1.5228	0.000408588	0.00642932	[]	2.16371	1.11351	1.5228	0.0287002	0.0528682	[]	1.44169	0.527766	1.5228	0.312409	0.483538
167	PDIG_01690	hypothetical protein	putative caffeine synthase 2	396		[]	1.49271	0.577938	3.12504	0.0187479	0.117486	[]	1.55589	0.637742	5.14766	0.305265	0.532056	[]	1.47346	0.55921	5.14766	0.368999	0.587679	[UP]	2.75463	1.46186	5.14766	0.0204221	0.0396574	[UP]	8.08907	3.01597	5.14766	5.72589e-06	0.000107917
512	PDIG_05150	hypothetical protein	Essential protein Yae1, N-terminal	264		[]	-1.15482	-0.207666	3.32371	0.355442	0.631489	[]	1.68384	0.751755	3.46216	0.0315122	0.139028	[]	1.62539	0.700784	3.46216	0.0454976	0.162364	[UP]	2.31507	1.21106	3.46216	0.000571285	0.00186798	[]	1.65167	0.723922	3.46216	0.03936	0.115545
513	PDIG_05160	hypothetical protein	meroterpenoid PM-122-9-9848	496		[]	1.44571	0.53178	7.34982	0.0112453	0.0849967	[]	1.05098	0.0717384	7.06367	0.888105	0.946745	[]	1.267	0.341412	7.06367	0.502742	0.702866	[DOWN]	-10.4687	-3.38801	7.06367	1.27705e-09	1.94384e-08	[]	-2.29649	-1.19943	7.06367	0.0200968	0.0705859
514	PDIG_05170	hypothetical protein	meroterpenoid PM-122-9-9849	626		[]	1.39424	0.479484	5.49758	0.0293599	0.156139	[]	1.06139	0.0859562	6.04978	0.772778	0.881714	[]	-1.02376	-0.0338821	6.04978	0.910284	0.962052	[]	1.00369	0.0053132	6.04978	0.986895	0.992814	[]	1.39368	0.478902	6.04978	0.108564	0.23721
515	PDIG_05180	RNA exonuclease%2C putative	Exonuclease, RNase T/DNA polymerase III	331		[]	-1.30332	-0.382192	-0.215274	0.34236	0.619075	[]	1.52154	0.605529	-0.681976	0.333138	0.557246	[]	1.85504	0.891449	-0.681976	0.180619	0.38086	[]	-1.28988	-0.367239	-0.681976	0.6681	0.735928	[]	1.20014	0.263208	-0.681976	0.777645	0.868032
516	PDIG_05190	pH-response regulator protein palI/RIM9	pH-response regulator protein palI/RIM9	532		[]	1.19473	0.256681	5.79682	0.142153	0.386474	[]	1.24027	0.310653	5.20733	0.138466	0.33759	[]	1.30111	0.379741	5.20733	0.0696347	0.213226	[]	-1.16635	-0.222	5.20733	0.291823	0.378288	[]	-1.20671	-0.271078	5.20733	0.196968	0.354349
517	PDIG_05200	hypothetical protein	phosphoribosylaminoimidazole-succinocarboxamide synthase	500		[]	1.86842	0.901817	1.96321	0.0430072	0.195486	[]	-1.04031	-0.0570108	2.75866	0.920054	0.962877	[]	1.37075	0.454967	2.75866	0.383289	0.600532	[DOWN]	-3.5746	-1.83778	2.75866	0.000765797	0.00239744	[]	-1.30207	-0.380804	2.75866	0.468264	0.632148
518	PDIG_05210	hypothetical protein	C6 zinc finger domain protein	199		[]	-1.31729	-0.397576	4.47457	0.0886944	0.294131	[]	1.30115	0.379792	4.59002	0.049668	0.184158	[]	1.08177	0.113395	4.59002	0.560277	0.741642	[]	1.55682	0.638601	4.59002	0.000960107	0.00290806	[]	1.01924	0.0274999	4.59002	0.891935	0.940372
519	PDIG_05220	hypothetical protein	Zinc finger, RanBP2-type	566		[]	1.10731	0.147055	5.14935	0.459651	0.717302	[]	-1.29713	-0.375319	5.32198	0.076306	0.236591	[]	-1.09947	-0.136813	5.32198	0.519376	0.714092	[]	1.14876	0.200075	5.32198	0.344834	0.433277	[]	1.00716	0.0102883	5.32198	0.962074	0.98174
520	PDIG_05230	hypothetical protein	Noranthrone monooxygenase	145		[]	-1.40962	-0.495309	2.79862	0.253604	0.528889	[]	-1.88412	-0.913894	2.65625	0.141499	0.341511	[]	-3.0792	-1.62255	2.65625	0.010483	0.0615514	[DOWN]	-3.01036	-1.58994	2.65625	0.01248	0.0260049	[]	-2.32686	-1.21839	2.65625	0.052023	0.140702
521	PDIG_05240	Alpha-L-rhamnosidase A	Bacterial alpha-L-rhamnosidase	890		[]	-1.03707	-0.0525147	5.69919	0.826915	0.935143	[]	1.23252	0.30161	5.49764	0.433635	0.643698	[]	1.30625	0.385434	5.49764	0.317005	0.538529	[UP]	2.62946	1.39476	5.49764	0.000352037	0.00124056	[]	1.92863	0.947578	5.49764	0.0143773	0.0552409
522	PDIG_05250	hypothetical protein	C6 transcription factor, putative	102		NA	NA	NA	NA	NA	NA	[]	1.02705	0.0385064	-1.57737	1	1	[]	2.56066	1.35652	-1.57737	0.0742001	0.22186	[]	-1.20222	-0.2657	-1.57737	0.850164	0.886746	[]	1.04913	0.069187	-1.57737	1	1
523	PDIG_05260	C6 transcription factor%2C putative	C6 transcription factor, putative	138		NA	NA	NA	NA	NA	NA	NA - filtered					NA - filtered						NA - filtered						NA - filtered						NA - filtered
4651	PDIG_46610	Beta-glucosidase%2C putative	Glycoside hydrolase, superfamily	687		[]	1.22633	0.294346	3.49316	0.149486	0.396661	[]	1.35383	0.437048	4.97013	0.494925	0.691477	[]	1.14808	0.199228	4.97013	0.755164	0.874439	[UP]	4.38662	2.13311	4.97013	0.00121155	0.00354544	[UP]	7.87068	2.97649	4.97013	1.20293e-05	0.000194778
525	PDIG_05280	hypothetical protein	Molybdopterin synthase catalytic subunit	179		[]	1.0784	0.108894	3.64122	0.673827	0.855594	[]	1.1041	0.142867	3.89082	0.709242	0.846508	[]	1.73697	0.796571	3.89082	0.0359855	0.139697	[]	1.68551	0.753183	3.89082	0.0478276	0.0816633	[]	1.27683	0.352562	3.89082	0.355836	0.528377
526	PDIG_05290	Mitochondrial metallochaperone Sco1%2C putative	Mitochondrial metallochaperone Sco1, putative	306		[]	-1.08954	-0.123716	6.10124	0.524448	0.761712	[]	-1.4538	-0.539829	6.92392	0.0329723	0.14311	[]	-1.54144	-0.624283	6.92392	0.0137783	0.0736039	[]	1.70101	0.766391	6.92392	0.00249613	0.0065586	[]	1.27809	0.353985	6.92392	0.161014	0.308307
527	PDIG_05300	Phospholipase C PLC-C	Phosphoesterase	462	#	[UP]	2.21108	1.14475	2.95534	5.9304e-05	0.00203029	[]	1.26736	0.341828	3.06495	0.393163	0.61038	[]	1.67376	0.743093	3.06495	0.0621195	0.197354	[DOWN]	-2.82864	-1.50011	3.06495	0.00026974	0.000985328	[DOWN]	-2.1552	-1.10782	3.06495	0.00676706	0.0309125
528	PDIG_05310	FAD binding monooxygenase%2C putative	phenol 2-monooxygenase	476		[]	1.82349	0.866699	2.17326	0.00696989	0.063504	[]	-1.35544	-0.438759	2.11129	0.08253	0.248182	[]	1.1124	0.153678	2.11129	0.533065	0.722497	[]	-1.50527	-0.590026	2.11129	0.0214124	0.041322	[]	-1.36225	-0.445993	2.11129	0.0853177	0.198877
529	PDIG_05320	hypothetical protein	CENP-A-nucleosome distal centromere subunit CENP-L	347		[]	-1.45993	-0.545898	2.97475	0.0407395	0.189432	[]	1.69535	0.76158	2.85712	0.0518425	0.187212	[]	1.33395	0.415705	2.85712	0.29329	0.512356	[]	1.69801	0.763844	2.85712	0.0522398	0.0882092	[]	-1.32422	-0.405147	2.85712	0.312604	0.48364
530	PDIG_05330	ER-Golgi SNARE complex subunit (Sed5)%2C putative	syntaxin 5	348		[]	1.00713	0.0102451	4.99931	0.954517	0.9891	[]	1.06694	0.0934813	5.25156	0.563029	0.742473	[]	-1.08033	-0.111474	5.25156	0.493193	0.694357	[]	1.16432	0.219484	5.25156	0.176687	0.248512	[]	-1.02913	-0.0414273	5.25156	0.80322	0.88523
531	PDIG_05340	hypothetical protein	hypothetical protein Pdw03_5910	1500		[]	1.10973	0.150205	6.29975	0.548903	0.781489	[]	1.00091	0.00130577	6.43231	0.993827	0.99921	[]	-1.40372	-0.489259	6.43231	0.011539	0.0656476	[]	-1.22103	-0.288101	6.43231	0.136605	0.200158	[]	-1.47084	-0.55664	6.43231	0.00416062	0.021123
532	PDIG_05350	Pectin methylesterase%2C putative	Pectinesterase, catalytic	387		[]	1.41985	0.505741	5.20561	0.0126602	0.0915312	[]	1.74307	0.801627	5.51907	0.00892458	0.0600726	[UP]	2.03709	1.02651	5.51907	0.000836107	0.0107718	[]	1.22108	0.288161	5.51907	0.346502	0.434851	[]	1.28822	0.365375	5.51907	0.233073	0.396026
2996	PDIG_30000	Acetyltransferase SidF	Acyl-CoA N-acyltransferase	462		NA	NA	NA	NA	NA	NA	[]	-4.19211	-2.06768	0.978189	0.0511797	0.186175	[]	-2.72443	-1.44596	0.978189	0.14145	0.327809	[]	1.62724	0.702425	0.978189	0.461358	0.548775	[UP]	7.68356	2.94177	0.978189	0.00265412	0.0148698
534	PDIG_05370	Metallo-beta-lactamase superfamily protein	Metallo-beta-lactamase superfamily protein	377		[]	-1.45279	-0.538829	4.09609	0.0127771	0.0920493	[]	-1.29049	-0.367917	4.37128	0.491052	0.688747	[DOWN]	-2.7863	-1.47835	4.37128	0.00644541	0.0446757	[]	-1.11755	-0.160345	4.37128	0.763684	0.814681	[]	-1.09356	-0.129036	4.37128	0.809175	0.889339
535	PDIG_05380	hypothetical protein	ABC1 domain protein	645		[]	-1.07685	-0.106819	6.36581	0.601062	0.815563	[]	-1.24348	-0.314385	6.07025	0.1619	0.369107	[]	-1.11306	-0.15453	6.07025	0.490457	0.692706	[]	1.01558	0.0223007	6.07025	0.921557	0.943839	[]	1.19849	0.261215	6.07025	0.242888	0.406526
536	PDIG_05390	hypothetical protein	Transcription elongation factor, TFIIS/CRSP70, N-terminal, sub-type	172		[]	1.05489	0.077098	0.789937	0.908932	0.972251	[]	1.42086	0.506767	-0.279736	0.306146	0.533003	[]	-1.70038	-0.765861	-0.279736	0.131041	0.31446	[]	-2.16421	-1.11384	-0.279736	0.0409746	0.0714904	[]	-1.61306	-0.689799	-0.279736	0.178205	0.330957
537	PDIG_05400	Transcription elongation factor S-II	Transcription elongation factor S-II	306		[]	-1.46738	-0.553245	5.91698	0.00107747	0.0170129	[]	1.01171	0.0167995	5.77313	0.91913	0.96203	[]	-1.03593	-0.0509292	5.77313	0.75743	0.876095	[]	1.34326	0.425743	5.77313	0.00920731	0.0200889	[]	-1.00734	-0.0105482	5.77313	0.953635	0.97705
538	PDIG_05410	Ran GTPase activating protein 1 (RNA1 protein)	Ran GTPase activating protein 1 (RNA1 protein)	418		[]	-1.48245	-0.567982	6.31963	0.00847301	0.0718269	[]	-1.59652	-0.674933	6.09919	0.0231108	0.11355	[]	-1.38605	-0.470977	6.09919	0.111779	0.285473	[]	1.83049	0.872228	6.09919	0.00331365	0.00833332	[]	-1.17576	-0.233594	6.09919	0.431345	0.600148
539	PDIG_05420	Cytochrome c oxidase copper chaperone Cox17%2C putative	Cytochrome c oxidase copper chaperone	78		[]	-1.56165	-0.643072	5.43821	5.89607e-05	0.00202705	[]	-1.0377	-0.0533852	5.41561	0.835982	0.917425	[]	-1.01566	-0.0224201	5.41561	0.932397	0.972815	[]	-1.30999	-0.389553	5.41561	0.132352	0.19488	[]	-1.59068	-0.66964	5.41561	0.00984509	0.0414096
540	PDIG_05430	Glucosyltransferase	Glycosyl transferase, ALG6/ALG8	594		[]	-1.14654	-0.197286	4.35752	0.540505	0.775161	[]	1.29754	0.375776	4.36332	0.105732	0.289607	[]	1.0225	0.032102	4.36332	0.895278	0.953307	[]	1.57786	0.657971	4.36332	0.00469555	0.0112298	[]	-1.43108	-0.517101	4.36332	0.0281904	0.0905527
541	PDIG_05440	Nucleolin protein Nsr1%2C putative	Nucleolin protein Nsr1, putative	537		[DOWN]	-2.42649	-1.27887	9.70533	4.63462e-09	7.26209e-07	[]	-1.63725	-0.711276	8.53491	0.0841807	0.252061	[]	-2.03719	-1.02658	8.53491	0.0131464	0.0711805	[]	1.05866	0.0822332	8.53491	0.841034	0.87952	[DOWN]	-2.38879	-1.25628	8.53491	0.00253469	0.0143347
542	PDIG_05450	hypothetical protein	Glycosyl hydrolases 28 family protein	405		[]	1.70027	0.765765	6.25238	0.00469728	0.0478902	[DOWN]	-4.72105	-2.23911	6.51478	2.55414e-05	0.000833523	[]	-1.87353	-0.905755	6.51478	0.0771786	0.227181	[]	-1.25475	-0.327401	6.51478	0.520385	0.603995	[]	-1.37032	-0.454515	6.51478	0.37237	0.544942
4150	PDIG_41570	hypothetical protein	hypothetical protein Pdw03_1561	270		[]	1.26319	0.337076	3.45347	0.0983783	0.312859	[]	1.51147	0.595951	5.95725	0.332269	0.556679	[]	1.079	0.109691	5.95725	0.859594	0.934369	[UP]	7.61481	2.92881	5.95725	7.7188e-06	4.63073e-05	[UP]	7.58181	2.92254	5.95725	8.18841e-06	0.000144581
544	PDIG_05470	Naphthalene 1%2C2-dioxygenase subunit alpha	cytochrome P450 oxidoreductase	413		[]	-1.28878	-0.36601	5.90126	0.386037	0.658473	[DOWN]	-6.82216	-2.77023	5.69855	9.79996e-06	0.000423671	[]	-1.76228	-0.81744	5.69855	0.166295	0.361594	[DOWN]	-46.8309	-5.54939	5.69855	9.84538e-15	4.97429e-13	[DOWN]	-8.46463	-3.08145	5.69855	1.2345e-06	3.07392e-05
1052	PDIG_10550	Aspartic protease pep1	Peptidase aspartic, catalytic	396		[]	3.07327	1.61978	4.66464	0.0101747	0.0798685	[]	1.50366	0.588475	7.3566	0.348693	0.571491	[]	-1.08757	-0.121103	7.3566	0.847094	0.927002	[UP]	3.52792	1.81882	7.3566	0.0047844	0.0113997	[UP]	7.52929	2.91251	7.3566	1.43173e-05	0.000226565
546	PDIG_05490	Catechol dioxygenase%2C putative	Catechol dioxygenase, putative	318		[]	1.33856	0.420687	5.20868	0.39337	0.664837	[]	-1.70645	-0.771001	5.45788	0.000165656	0.00348209	[]	-1.16469	-0.219947	5.45788	0.278674	0.49739	[]	1.28354	0.360132	5.45788	0.0754817	0.120653	[]	1.31454	0.394554	5.45788	0.0516867	0.140249
547	PDIG_05500	hypothetical protein	hypothetical protein Pdw03_5927	113		NA	NA	NA	NA	NA	NA	NA - filtered					NA - filtered						NA - filtered						NA - filtered						NA - filtered
548	PDIG_05510	hypothetical protein	Transcription factor, fungi	403		NA	NA	NA	NA	NA	NA	NA - filtered					NA - filtered						NA - filtered						NA - filtered						NA - filtered
549	PDIG_05520	hypothetical protein	Peptidoglycan-binding Lysin subgroup	471		NA	NA	NA	NA	NA	NA	[]	-1.98445	-0.988742	-1.09397	0.0812725	0.245988	[]	-1.3549	-0.438189	-1.09397	0.395993	0.61085	[DOWN]	-4.75613	-2.24979	-1.09397	0.000642122	0.0020634	[]	-2.21599	-1.14795	-1.09397	0.0613685	0.157834
2998	PDIG_30020	MFS siderophore iron transporter%2C putative	Major facilitator superfamily domain, general substrate transporter	445		NA	NA	NA	NA	NA	NA	[]	-1.11283	-0.154228	0.186565	0.896279	0.95104	[]	-1.3444	-0.426958	0.186565	0.672193	0.82146	[]	1.70667	0.771182	0.186565	0.413092	0.501825	[UP]	7.4466	2.89658	0.186565	0.00156687	0.00988072
551	PDIG_05540	hypothetical protein	Transcription factor, fungi	479		[]	1.03547	0.0502846	2.99911	0.850383	0.948609	[]	-1.27442	-0.349842	2.47246	0.24982	0.475543	[]	1.68556	0.753231	2.47246	0.00757608	0.049914	[UP]	2.18266	1.12609	2.47246	7.16372e-05	0.000319745	[]	1.59851	0.676725	2.47246	0.0193438	0.0690958
552	PDIG_05550	hypothetical protein	Peptidase M19, renal dipeptidase	36		NA	NA	NA	NA	NA	NA	NA - filtered					NA - filtered						NA - filtered						NA - filtered						NA - filtered
553	PDIG_05560	hypothetical protein	---NA---	46		NA	NA	NA	NA	NA	NA	[]	1.09391	0.1295	-1.07804	0.889201	0.946951	[]	1.98781	0.991181	-1.07804	0.0672277	0.207754	[]	1.01664	0.0238079	-1.07804	1	1	[]	1.20719	0.271657	-1.07804	0.768226	0.862109
554	PDIG_05570	5-oxoprolinase%2C putative	Hydantoinaseoxoprolinase, N-terminal	1274		[]	-1.25839	-0.331577	3.27927	0.15447	0.404181	[]	-1.05186	-0.0729434	2.60339	0.777085	0.88403	[]	-1.17311	-0.230333	2.60339	0.391188	0.60645	[DOWN]	-3.47599	-1.79742	2.60339	3.25533e-10	5.83385e-09	[DOWN]	-2.85568	-1.51383	2.60339	7.84961e-08	3.46498e-06
555	PDIG_05580	Proline iminopeptidase%2C putative	Alpha/beta hydrolase fold-1	152		[]	-1.27791	-0.353791	0.697545	0.463716	0.721008	[]	1.17799	0.236327	-0.741022	0.777403	0.884078	[]	1.70634	0.770904	-0.741022	0.221437	0.431804	[]	-2.59372	-1.37502	-0.741022	0.0571018	0.0954581	[]	-3.19134	-1.67416	-0.741022	0.0194063	0.0692598
556	PDIG_05590	Allantoate permease%2C putative	Major facilitator superfamily domain, general substrate transporter	512		[]	-1.43851	-0.524577	1.41898	0.0674598	0.25237	[]	1.19106	0.252241	-0.0693831	0.637203	0.797526	[]	1.49397	0.579152	-0.0693831	0.228387	0.440847	[]	-1.77475	-0.827616	-0.0693831	0.118755	0.177794	[]	1.00258	0.00371072	-0.0693831	1	1
557	PDIG_05600	hypothetical protein	Peptidoglycan-binding Lysin subgroup	441		[]	-1.37031	-0.454506	6.79828	0.0295663	0.156432	[]	1.03755	0.0531784	6.65805	0.852913	0.926964	[]	-1.1859	-0.24598	6.65805	0.392331	0.60712	[]	-1.32213	-0.402864	6.65805	0.161786	0.230726	[]	-1.06945	-0.0968686	6.65805	0.736431	0.841249
558	PDIG_05610	hypothetical protein	hypothetical protein PEX2_031050	148		[]	-1.31815	-0.398514	-0.500661	0.413215	0.680315	[]	-1.11603	-0.158376	0.19618	0.755491	0.871966	[]	-1.77729	-0.829681	0.19618	0.0732737	0.219795	[DOWN]	-10.9969	-3.45903	0.19618	3.35922e-09	4.64914e-08	[DOWN]	-3.81308	-1.93096	0.19618	9.12936e-05	0.00101819
559	PDIG_05620	1%2C3-beta-glucanosyltransferase Gel1	1,3-beta-glucanosyltransferase Gel1	460		[]	1.38205	0.466809	10.9907	0.0204054	0.124584	[]	1.05788	0.0811772	11.0476	0.786552	0.890378	[]	-1.01448	-0.0207359	11.0476	0.94487	0.978591	[]	-1.28833	-0.365503	11.0476	0.223323	0.30337	[]	1.18785	0.24835	11.0476	0.407671	0.578607
6816	PDIG_68290	hypothetical protein	MARVEL-like domain	133		NA	NA	NA	NA	NA	NA	[]	-4.00031	-2.00011	1.10802	0.0552002	0.195399	[]	-1.03399	-0.0482287	1.10802	1	1	[UP]	13.8293	3.78966	1.10802	0.000101894	0.000433801	[UP]	7.06357	2.8204	1.10802	0.00281332	0.0155233
561	PDIG_05640	hypothetical protein	putative domain, di-copper centre	366		[]	-1.00116	-0.00166603	3.89309	0.999312	1	[]	1.88594	0.915286	4.96085	0.0739153	0.233847	[]	-1.21381	-0.279543	4.96085	0.583864	0.757647	[DOWN]	-4.45056	-2.15399	4.96085	5.32682e-05	0.000248063	[]	-1.49491	-0.580057	4.96085	0.256453	0.421823
562	PDIG_05650	hypothetical protein	GPI anchored cell wall protein (Dan4), putative	365		[]	-1.49171	-0.576966	7.62196	0.122701	0.354528	[]	-1.23473	-0.304196	7.98273	0.579643	0.75561	[DOWN]	-3.40113	-1.76602	7.98273	0.00176215	0.0184739	[]	-1.61776	-0.693996	7.98273	0.207981	0.285864	[]	-1.2181	-0.284632	7.98273	0.604121	0.740011
563	PDIG_05660	Peroxin 4	Ubiquitin-conjugating enzyme, E2	168		[]	1.07105	0.0990211	6.4046	0.534973	0.770815	[]	-1.19528	-0.257348	6.54753	0.287261	0.514326	[]	-1.15631	-0.209528	6.54753	0.386193	0.60238	[]	-1.05233	-0.0735837	6.54753	0.762745	0.814197	[]	-1.24954	-0.321395	6.54753	0.184172	0.338501
564	PDIG_05670	DNA repair protein Ntg1%2C putative	DNA repair protein Ntg1, putative	419		[]	1.21619	0.282368	5.26073	0.274441	0.551863	[]	-1.64199	-0.715449	4.82915	0.00346575	0.0320124	[]	-1.1605	-0.214742	4.82915	0.377663	0.595741	[]	1.17236	0.229413	4.82915	0.344204	0.432615	[]	1.11699	0.159617	4.82915	0.514394	0.669806
565	PDIG_05680	DNA helicase%2C putative	regulator-nonsense transcripts 1	690		[]	1.04361	0.0615788	4.34356	0.767445	0.908112	[]	1.30587	0.385008	4.03386	0.110142	0.296456	[]	1.53159	0.615032	4.03386	0.0103151	0.0608996	[]	1.54966	0.63195	4.03386	0.00852926	0.0187671	[]	1.35024	0.433219	4.03386	0.0735591	0.179971
566	PDIG_05690	hypothetical protein	Bifunctional uridylyltransferase/uridylyl-removing enzyme	534		[]	1.04886	0.0688175	7.16966	0.745495	0.898134	[]	1.16801	0.224057	6.45483	0.369374	0.589158	[]	1.51363	0.598014	6.45483	0.0166171	0.0829076	[]	-1.1201	-0.163625	6.45483	0.512307	0.596518	[]	1.19458	0.256501	6.45483	0.30482	0.475899
567	PDIG_05700	Salicylate hydroxylase%2C putative	Salicylate hydroxylase	430		[]	1.07103	0.0989999	5.66091	0.798418	0.924372	[]	2.09857	1.06941	4.1968	0.0196875	0.102754	[]	2.19516	1.13432	4.1968	0.0133566	0.0719064	[DOWN]	-2.34838	-1.23167	4.1968	0.00794992	0.0176672	[]	-2.06502	-1.04616	4.1968	0.0240029	0.080013
568	PDIG_05710	Flavin-containing amine oxidasedehydrogenase%2C putative	Flavin-containing amine oxidasedehydrogenase, putative	836		[]	-1.10582	-0.145117	6.86102	0.481574	0.734419	[]	2.1974	1.13579	6.0172	0.0147477	0.0844872	[]	2.1008	1.07094	6.0172	0.0213142	0.098732	[DOWN]	-4.89938	-2.2926	6.0172	2.24103e-06	1.55592e-05	[]	-1.59187	-0.670726	6.0172	0.147254	0.291622
569	PDIG_05720	hypothetical protein	pre-mrna processing factor 4-like protein	342		[]	-1.70544	-0.770148	2.84845	0.193108	0.458462	[]	1.53569	0.618883	1.87901	0.250142	0.475831	[]	1.97481	0.981713	1.87901	0.0681928	0.209807	[DOWN]	-3.92902	-1.97417	1.87901	0.000613777	0.00198372	[DOWN]	-3.45843	-1.79012	1.87901	0.00180658	0.0110516
570	PDIG_05730	Cell cycle inhibitor Nif1%2C putative	Tetratricopeptide-like helical	739		[]	1.24311	0.313957	5.61963	0.178204	0.440003	[]	1.22207	0.289326	5.43427	0.322553	0.547733	[]	1.27447	0.349902	5.43427	0.231811	0.445134	[]	1.78215	0.833617	5.43427	0.00451308	0.0108768	[]	1.05864	0.082209	5.43427	0.780726	0.869928
9011	PDIG_90260	hypothetical protein	Chromatin associated protein KTI12	196		[]	-1.40539	-0.490974	5.51925	0.0187243	0.117486	[]	1.89515	0.922314	6.57107	0.0572217	0.199288	[]	2.18341	1.12658	6.57107	0.0205996	0.096412	[UP]	9.68301	3.27546	6.57107	3.68404e-10	6.50485e-09	[UP]	6.82313	2.77043	6.57107	6.18403e-08	2.89751e-06
572	PDIG_05750	hypothetical protein	Short-chain dehydrogenase/reductase SDR	462		[]	1.07812	0.108517	5.99086	0.603435	0.817149	[]	-1.10607	-0.145448	6.02023	0.553153	0.734769	[]	-1.08594	-0.118943	6.02023	0.628523	0.791138	[]	-1.4899	-0.57522	6.02023	0.0196461	0.038319	[]	1.04913	0.0691974	6.02023	0.779322	0.868825
573	PDIG_05760	Zinc metallopeptidase%2C putative	Zinc metallopeptidase, putative	436		[]	-1.13821	-0.186763	4.43267	0.242816	0.517696	[]	1.31499	0.395056	4.21927	0.0409008	0.163584	[]	1.229	0.29748	4.21927	0.123517	0.303155	[]	-1.54846	-0.630837	4.21927	0.00137836	0.00394953	[]	-1.2378	-0.307784	4.21927	0.117274	0.249519
574	PDIG_05770	hypothetical protein	Small-subunit processome, Utp12	956		[DOWN]	-2.23775	-1.16205	6.70613	1.11835e-05	0.000514818	[]	-1.00145	-0.00208754	5.70988	0.996342	1	[]	-1.46993	-0.555749	5.70988	0.0312602	0.127457	[]	1.95512	0.967259	5.70988	0.000181009	0.000710126	[]	-1.60512	-0.682682	5.70988	0.0084677	0.0368736
575	PDIG_05780	hypothetical protein	Arp2/3 complex, 34kDa subunit p34-Arc	342		[]	1.0778	0.108088	7.14755	0.557208	0.787361	[]	1.24095	0.311443	7.70838	0.125898	0.318524	[]	1.17573	0.233559	7.70838	0.250945	0.466772	[]	1.44679	0.532858	7.70838	0.00894126	0.0195644	[]	1.3489	0.43178	7.70838	0.0340398	0.103805
576	PDIG_05790	hypothetical protein	actin-related protein 2/3 complex subunit 2	636		[]	-1.38857	-0.473599	0.941468	0.491073	0.739332	[]	-1.49267	-0.577895	-0.0322611	0.201639	0.418808	[]	-1.4203	-0.506198	-0.0322611	0.256468	0.472977	[DOWN]	-2.83647	-1.50409	-0.0322611	0.00235978	0.00626511	[]	-2.05964	-1.04239	-0.0322611	0.033693	0.103132
577	PDIG_05800	hypothetical protein	protein phosphatase 2C	361		[DOWN]	-2.07187	-1.05093	5.84128	1.88167e-08	2.12942e-06	[]	1.28146	0.357788	4.64822	0.128796	0.324291	[]	1.19282	0.254373	4.64822	0.280408	0.499695	[]	-1.18928	-0.250094	4.64822	0.289208	0.375594	[]	-1.1226	-0.166845	4.64822	0.48112	0.642132
578	PDIG_05810	hypothetical protein	---NA---	51		NA	NA	NA	NA	NA	NA	NA - filtered					NA - filtered						NA - filtered						NA - filtered						NA - filtered
579	PDIG_05820	rRNA processing protein%2C putative	rRNA processing protein, putative	327		[DOWN]	-2.46592	-1.30212	6.01903	2.41176e-12	1.40364e-09	[]	-1.13488	-0.182538	4.86894	0.370898	0.590088	[]	-1.67732	-0.746155	4.86894	0.000272764	0.00472659	[]	1.25849	0.331691	4.86894	0.10221	0.156573	[]	-1.94334	-0.95854	4.86894	3.73796e-06	7.67594e-05
580	PDIG_05830	hypothetical protein	Cytochrome c oxidase biogenesis protein Cmc1-like	103		[]	-1.34413	-0.426673	4.27241	0.0368747	0.177784	[]	-1.30676	-0.385999	5.14944	0.0743362	0.234417	[]	-1.32937	-0.410738	5.14944	0.0573542	0.18901	[UP]	2.52672	1.33727	5.14944	6.05562e-10	1.01751e-08	[]	1.40565	0.491236	5.14944	0.0223826	0.0763102
581	PDIG_05840	RRNA processing protein Pwp1%2C putative	histone acetyltransferase type B subunit 2	532		[DOWN]	-2.26798	-1.18141	6.49892	7.12592e-09	9.59181e-07	[]	-1.32032	-0.400891	5.54925	0.23288	0.455971	[]	-1.44703	-0.533096	5.54925	0.112342	0.286212	[UP]	2.19209	1.13231	5.54925	0.000795185	0.00247742	[]	-1.21967	-0.286485	5.54925	0.394804	0.566117
582	PDIG_05850	hypothetical protein	Terpenoid synthase	389		[]	1.11548	0.157665	0.361211	0.795081	0.922838	[DOWN]	-2.61759	-1.38824	0.705113	0.00665507	0.0488757	[]	-1.89471	-0.921978	0.705113	0.0671031	0.20752	[]	-1.38431	-0.469163	0.705113	0.353497	0.441567	[]	-1.0332	-0.0471239	0.705113	0.935347	0.9654
583	PDIG_05860	Transesterase (LovD)%2C putative	Transesterase (LovD), putative	279		[]	1.91211	0.935164	0.605679	0.00780352	0.0679306	[UP]	2.60963	1.38385	1.16413	0.000213913	0.0042615	[]	1.65027	0.722706	1.16413	0.058001	0.190204	[]	-1.46043	-0.546396	1.16413	0.203519	0.28065	[]	-1.02485	-0.0354111	1.16413	1	1
584	PDIG_05870	Alpha-1%2C2 glucosyltransferase alg10	Alpha-1,2 glucosyltransferase alg10	715		[]	1.13354	0.180841	4.64572	0.258212	0.53413	[]	1.15592	0.209043	5.04762	0.207178	0.425258	[]	1.07886	0.10951	5.04762	0.510782	0.708545	[]	1.92489	0.944779	5.04762	1.07258e-08	1.32096e-07	[]	1.47323	0.558984	5.04762	0.00075002	0.00543214
585	PDIG_05880	DNA replication complex GINS protein psf2	DNA replication complex GINS protein psf2	272		[]	-1.07436	-0.103477	3.33373	0.621537	0.828932	[]	1.11574	0.157999	3.98929	0.454954	0.660842	[]	-1.06215	-0.0869927	3.98929	0.685938	0.829563	[]	1.75458	0.811128	3.98929	0.000103986	0.000441136	[]	1.66039	0.731518	3.98929	0.000485216	0.00387572
586	PDIG_05890	AMFR protein%2C putative	AMFR protein, putative	190		[]	1.12184	0.165863	5.00952	0.346148	0.62278	[]	1.14785	0.198934	5.49097	0.220324	0.44028	[]	1.19139	0.25264	5.49097	0.119602	0.298186	[]	1.2649	0.339019	5.49097	0.0370574	0.0656944	[]	1.08364	0.115881	5.49097	0.481213	0.642154
587	PDIG_05900	Nuclear condensin complex subunit Smc2%2C putative	Structural maintenance of chromosomes protein	1179		[]	1.16849	0.224647	6.19387	0.142308	0.38653	[]	-1.09393	-0.129526	6.07448	0.508245	0.701185	[]	1.02012	0.0287412	6.07448	0.88457	0.946891	[]	1.12681	0.172251	6.07448	0.379223	0.467796	[]	-1.28298	-0.359497	6.07448	0.0676868	0.169257
588	PDIG_05910	hypothetical protein	UbiE/COQ5 family methyltransferase	292		[]	1.33055	0.41202	4.20558	0.11461	0.341942	[]	2.15127	1.10519	1.81686	0.0101313	0.0657555	[UP]	2.36211	1.24008	1.81686	0.00365717	0.0308482	[]	-1.42389	-0.50984	1.81686	0.253613	0.336452	[]	-2.01521	-1.01093	1.81686	0.0283874	0.0910459
589	PDIG_05920	NOT2 family protein	NOT2 family protein	378		[]	1.0323	0.045858	5.78243	0.780215	0.916566	[]	1.20753	0.27206	5.81956	0.125477	0.317842	[]	1.27883	0.354827	5.81956	0.0455217	0.162364	[]	1.48639	0.571809	5.81956	0.00129371	0.00374512	[]	1.2594	0.332739	5.81956	0.0614483	0.157894
590	PDIG_05930	50S ribosomal protein L4	50S ribosomal protein L4	233		[]	-1.3247	-0.405661	6.35467	0.00593496	0.0569588	[]	-1.06965	-0.0971363	6.70948	0.589331	0.761473	[]	-1.29048	-0.367907	6.70948	0.0410734	0.152022	[]	1.3051	0.384159	6.70948	0.0325603	0.0589176	[]	-1.13432	-0.181831	6.70948	0.313812	0.484525
591	PDIG_05940	Secretory pathway gdp dissociation inhibitor	Rab GDP-dissociation inhibitor	467		[]	1.08545	0.118294	8.76816	0.539203	0.773737	[]	1.18978	0.250696	8.77873	0.238604	0.462593	[]	1.31603	0.396195	8.77873	0.0627223	0.19851	[]	1.50694	0.591627	8.77873	0.0055352	0.0128883	[]	1.21073	0.275874	8.77873	0.194835	0.352047
592	PDIG_05950	Thioesterase family protein%2C putative	Thioesterase superfamily	183		[]	-1.24483	-0.315944	3.38805	0.213908	0.484334	[]	1.64543	0.718462	2.96464	0.0647131	0.215132	[]	1.40176	0.487238	2.96464	0.207241	0.415225	[]	-1.53576	-0.618949	2.96464	0.115867	0.174279	[]	-1.16548	-0.220918	2.96464	0.569823	0.712661
593	PDIG_05960	hypothetical protein	Rhodopsin, archaeal/bacterial/fungal	64		NA	NA	NA	NA	NA	NA	NA - filtered					NA - filtered						NA - filtered						NA - filtered						NA - filtered
594	PDIG_05970	Origin recognition complex subunit Orc4%2C putative	origin recognition complex subunit 1	722		[]	-1.07339	-0.102178	5.88816	0.483447	0.735879	[]	1.41204	0.497779	5.77703	0.00491887	0.0406449	[]	1.42331	0.509252	5.77703	0.00399318	0.0325759	[]	1.2521	0.324354	5.77703	0.0677258	0.109847	[]	1.25306	0.325456	5.77703	0.0670203	0.167891
595	PDIG_05980	hypothetical protein	---NA---	40		NA	NA	NA	NA	NA	NA	NA - filtered					NA - filtered						NA - filtered						NA - filtered						NA - filtered
596	PDIG_05990	Developmental regulator FlbA	Developmental regulator FlbA	639		[]	-1.6412	-0.714755	6.53808	0.0406224	0.189354	[]	1.16096	0.215322	5.7984	0.633812	0.795609	[]	1.09046	0.124938	5.7984	0.782518	0.89053	[]	1.38896	0.474003	5.7984	0.294098	0.380568	[]	1.223	0.290422	5.7984	0.520738	0.675341
597	PDIG_06000	Pol II transcription elongation factor subunit Cdc73%2C putative	Pol II transcription elongation factor subunit Cdc73, putative	474		[]	1.07939	0.110221	5.15514	0.493905	0.742087	[]	1.18215	0.241416	5.4226	0.148006	0.351492	[]	1.06311	0.0882959	5.4226	0.600257	0.768486	[]	1.87866	0.909705	5.4226	5.18975e-08	5.39361e-07	[]	1.45398	0.540004	5.4226	0.00125214	0.00822373
598	PDIG_06010	hypothetical protein	Zinc finger, FYVE/PHD-type	957		[]	-1.08983	-0.124103	7.49409	0.515587	0.756664	[]	-1.183	-0.242446	6.98348	0.198606	0.415606	[]	-1.10781	-0.147709	6.98348	0.433062	0.643417	[]	-1.56179	-0.643196	6.98348	0.000683011	0.002179	[]	-1.46938	-0.555212	6.98348	0.00334039	0.0177316
599	PDIG_06020	Proline permease%2C putative	proline permease PrnB	533		[]	1.12261	0.166862	1.62323	0.526871	0.764105	[]	1.17957	0.238266	1.9023	0.559848	0.739314	[]	-1.33327	-0.414965	1.9023	0.303269	0.523067	[DOWN]	-4.10133	-2.03609	1.9023	1.69056e-06	1.21706e-05	[DOWN]	-3.94057	-1.9784	1.9023	3.9092e-06	7.95789e-05
600	PDIG_06030	Nuclear pore protein (SEH1)%2C putative	Nuclear pore protein (SEH1), putative	386		[]	-1.1024	-0.14065	4.53297	0.387177	0.659155	[]	1.40097	0.486426	4.40667	0.0178777	0.0963007	[]	1.2548	0.327462	4.40667	0.111114	0.284555	[]	1.52065	0.60469	4.40667	0.00323329	0.00815813	[]	1.12781	0.17352	4.40667	0.408128	0.578791
601	PDIG_06040	UDP-N-acetyl-glucosamine-1-P transferase Alg7%2C putative	Glycosyl transferase, family 4	395		[]	1.19113	0.252325	4.40826	0.176156	0.437065	[]	1.26866	0.343304	4.33634	0.221523	0.441309	[]	1.36243	0.44618	4.33634	0.110891	0.284244	[]	1.44923	0.535288	4.33634	0.0556865	0.0933668	[]	1.29246	0.370115	4.33634	0.186404	0.341346
602	PDIG_06050	hypothetical protein	Major facilitator superfamily domain, general substrate transporter	206		NA	NA	NA	NA	NA	NA	NA - filtered					NA - filtered						NA - filtered						NA - filtered						NA - filtered
603	PDIG_06060	hypothetical protein	Aconitase/3-isopropylmalate dehydratase large subunit, alpha/beta/alpha, subdomain 1/3	422		NA	NA	NA	NA	NA	NA	NA - filtered					NA - filtered						NA - filtered						NA - filtered						NA - filtered
604	PDIG_06070	3-isopropylmalate dehydratase	3-isopropylmalate dehydratase	774		[]	-1.14331	-0.193218	6.88168	0.489018	0.738353	[DOWN]	-2.63063	-1.39541	6.60934	0.00191462	0.0206932	[DOWN]	-2.53966	-1.34464	6.60934	0.00273887	0.0253262	[]	1.19491	0.256902	6.60934	0.560682	0.640485	[]	-1.57811	-0.658196	6.60934	0.13759	0.278266
605	PDIG_06080	GABA permease%2C putative	Amino acid/polyamine transporter I	454		[]	-1.06548	-0.0915012	5.96235	0.65361	0.844255	[]	2.92741	1.54962	5.2552	0.00713401	0.0513588	[]	2.31752	1.21258	5.2552	0.0338059	0.13393	[DOWN]	-20.2398	-4.33912	5.2552	4.43789e-11	1.00325e-09	[DOWN]	-4.34071	-2.11793	5.2552	0.000332047	0.00286805
606	PDIG_06090	3-isopropylmalate dehydratase	Glycosyl transferase, family 1	2416		[]	-1.07	-0.0976064	0.77492	0.828867	0.936041	[]	1.35926	0.442817	-0.751308	0.42055	0.634038	[]	2.04464	1.03185	-0.751308	0.0467805	0.165478	[]	-1.08592	-0.11892	-0.751308	1	1	[]	-1.06032	-0.0844996	-0.751308	1	1
607	PDIG_06100	Orotate phosphoribosyltransferase	Orotate phosphoribosyltransferase	245		[]	-1.41223	-0.497978	5.92906	0.00461037	0.0471926	[]	1.00401	0.00577077	5.74682	0.982998	0.99426	[]	-1.08777	-0.12138	5.74682	0.636976	0.79641	[]	1.85647	0.892563	5.74682	0.000524455	0.00174548	[]	-1.11921	-0.162477	5.74682	0.529168	0.68195
608	PDIG_06110	Methylenetetrahydrofolate reductase	Methylenetetrahydrofolate reductase	610		[]	1.09936	0.136665	6.08317	0.566522	0.792954	[]	-1.00085	-0.00122349	5.30622	1	1	[]	1.28843	0.365611	5.30622	0.273114	0.491619	[UP]	3.70575	1.88977	5.30622	3.15773e-08	3.47558e-07	[]	1.55733	0.639076	5.30622	0.0556343	0.147894
609	PDIG_06120	NTP binding protein%2C putative	NTP binding protein, putative	1063		[]	1.47796	0.563606	5.24338	0.0100813	0.0796147	[]	1.7721	0.825464	5.08885	0.053923	0.192399	[]	1.58683	0.666146	5.08885	0.119037	0.297275	[DOWN]	-10.1357	-3.34137	5.08885	1.45197e-12	4.75689e-11	[DOWN]	-4.55214	-2.18654	5.08885	1.05817e-06	2.71403e-05
610	PDIG_06130	hypothetical protein	Meiotically up-regulated gene 154 protein	453		[]	-1.1426	-0.192324	6.32326	0.208564	0.477353	[]	1.16983	0.2263	6.23039	0.18084	0.393131	[]	1.17964	0.238345	6.23039	0.158956	0.352782	[]	1.28464	0.361364	6.23039	0.0328758	0.0593477	[]	1.06809	0.0950319	6.23039	0.576969	0.717959
611	PDIG_06140	V-type proton ATPase subunit F	V-type proton ATPase subunit F	124		[]	-1.02051	-0.0292895	5.6457	0.88026	0.963387	[]	1.69095	0.757834	5.81683	0.000248463	0.00471462	[]	1.66447	0.735062	5.81683	0.000377189	0.00606031	[UP]	2.12937	1.09042	5.81683	1.50748e-07	1.44164e-06	[]	1.48732	0.572717	5.81683	0.00569486	0.0271534
612	PDIG_06150	Phosphatidylglycerol/phosphatidylinositol transfer protein	Phosphatidylglycerol/phosphatidylinositol transfer protein	174		[]	-1.0898	-0.124059	7.76142	0.517277	0.757099	[]	1.07222	0.100597	7.93193	0.64437	0.801354	[]	1.13972	0.188684	7.93193	0.386443	0.602435	[]	-1.27639	-0.352071	7.93193	0.106729	0.162486	[]	-1.1083	-0.148342	7.93193	0.49599	0.654274
613	PDIG_06160	Bifunctional fatty acid transporter/acyl-CoA synthetase (FAT1)%2C putative	AMP-dependent synthetase/ligase	636		[]	1.06873	0.0959015	4.39573	0.615761	0.825336	[]	-1.3218	-0.402503	4.51047	0.172146	0.382817	[]	-1.2423	-0.31301	4.51047	0.289414	0.509833	[DOWN]	-2.08475	-1.05987	4.51047	0.000401957	0.00139019	[]	1.0668	0.0932891	4.51047	0.752616	0.853128
614	PDIG_06170	Peroxisomal 3-ketoacyl-coA thiolase (Kat1)%2C putative	Thiolase, C-terminal	419		[]	-1.25352	-0.325991	5.07411	0.0689749	0.255923	[]	-1.87552	-0.907293	5.34702	0.000400104	0.00660565	[]	-1.68778	-0.75513	5.34702	0.00312063	0.027406	[]	-1.17434	-0.231854	5.34702	0.362188	0.450292	[]	1.36598	0.449938	5.34702	0.0761743	0.184273
615	PDIG_06180	Beta-lactamase family protein	Peptidase S12, Pab87-related, C-terminal	538		[]	-1.15542	-0.208421	7.87573	0.370591	0.645528	[]	1.43253	0.518565	7.70427	0.0104605	0.0670223	[]	1.44428	0.530353	7.70427	0.00884069	0.0549236	[]	1.18316	0.242649	7.70427	0.230627	0.311816	[]	1.93397	0.951565	7.70427	2.99537e-06	6.40872e-05
616	PDIG_06190	GPI-anchored cell wall beta-1%2C3-endoglucanase EglC	GPI-anchored cell wall beta-1,3-endoglucanase EglC	479		[]	1.09934	0.136638	10.2746	0.553548	0.784999	[]	-1.31928	-0.399751	10.1267	0.276295	0.502925	[]	-1.64024	-0.713906	10.1267	0.0526553	0.178504	[]	1.07103	0.0989982	10.1267	0.787153	0.833778	[]	1.56038	0.641898	10.1267	0.0811485	0.192857
617	PDIG_06200	Atg22B-1p	Major facilitator superfamily domain, general substrate transporter	546		[]	-1.96995	-0.978157	6.09324	6.99755e-05	0.0022898	[]	1.15779	0.211378	5.17201	0.43183	0.642408	[]	-1.07751	-0.107707	5.17201	0.689324	0.831854	[DOWN]	-2.24656	-1.16772	5.17201	1.91553e-05	0.000101874	[DOWN]	-2.12269	-1.08589	5.17201	6.87437e-05	0.000815493
618	PDIG_06210	RRNA assembly protein Mis3%2C putative	RRNA assembly protein Mis3, putative	376		[DOWN]	-2.33719	-1.22478	7.02028	5.09081e-07	3.34515e-05	[]	-1.12367	-0.168216	6.36986	0.421232	0.634495	[]	-1.53754	-0.620627	6.36986	0.0030621	0.0271191	[]	1.69633	0.762418	6.36986	0.000267816	0.000978725	[]	-1.39793	-0.483297	6.36986	0.0212599	0.0734982
619	PDIG_06220	hypothetical protein	Methyltransferase type 11	264		NA	NA	NA	NA	NA	NA	NA - filtered					NA - filtered						NA - filtered						NA - filtered						NA - filtered
620	PDIG_06230	hypothetical protein	Spc97/Spc98	84		[]	-1.16063	-0.214903	0.667481	0.524166	0.761573	[]	-1.04561	-0.0643434	1.08803	0.886206	0.946128	[]	-1.31362	-0.393553	1.08803	0.378161	0.596397	[DOWN]	-4.46924	-2.16003	1.08803	1.03278e-05	5.97788e-05	[DOWN]	-5.0687	-2.34162	1.08803	2.80968e-06	6.05705e-05
621	PDIG_06240	Spindle pole body component (Alp4)%2C putative	Spindle pole body component	887		[]	1.5581	0.639787	5.087	0.00350996	0.0395451	[]	1.09621	0.132527	5.52977	0.477336	0.677647	[]	1.07538	0.104849	5.52977	0.574737	0.751714	[]	1.2883	0.365468	5.52977	0.0495006	0.0841942	[]	1.34555	0.428195	5.52977	0.021382	0.0737988
622	PDIG_06250	Proteasome component Pup2%2C putative	Proteasome A-type subunit	246		[]	1.0105	0.0150661	7.72587	0.931773	0.981476	[]	-1.15957	-0.213585	7.96791	0.266633	0.492646	[]	1.01454	0.0208315	7.96791	0.913805	0.963672	[]	-1.08427	-0.116728	7.96791	0.544006	0.624839	[]	1.01865	0.0266631	7.96791	0.889856	0.939242
623	PDIG_06260	RRNA processing protein Rrp8%2C putative	RRNA processing protein Rrp8, putative	506		[DOWN]	-2.5539	-1.3527	5.85822	1.23435e-07	1.00575e-05	[]	-1.45537	-0.54139	5.13081	0.104153	0.287056	[DOWN]	-2.46728	-1.30292	5.13081	0.000112708	0.00242631	[]	1.69698	0.762972	5.13081	0.0217346	0.0418764	[]	-1.50233	-0.587198	5.13081	0.0788347	0.188716
624	PDIG_06270	hypothetical protein	putative transcriptional regulatory protein	1040		[]	1.00606	0.00872317	5.53142	0.973824	0.995699	[]	1.24644	0.317808	5.16501	0.5001	0.695344	[]	1.06582	0.0919588	5.16501	0.846211	0.926644	[]	1.24166	0.312266	5.16501	0.50839	0.592884	[]	-1.32438	-0.40532	5.16501	0.391773	0.563022
625	PDIG_06280	hypothetical protein	Bin/amphiphysin/Rvs domain for vesicular trafficking-domain-containing protein	434		[]	-1.219	-0.285698	7.80253	0.323193	0.598364	[]	1.93021	0.948757	7.89017	0.00232428	0.0238543	[]	1.2559	0.328716	7.89017	0.287957	0.508226	[]	-1.3821	-0.466861	7.89017	0.131852	0.194349	[]	1.3741	0.458487	7.89017	0.138747	0.280065
626	PDIG_06290	hypothetical protein	BAR domain-containing family	305		[]	-1.53931	-0.622287	8.37382	0.126488	0.362378	[]	1.95961	0.970564	8.8381	0.00639821	0.0478269	[]	-1.01799	-0.0257223	8.8381	0.941962	0.977165	[DOWN]	-2.33481	-1.2233	8.8381	0.00063373	0.00204092	[]	1.17684	0.234921	8.8381	0.505878	0.662212
627	PDIG_06300	hypothetical protein	Arv1 protein	450		[]	1.03465	0.0491494	4.36437	0.796029	0.923297	[]	1.30381	0.382735	4.59888	0.0562053	0.197401	[]	1.0516	0.0725853	4.59888	0.721392	0.851677	[]	1.0985	0.135533	4.59888	0.503994	0.589128	[]	1.25132	0.323447	4.59888	0.107478	0.23526
628	PDIG_06310	hypothetical protein	hypothetical protein Pdw03_4967	244		[]	1.5796	0.659557	1.40119	0.0461702	0.203129	[]	-1.83519	-0.87593	2.60712	0.00686844	0.0501791	[DOWN]	-2.31667	-1.21205	2.60712	0.000228664	0.00417823	[DOWN]	-4.02455	-2.00883	2.60712	4.14998e-09	5.60481e-08	[DOWN]	-2.12032	-1.08428	2.60712	0.00104345	0.00705759
629	PDIG_06320	hypothetical protein	FluG domain protein	161		NA	NA	NA	NA	NA	NA	NA - filtered					NA - filtered						NA - filtered						NA - filtered						NA - filtered
630	PDIG_06330	putative glutamine rich protein	putative glutamine rich protein	256		[]	1.7144	0.777707	-0.032383	0.163142	0.417214	[]	1.2269	0.295019	0.737438	0.501061	0.695877	[]	1.30238	0.381147	0.737438	0.35973	0.578535	[DOWN]	-8.07762	-3.01393	0.737438	1.40507e-08	1.67652e-07	[DOWN]	-2.66096	-1.41195	0.737438	0.00193315	0.0115727
631	PDIG_06340	Serine/threonine-protein kinase bur1	negative regulator of the PHO system	219		[]	1.0383	0.0542184	1.06084	0.89742	0.968738	[]	1.09707	0.13365	1.0046	0.741604	0.863026	[]	1.68203	0.750205	1.0046	0.0394754	0.148667	[DOWN]	-12.4218	-3.6348	1.0046	1.17632e-12	3.94632e-11	[DOWN]	-4.94307	-2.30541	1.0046	2.32439e-07	8.05563e-06
632	PDIG_06350	hypothetical protein	Aminoglycoside phosphotransferase	469		[]	1.01708	0.0244372	3.96851	0.907346	0.971875	[]	-1.25629	-0.329165	4.37946	0.259652	0.485769	[]	-1.0771	-0.107157	4.37946	0.715403	0.847709	[DOWN]	-7.17725	-2.84343	4.37946	5.77109e-19	7.44648e-17	[DOWN]	-3.2396	-1.69582	4.37946	2.30793e-08	1.33494e-06
633	PDIG_06360	hypothetical protein	Aminoglycoside phosphotransferase	336		[]	1.11211	0.153299	5.23669	0.472928	0.728434	[]	1.20304	0.266683	5.57301	0.218264	0.437415	[]	1.00603	0.00867953	5.57301	0.96955	0.989127	[DOWN]	-2.58142	-1.36817	5.57301	6.53197e-10	1.08055e-08	[]	-1.43912	-0.525189	5.57301	0.0157736	0.0590846
634	PDIG_06370	hypothetical protein	Aminoglycoside phosphotransferase	155		[]	-1.01835	-0.0262339	4.67558	0.868723	0.957125	[]	-1.04609	-0.0650135	4.64375	0.750982	0.869476	[]	-1.20115	-0.264421	4.64375	0.199056	0.405803	[DOWN]	-2.78869	-1.47959	4.64375	4.13097e-12	1.21142e-10	[]	-1.57749	-0.657633	4.64375	0.00154055	0.00974406
635	PDIG_06380	hypothetical protein	kinase-like protein	261		[]	-1.02876	-0.0409077	4.52917	0.850592	0.948609	[]	-1.22651	-0.294556	4.90033	0.2744	0.501124	[]	-1.18169	-0.240847	4.90033	0.372015	0.590367	[DOWN]	-5.76315	-2.52686	4.90033	2.21982e-18	2.38688e-16	[DOWN]	-2.54973	-1.35035	4.90033	9.00124e-07	2.40425e-05
636	PDIG_06390	hypothetical protein	putative transposable element	184		NA	NA	NA	NA	NA	NA	NA - filtered					NA - filtered						NA - filtered						NA - filtered						NA - filtered
637	PDIG_06400	hypothetical protein	hypothetical protein PITC_087290	102		[]	1.21831	0.284884	0.0114399	0.466525	0.723378	[]	1.04293	0.0606396	-0.344444	0.957752	0.982109	[]	1.50234	0.587214	-0.344444	0.251993	0.467685	[DOWN]	-10.071	-3.33213	-0.344444	2.1006e-06	1.47182e-05	[DOWN]	-6.45523	-2.69047	-0.344444	8.84294e-05	0.000992848
638	PDIG_06410	hypothetical protein	---NA---	53		NA	NA	NA	NA	NA	NA	NA - filtered					NA - filtered						NA - filtered						NA - filtered						NA - filtered
639	PDIG_06420	hypothetical protein	Restriction endonuclease, type I, HsdR, N-terminal	308		[]	1.06477	0.0905424	0.673737	0.872818	0.95915	[DOWN]	-6.58075	-2.71825	1.89143	0.000301565	0.00543919	[DOWN]	-7.93606	-2.98842	1.89143	8.23528e-05	0.00189751	[]	1.61888	0.694998	1.89143	0.31447	0.402375	[]	1.87746	0.90878	1.89143	0.188774	0.344035
640	PDIG_06430	hypothetical protein	DNA binding HTH domain, Psq-type	64		NA	NA	NA	NA	NA	NA	NA - filtered					NA - filtered						NA - filtered						NA - filtered						NA - filtered
641	PDIG_06440	hypothetical protein	putative transposable element	1719		NA	NA	NA	NA	NA	NA	NA - filtered					NA - filtered						NA - filtered						NA - filtered						NA - filtered
642	PDIG_06450	hypothetical protein	hypothetical protein AN6559.2	374		NA	NA	NA	NA	NA	NA	NA - filtered					NA - filtered						NA - filtered						NA - filtered						NA - filtered
643	PDIG_06460	Asp hemolysin-like protein	Asp hemolysin-like protein	134		[]	-1.07417	-0.103228	6.31586	0.876558	0.961442	[]	2.69038	1.42781	5.85961	0.105726	0.289607	[]	2.32232	1.21557	5.85961	0.166316	0.361594	[DOWN]	-4.31651	-2.10986	5.85961	0.0195336	0.0381618	[]	-2.16961	-1.11744	5.85961	0.202998	0.361244
644	PDIG_06470	hypothetical protein	O-methyltransferase	359		[]	1.19751	0.260034	7.99042	0.676309	0.857009	[]	2.20145	1.13845	7.24787	0.175025	0.385589	[]	1.434	0.520045	7.24787	0.531675	0.722104	[DOWN]	-8.61118	-3.10621	7.24787	0.000539771	0.00178382	[DOWN]	-5.59681	-2.4846	7.24787	0.00452471	0.0226155
645	PDIG_06480	MFS sugar transporter Stl1%2C putative	General substrate transporter	198		NA	NA	NA	NA	NA	NA	[]	3.45103	1.78703	-0.156014	0.203695	0.420994	[]	1.02677	0.0381163	-0.156014	1	1	[]	-1.29777	-0.376031	-0.156014	0.807046	0.851743	[]	-2.9068	-1.53943	-0.156014	0.313345	0.483983
646	PDIG_06490	hypothetical protein	glutamate decarboxylase	1006		[]	1.16006	0.2142	2.87171	0.648678	0.840692	[]	1.05364	0.0753804	4.53696	0.941205	0.973953	[]	1.66376	0.734445	4.53696	0.475484	0.67841	[]	3.48921	1.8029	4.53696	0.0856887	0.134281	[]	6.42271	2.68318	4.53696	0.0131045	0.0515273
647	PDIG_06500	Glucose N-acetyltransferase 1	Glycosyl transferase, family 8	135		[]	-1.27017	-0.345024	0.251695	0.379896	0.653588	[]	2.48855	1.31531	0.178914	0.0835949	0.250575	[]	-1.01859	-0.0265666	0.178914	1	1	[]	1.1062	0.145613	0.178914	0.902333	0.928801	[]	1.01397	0.0200181	0.178914	1	1
648	PDIG_06510	hypothetical protein	DNA methylase, N-6 adenine-specific, conserved site	396		NA	NA	NA	NA	NA	NA	NA - filtered					NA - filtered						NA - filtered						NA - filtered						NA - filtered
649	PDIG_06520	hypothetical protein	Cytochrome P450	83		[]	1.0074	0.0106422	1.00539	1	1	[]	1.19615	0.258403	0.901521	0.449192	0.656282	[]	1.20468	0.268647	0.901521	0.394539	0.609505	[DOWN]	-2.56227	-1.35742	0.901521	0.000231898	0.000869049	[]	-1.50774	-0.592386	0.901521	0.09418	0.213368
650	PDIG_06530	hypothetical protein	Protein alcS	105		[]	-1.07164	-0.0998207	3.7628	0.828475	0.935867	[]	1.03128	0.044437	5.24104	0.94831	0.977305	[]	-1.66843	-0.738493	5.24104	0.281283	0.500494	[DOWN]	-4.00382	-2.00138	5.24104	0.00467714	0.0112078	[]	-1.995	-0.996387	5.24104	0.147877	0.292372
651	PDIG_06540	hypothetical protein	hypothetical protein PEX2_042580	189		[]	-1.31579	-0.395933	3.201	0.29607	0.574102	[]	1.23964	0.30992	4.14763	0.58772	0.760967	[]	1.06596	0.0921556	4.14763	0.873033	0.941313	[DOWN]	-4.76705	-2.2531	4.14763	0.000179365	0.000704938	[]	-1.95266	-0.965439	4.14763	0.0942697	0.213474
652	PDIG_06550	Alcohol dehydrogenase 1	Alcohol dehydrogenase	350		[]	1.03196	0.0453934	7.29788	0.903831	0.970023	[]	-1.6516	-0.723865	8.50523	0.277498	0.503692	[]	-1.81195	-0.857545	8.50523	0.199152	0.405803	[DOWN]	-2.96003	-1.56561	8.50523	0.0210465	0.0407097	[]	1.02659	0.0378532	8.50523	0.95455	0.977332
653	PDIG_06560	Aldehyde dehydrogenase	Aldehyde dehydrogenase	495		[]	-1.14042	-0.18956	8.31561	0.454222	0.714203	[]	1.31992	0.400451	9.12983	0.34873	0.571491	[]	-1.19708	-0.259517	9.12983	0.543379	0.728122	[]	-1.41483	-0.500633	9.12983	0.241942	0.323837	[]	1.42129	0.5072	9.12983	0.235758	0.398649
654	PDIG_06570	Regulatory protein alcR	Regulatory protein alcR	806		[]	1.05919	0.0829626	4.12831	0.85581	0.950951	[]	-1.7668	-0.82114	5.11976	0.0408617	0.163505	[DOWN]	-2.15173	-1.1055	5.11976	0.00625403	0.0437469	[]	1.06077	0.0851134	5.11976	0.833098	0.872963	[]	1.31497	0.395033	5.11976	0.323345	0.494041
655	PDIG_06580	hypothetical protein	Acyl-protein thioesterase	73		[]	1.59779	0.676079	-0.327348	0.155533	0.406295	[]	-1.66977	-0.73965	1.90901	0.182922	0.394996	[]	-2.39821	-1.26196	1.90901	0.0255004	0.111218	[DOWN]	-9.04437	-3.17702	1.90901	2.69638e-07	2.41093e-06	[DOWN]	-3.18573	-1.67162	1.90901	0.00376608	0.0195096
656	PDIG_06590	hypothetical protein	C6 zinc finger protein	524		[]	-1.43963	-0.525703	3.1381	0.0125078	0.0906708	[]	1.74849	0.80611	2.64642	0.046959	0.178458	[]	1.86725	0.900911	2.64642	0.0267583	0.115029	[DOWN]	-2.18669	-1.12875	2.64642	0.00687636	0.015625	[]	-1.51329	-0.597691	2.64642	0.147251	0.291622
657	PDIG_06600	hypothetical protein	Aminoglycoside phosphotransferase	130		NA	NA	NA	NA	NA	NA	[]	2.07198	1.05101	-0.44059	0.0610691	0.207747	[]	1.41169	0.497425	-0.44059	0.405817	0.618619	[DOWN]	-4.52186	-2.17692	-0.44059	0.00230525	0.00614695	[]	-2.83112	-1.50137	-0.44059	0.0286412	0.0916145
658	PDIG_06610	hypothetical protein	40S ribosomal protein S25	96		[]	-1.69138	-0.758202	10.0333	0.000544849	0.01052	[]	1.45161	0.537653	9.92151	0.238604	0.462593	[]	1.12292	0.16725	9.92151	0.713268	0.846228	[UP]	2.53879	1.34414	9.92151	0.00368111	0.00911529	[]	1.5843	0.663847	9.92151	0.146247	0.290223
659	PDIG_06620	hypothetical protein	Membrane steroid-binding protein	281		[]	-1.21689	-0.283195	5.79904	0.120858	0.35243	[]	-1.05375	-0.0755262	5.88132	0.738787	0.862019	[]	1.01682	0.0240672	5.88132	0.914736	0.963957	[UP]	2.37831	1.24993	5.88132	2.61286e-08	2.92968e-07	[]	1.59723	0.675572	5.88132	0.00247214	0.0140473
660	PDIG_06630	hypothetical protein	Gtr1/RagA G protein	304		[]	1.17971	0.238429	5.28108	0.22457	0.496687	[]	-1.12221	-0.166348	5.40137	0.511023	0.703191	[]	1.07225	0.100643	5.40137	0.691132	0.833127	[]	1.24091	0.311403	5.40137	0.217449	0.296495	[]	-1.1134	-0.154973	5.40137	0.541809	0.691336
661	PDIG_06640	hypothetical protein	Cobalamin (vitamin B12) biosynthesis CobW-like, C-terminal	586		[]	1.35094	0.433966	8.41075	0.14177	0.385947	[]	2.21408	1.14671	7.17513	0.0316218	0.139303	[]	1.43427	0.520318	7.17513	0.324871	0.546608	[]	1.15171	0.203777	7.17513	0.699601	0.762119	[]	1.9344	0.951888	7.17513	0.073349	0.179577
662	PDIG_06650	Short chain dehydrogenase/reductase%2C putative	3-ketoacyl-CoA reductase	325		[]	1.43226	0.518298	5.64301	0.0160726	0.107964	[]	1.31176	0.391508	5.3272	0.0500827	0.184228	[]	1.1594	0.213384	5.3272	0.286872	0.50709	[]	1.38771	0.472711	5.3272	0.0182809	0.0361778	[]	1.47492	0.560641	5.3272	0.0051371	0.0250689
663	PDIG_06660	Acid phosphatase%2C putative	Histidine phosphatase superfamily, clade-2	461		[]	1.20727	0.271752	6.08329	0.0773498	0.272598	[]	-1.04021	-0.0568771	6.29355	0.886348	0.946128	[]	1.35591	0.439266	6.29355	0.268684	0.486287	[]	-1.14945	-0.200946	6.29355	0.613	0.688283	[]	-1.10917	-0.149474	6.29355	0.707101	0.819803
664	PDIG_06670	TRNA processing endoribonuclease Trz1%2C putative	Ribonuclease Z	1041		[]	-1.16295	-0.217792	5.46379	0.184304	0.448003	[]	-1.00421	-0.0060673	4.95891	0.988316	0.996621	[]	-1.04091	-0.0578477	4.95891	0.817645	0.910823	[]	1.80608	0.85286	4.95891	0.000582898	0.00189855	[]	1.03871	0.0547981	4.95891	0.826285	0.89917
665	PDIG_06680	BZIP transcription factor (LziP)%2C putative	BZIP transcription factor (LziP), putative	594		[]	1.04289	0.0605801	8.17822	0.772188	0.911325	[]	1.13453	0.182096	7.84022	0.408175	0.62277	[]	1.04023	0.0569016	7.84022	0.796337	0.898786	[]	-1.26922	-0.343943	7.84022	0.118648	0.177728	[]	-1.15362	-0.206164	7.84022	0.349025	0.521238
666	PDIG_06690	hypothetical protein	---NA---	32		NA	NA	NA	NA	NA	NA	NA - filtered					NA - filtered						NA - filtered						NA - filtered						NA - filtered
667	PDIG_06700	ABC ATPase%2C putative	ABC ATPase, putative	490		[]	1.21694	0.283254	1.51956	0.328418	0.604345	[]	-1.83623	-0.876744	1.40039	0.203165	0.420519	[]	-1.60341	-0.681142	1.40039	0.324724	0.546575	[DOWN]	-25.843	-4.6917	1.40039	2.19228e-08	2.50158e-07	[DOWN]	-13.8393	-3.7907	1.40039	2.33767e-06	5.14721e-05
668	PDIG_06710	Molybdopterin cofactor biosynthetic protein	Molybdenum cofactor synthesis C-terminal	338		[]	1.17081	0.227501	5.05035	0.300343	0.578134	[]	1.13313	0.180316	4.94243	0.430999	0.64183	[]	1.34055	0.42283	4.94243	0.063136	0.199368	[]	1.37661	0.461117	4.94243	0.0430888	0.0746511	[]	-1.09415	-0.129806	4.94243	0.575415	0.71662
669	PDIG_06720	Molybdenum cofactor biosynthesis protein (MoaC)%2C putative	Molybdopterin cofactor biosynthesis C (MoaC) domain	168		[]	1.27175	0.346817	3.09565	0.19206	0.457751	[]	1.02457	0.0350255	3.55014	0.899602	0.952527	[]	1.10756	0.147379	3.55014	0.56366	0.743543	[]	-1.28537	-0.362189	3.55014	0.159735	0.228306	[]	-1.52675	-0.610462	3.55014	0.0196603	0.0697507
670	PDIG_06730	Potassium transporter%2C putative	Potassium transport protein, high-affinity	668		[DOWN]	-2.10221	-1.07191	3.87407	0.000119103	0.0034378	[]	1.37758	0.462136	3.10212	0.332616	0.556841	[]	-1.01169	-0.0167649	3.10212	0.977752	0.99447	[]	-1.14875	-0.20006	3.10212	0.675592	0.741718	[DOWN]	-2.56732	-1.36026	3.10212	0.00527997	0.025612
671	PDIG_06740	Ribosome assembly protein Noc2%2C putative	Ribosome assembly protein Noc2, putative	766		[]	-1.93356	-0.951262	7.0904	3.87989e-05	0.00144405	[]	-1.52403	-0.607894	6.25619	0.0197857	0.103012	[]	-1.75201	-0.809011	6.25619	0.00196179	0.0199437	[]	1.44904	0.535098	6.25619	0.0394526	0.0692708	[]	-1.40947	-0.495158	6.25619	0.0575827	0.151252
672	PDIG_06750	Vacuolar protein sorting-associated protein Vps28%2C putative	Vacuolar protein sorting-associated protein Vps28, putative	244		[]	1.31994	0.400476	5.02256	0.0257284	0.14468	[]	1.32348	0.404339	5.16202	0.077278	0.238722	[]	1.41045	0.496159	5.16202	0.0298762	0.123192	[]	-1.53528	-0.618499	5.16202	0.00747532	0.016768	[]	-1.18661	-0.246848	5.16202	0.283852	0.452943
673	PDIG_06760	Glucose-inducible SAM-dependent methyltransferase Rrg1%2C putative	Glucose-inducible SAM-dependent methyltransferase Rrg1, putative	344		[]	-1.75426	-0.810864	5.53301	8.57098e-05	0.00265538	[]	-1.03215	-0.0456494	5.10748	0.8725	0.937921	[]	-1.02099	-0.0299642	5.10748	0.915949	0.964841	[]	1.24159	0.312192	5.10748	0.260085	0.343462	[]	-1.15411	-0.206785	5.10748	0.460019	0.625211
674	PDIG_06770	hypothetical protein	Vacuolar protein sorting-associated, VPS28	235		[]	-1.10556	-0.14478	6.48656	0.762498	0.905391	[]	-1.0719	-0.100167	6.71787	0.770893	0.881134	[]	-1.25215	-0.324402	6.71787	0.346433	0.565616	[DOWN]	-2.90153	-1.53681	6.71787	1.28247e-05	7.16597e-05	[]	-1.05436	-0.076364	6.71787	0.824598	0.898585
675	PDIG_06780	ATP dependent RNA helicase (Rok1)%2C putative	pre-mRNA-processing ATP-dependent RNA helicase PRP5	723		[]	-1.58082	-0.660669	6.09971	6.72864e-05	0.00222866	[]	1.05581	0.0783448	5.42382	0.706849	0.844733	[]	1.03066	0.0435631	5.42382	0.836695	0.922124	[]	1.45029	0.536345	5.42382	0.0102449	0.0220715	[]	-1.13125	-0.17792	5.42382	0.398214	0.569397
676	PDIG_06790	Mitochondrial F1F0-ATP synthase g subunit%2C putative	ATP synthase subunit g	187		[]	-1.04132	-0.058413	7.56313	0.734637	0.891724	[]	-1.07531	-0.104747	7.65375	0.604632	0.773851	[]	-1.03928	-0.0555777	7.65375	0.783711	0.891252	[]	1.33061	0.412083	7.65375	0.0414751	0.0721798	[]	1.12298	0.167332	7.65375	0.407722	0.578607
677	PDIG_06800	L-arabitol dehydrogenase	L-arabitol dehydrogenase	386		[]	-1.39466	-0.479911	6.63296	0.0208657	0.126498	[]	-1.55512	-0.637029	6.11624	0.000961703	0.012428	[]	-1.70667	-0.77118	6.11624	6.71643e-05	0.0016423	[DOWN]	-3.05329	-1.61036	6.11624	3.88146e-16	2.83076e-14	[]	-1.85637	-0.892487	6.11624	4.33229e-06	8.69256e-05
678	PDIG_06810	hypothetical protein	Glycoside hydrolase, family 31	824		[]	1.27774	0.353598	5.17453	0.0780874	0.273711	[]	1.22389	0.291476	4.64528	0.352066	0.57423	[]	1.51144	0.595925	4.64528	0.056864	0.187997	[DOWN]	-14.0144	-3.80884	4.64528	6.38556e-26	2.67778e-23	[DOWN]	-3.95908	-1.98516	4.64528	1.47284e-09	1.47056e-07
679	PDIG_06820	putative glycosidase crf1	Concanavalin A-like lectin/glucanase, subgroup	461		[]	-1.06436	-0.0899904	10.203	0.820014	0.93277	[]	-1.17854	-0.236998	10.5266	0.55426	0.735722	[]	-1.44846	-0.534521	10.5266	0.183235	0.384006	[DOWN]	-2.67215	-1.418	10.5266	0.000514456	0.00171439	[]	-1.06211	-0.0869357	10.5266	0.82817	0.90019
680	PDIG_06830	hypothetical protein	predicted protein	488		[]	1.25875	0.331991	4.54157	0.149333	0.3966	[]	1.29226	0.369891	4.40533	0.0875771	0.258448	[]	1.4698	0.555616	4.40533	0.00996714	0.0594132	[]	1.20762	0.272165	4.40533	0.209279	0.287271	[]	1.01265	0.0181331	4.40533	0.941299	0.969742
681	PDIG_06840	Threonyl-tRNA synthetase	threonyl-tRNA synthetase	470		[]	-1.20216	-0.265626	5.50483	0.0804406	0.278458	[]	1.02307	0.0329033	5.71435	0.850509	0.925791	[]	-1.08708	-0.120461	5.71435	0.481749	0.684471	[]	1.56806	0.648978	5.71435	0.000138891	0.000570179	[]	1.35026	0.433233	5.71435	0.0110246	0.0452588
682	PDIG_06850	2-isopropylmalate synthase	2-isopropylmalate synthase	632		[]	-1.57259	-0.653146	7.48059	0.00457149	0.0469119	[]	-1.17089	-0.227611	7.66297	0.477447	0.677647	[]	-1.65198	-0.724197	7.66297	0.0243095	0.107932	[UP]	2.11263	1.07904	7.66297	0.000840552	0.00259578	[]	1.90674	0.93111	7.66297	0.00386323	0.0199023
683	PDIG_06860	hypothetical protein	AMP-dependent synthetase/ligase	1912		[]	1.21809	0.284625	6.9145	0.119647	0.35093	[]	1.11824	0.161227	6.27671	0.322164	0.547621	[]	1.06184	0.0865638	6.27671	0.595463	0.765504	[]	-1.1191	-0.162342	6.27671	0.318949	0.407344	[]	-1.2311	-0.29995	6.27671	0.0663012	0.166505
684	PDIG_06870	40S ribosomal protein S5%2C putative	40S ribosomal protein S5	211		[]	-1.3642	-0.448052	10.0833	0.0445992	0.199667	[]	1.50804	0.592677	10.3184	0.158226	0.364203	[]	1.17099	0.227728	10.3184	0.586638	0.760336	[UP]	3.50478	1.80932	10.3184	2.74649e-05	0.000139436	[]	1.85646	0.892557	10.3184	0.0343541	0.104311
685	PDIG_06880	hypothetical protein	SDA1 domain protein	735		[DOWN]	-2.4006	-1.26339	7.15346	3.29607e-10	8.39262e-08	[]	-1.4754	-0.561104	5.82956	0.0320413	0.140183	[]	-1.63321	-0.707711	5.82956	0.0068754	0.0467672	[]	1.8273	0.869717	5.82956	0.000877558	0.00269009	[]	-1.25832	-0.331502	5.82956	0.205418	0.363776
686	PDIG_06890	hypothetical protein	Ribonucleotide reductase inhibitor	247		[]	-1.00067	-0.000963708	4.21372	0.998728	1	[]	1.19084	0.251983	4.0226	0.342558	0.566338	[]	1.00848	0.0121764	4.0226	0.967447	0.988906	[]	-1.30434	-0.383325	4.0226	0.151479	0.218442	[]	-1.53242	-0.615816	4.0226	0.0215279	0.07418
687	PDIG_06900	hypothetical protein	hypothetical protein PEX2_042940	94		NA	NA	NA	NA	NA	NA	[]	-1.20534	-0.269443	-0.251133	0.518786	0.709335	[]	-1.35725	-0.440686	-0.251133	0.317671	0.539036	[DOWN]	-15.3168	-3.93704	-0.251133	5.09762e-10	8.7431e-09	[DOWN]	-8.5605	-3.0977	-0.251133	2.20485e-07	7.87547e-06
688	PDIG_06910	hypothetical protein	Initiation-specific alpha-1,6-mannosyltransferase	401		[]	1.15575	0.208829	4.84433	0.409955	0.677411	[]	1.20531	0.269403	4.08752	0.64041	0.799488	[]	2.02815	1.02016	4.08752	0.0766945	0.226582	[]	1.83149	0.873016	4.08752	0.128835	0.190604	[]	1.32334	0.404188	4.08752	0.478983	0.640503
689	PDIG_06920	hypothetical protein	hypothetical protein Pdw03_6057	159		[]	-1.05941	-0.0832647	-0.477916	0.879254	0.963117	[]	1.0997	0.13711	-0.232368	0.809432	0.903233	[]	1.08853	0.122384	-0.232368	0.848046	0.927738	[DOWN]	-4.33865	-2.11725	-0.232368	0.000225833	0.000852273	[DOWN]	-4.06979	-2.02495	-0.232368	0.000858747	0.0060661
690	PDIG_06930	hypothetical protein	hypothetical protein Pdw03_6058	263		[]	1.04301	0.0607463	4.37862	0.846673	0.946842	[UP]	2.34778	1.2313	5.06576	1.41513e-06	9.27239e-05	[]	1.18933	0.250144	5.06576	0.324888	0.546608	[DOWN]	-2.08376	-1.05919	5.06576	4.27556e-05	0.000205261	[]	-1.05767	-0.0808874	5.06576	0.751354	0.852259
691	PDIG_06940	hypothetical protein	Zinc finger, PHD-finger	678		[]	1.07802	0.108387	5.77884	0.594395	0.811938	[]	1.16945	0.225825	5.12485	0.331464	0.555784	[]	1.26231	0.336067	5.12485	0.146168	0.334149	[]	1.46695	0.552818	5.12485	0.0169087	0.0337973	[]	-1.19321	-0.254844	5.12485	0.273257	0.440816
692	PDIG_06950	Mitochondrial cation transporter%2C putative	Mitochondrial cation transporter, putative	339		[]	1.11754	0.16033	6.41458	0.432695	0.695521	[]	1.25002	0.321957	5.97177	0.245619	0.47057	[]	1.50322	0.588053	5.97177	0.034002	0.13458	[]	-1.17476	-0.232368	5.97177	0.403724	0.492371	[]	-1.14337	-0.193296	5.97177	0.485944	0.645693
693	PDIG_06960	Amidase family protein%2C putative	Glutamyl-tRNA(Gln) amidotransferase subunit A	516		[]	1.15122	0.203167	5.15956	0.310814	0.588043	[]	1.43586	0.521915	5.51056	0.0148922	0.0849665	[]	1.20998	0.274977	5.51056	0.199572	0.406124	[DOWN]	-2.12494	-1.08742	5.51056	6.18515e-07	5.01206e-06	[]	-1.56134	-0.642789	5.51056	0.00296744	0.0162348
694	PDIG_06970	Protein kinase (Lkh1)%2C putative	Dual specificity protein kinase	656		[]	-1.02927	-0.0416198	7.05051	0.814822	0.930552	[]	1.01201	0.017222	6.61502	0.937922	0.972595	[]	-1.1046	-0.143522	6.61502	0.513557	0.710529	[]	-1.19228	-0.25372	6.61502	0.248422	0.331064	[]	-1.06078	-0.0851315	6.61502	0.698267	0.813158
695	PDIG_06980	hypothetical protein	Transcription initiation factor TFIID component TAF4	573		[]	-1.11554	-0.157747	6.69076	0.348537	0.625111	[]	-1.17968	-0.238396	6.38745	0.186274	0.40038	[]	-1.08425	-0.116696	6.38745	0.517291	0.713173	[]	1.13277	0.179855	6.38745	0.316981	0.405015	[]	1.01197	0.0171732	6.38745	0.925957	0.960736
696	PDIG_06990	Endoribonuclease ysh1	Endoribonuclease ysh1	862		[]	1.06357	0.0889158	5.79249	0.625275	0.831508	[]	1.12839	0.174261	5.78714	0.311253	0.5378	[]	1.07226	0.100649	5.78714	0.560374	0.741654	[]	1.43248	0.51851	5.78714	0.00264682	0.00690479	[]	1.14518	0.19558	5.78714	0.257735	0.423018
697	PDIG_07000	Aminotransferase%2C class III	Pyridoxal phosphate-dependent transferase, major region, subdomain 2	413		[]	-1.07673	-0.106661	3.11333	0.649393	0.841057	[]	-1.42241	-0.508341	2.57379	0.0637575	0.213296	[]	-1.15577	-0.208854	2.57379	0.444217	0.652626	[DOWN]	-2.693	-1.42921	2.57379	5.57695e-07	4.54557e-06	[]	-1.50364	-0.588456	2.57379	0.0340069	0.103805
698	PDIG_07010	Signal recognition particle 19 kDa protein%2C putative	Signal recognition particle, SRP19 subunit	284		[]	-1.15094	-0.202817	5.34228	0.211958	0.481943	[]	-1.06041	-0.0846275	5.4195	0.70496	0.843534	[]	-1.03436	-0.0487318	5.4195	0.826976	0.916094	[]	1.59469	0.673273	5.4195	0.00223887	0.00600195	[]	1.301	0.379622	5.4195	0.084626	0.197704
699	PDIG_07020	hypothetical protein	Cytochrome P450	566		[]	1.22296	0.290381	8.66258	0.191837	0.457751	[]	1.83882	0.878783	8.28806	0.124781	0.316666	[]	1.92109	0.941922	8.28806	0.100268	0.266039	[DOWN]	-4.49131	-2.16714	8.28806	0.000257451	0.000946622	[DOWN]	-4.06541	-2.0234	8.28806	0.000604948	0.00461245
700	PDIG_07030	hypothetical protein	predicted protein	263		[]	1.10535	0.144506	1.54886	0.564099	0.792599	[]	2.47577	1.30787	1.75079	0.0783481	0.240346	[]	2.19553	1.13457	1.75079	0.126895	0.308216	[DOWN]	-124.085	-6.95518	1.75079	4.37957e-09	5.90538e-08	[DOWN]	-20.0631	-4.32647	1.75079	3.4448e-06	7.1604e-05
701	PDIG_07040	Sphinganine hydroxylase Sur2%2C putative	methylsterol monooxygenase	422		[]	1.34244	0.424856	7.56613	0.204931	0.473024	[DOWN]	-4.07413	-2.02649	7.86264	0.000215498	0.00428289	[DOWN]	-3.2699	-1.70924	7.86264	0.00161448	0.0173598	[]	1.02134	0.0304582	7.86264	0.954013	0.968213	[]	-1.10218	-0.140364	7.86264	0.790285	0.877083
702	PDIG_07050	hypothetical protein	Translationally controlled tumor protein	184		[]	-1.36576	-0.449708	9.06056	0.0397366	0.187152	[]	-1.20811	-0.272751	9.26062	0.31477	0.540684	[]	-1.32663	-0.407769	9.26062	0.133151	0.317345	[]	1.87849	0.909572	9.26062	0.000869822	0.00267223	[]	1.09889	0.136044	9.26062	0.615848	0.74846
703	PDIG_07060	C6 transcription factor%2C putative	Signal recognition particle, SRP19 subunit	1061		[]	1.39068	0.475789	5.78939	0.0191588	0.119347	[]	1.29389	0.37172	5.85914	0.192865	0.40796	[]	1.32823	0.409502	5.85914	0.151246	0.341454	[]	1.10826	0.148298	5.85914	0.604446	0.680743	[]	1.01623	0.0232203	5.85914	0.936309	0.966145
704	PDIG_07070	hypothetical protein	Ankyrin repeat and KH domain-containing protein	98		NA	NA	NA	NA	NA	NA	NA - filtered					NA - filtered						NA - filtered						NA - filtered						NA - filtered
705	PDIG_07080	hypothetical protein	Ankyrin repeat and KH domain-containing protein	152		NA	NA	NA	NA	NA	NA	[]	1.97959	0.985201	-0.691126	0.186505	0.400653	[]	-1.37148	-0.455738	-0.691126	0.59795	0.767408	[DOWN]	-16.8936	-4.07841	-0.691126	5.94102e-05	0.000272092	[DOWN]	-4.83587	-2.27377	-0.691126	0.00894523	0.0384145
706	PDIG_07090	Beta-xylosidase XylA	Glycoside hydrolase, superfamily	792		[]	-1.14933	-0.200798	2.0171	0.639364	0.83876	[]	1.20823	0.272897	1.08599	0.604212	0.773734	[]	1.45538	0.541399	1.08599	0.284775	0.504735	[]	-1.42395	-0.509896	1.08599	0.324642	0.412896	[]	-1.32157	-0.402258	1.08599	0.447673	0.614506
707	PDIG_07100	DEAD/DEAH box helicase%2C putative	Helicase, C-terminal	809		[]	-1.85371	-0.890412	5.68985	4.20881e-08	4.08255e-06	[]	-1.20366	-0.267425	5.16846	0.170062	0.380249	[]	-1.57871	-0.658749	5.16846	0.000761968	0.010033	[]	1.30337	0.382245	5.16846	0.0491723	0.0836697	[]	-1.1195	-0.162854	5.16846	0.407519	0.578606
708	PDIG_07110	hypothetical protein	Glycosyl transferase, family 1	485		[]	1.1432	0.193083	5.69425	0.298594	0.576475	[]	1.2951	0.373068	6.16354	0.0625787	0.210328	[]	1.01078	0.0154668	6.16354	0.940008	0.976307	[]	1.19381	0.255573	6.16354	0.203186	0.280329	[]	1.21113	0.276348	6.16354	0.168604	0.318486
709	PDIG_07120	ADP-ribosylation factor family protein	Small GTPase superfamily, ARF/SAR type	182		[]	-1.02307	-0.032907	4.51894	0.861947	0.953324	[]	1.1297	0.175943	5.23407	0.342547	0.566338	[]	-1.07819	-0.10861	5.23407	0.562697	0.74281	[]	1.29919	0.377615	5.23407	0.0419899	0.0729408	[]	1.04101	0.0579855	5.23407	0.758152	0.855695
710	PDIG_07130	hypothetical protein	Oxidative stress-induced growth inhibitor 1	533		[]	-1.00202	-0.0029069	5.90442	0.990604	1	[]	1.03796	0.0537559	5.9213	0.811542	0.904507	[]	-1.20527	-0.269352	5.9213	0.231602	0.444973	[]	1.14927	0.200712	5.9213	0.373179	0.462166	[]	-1.07856	-0.109103	5.9213	0.629129	0.758663
711	PDIG_07140	Polysaccharide deacetylase (NodB)%2C putative	Glycoside hydrolase/deacetylase, beta/alpha-barrel	240		NA	NA	NA	NA	NA	NA	[]	-1.69981	-0.765373	-0.995345	0.248142	0.47317	[]	-2.47123	-1.30523	-0.995345	0.0321731	0.12948	[]	1.02519	0.035897	-0.995345	1	1	[]	-1.12834	-0.174207	-0.995345	0.837078	0.905609
712	PDIG_07150	MRNA splicing factor (Prp18)%2C putative	MRNA splicing factor (Prp18), putative	367		[]	-1.1794	-0.238052	4.59354	0.115751	0.343961	[]	1.06158	0.086218	4.23367	0.666646	0.816705	[]	1.18848	0.249121	4.23367	0.21058	0.419409	[]	1.71643	0.779412	4.23367	8.9132e-05	0.000385733	[]	1.44954	0.535597	4.23367	0.00731188	0.0328467
713	PDIG_07160	hypothetical protein	Sin3 associated polypeptide p18	272		[]	-1.11987	-0.163336	4.22509	0.378243	0.651983	[]	1.09254	0.12768	4.66719	0.514561	0.705859	[]	1.09477	0.130628	4.66719	0.504175	0.703218	[UP]	2.14347	1.09995	4.66719	1.49275e-08	1.77333e-07	[]	1.81356	0.858825	4.66719	1.00675e-05	0.000170233
714	PDIG_07170	hypothetical protein	NADH:ubiquinone oxidoreductase, subunit NDUFB4	74		[]	-1.47852	-0.564155	6.39103	0.000707838	0.0126757	[]	1.035	0.0496363	6.30492	0.786152	0.890046	[]	-1.08221	-0.113975	6.30492	0.532196	0.722254	[]	1.21394	0.279701	6.30492	0.12412	0.184639	[]	1.03405	0.0482996	6.30492	0.792161	0.878295
715	PDIG_07180	Glutathione S-transferase	Glutathione S-transferase	259		[]	1.16089	0.215232	5.74748	0.531876	0.768242	[]	-1.10317	-0.141655	5.46238	0.831587	0.915772	[]	1.1192	0.162472	5.46238	0.807389	0.904538	[]	1.21031	0.275377	5.46238	0.678866	0.744463	[]	1.59459	0.673185	5.46238	0.313038	0.483865
716	PDIG_07190	GDP-mannose-dependent alpha-mannosyltransferase	Glycosyl transferase, family 1	108		[]	1.3447	0.427285	1.69747	0.129031	0.366457	[]	1.4088	0.494462	2.13623	0.167352	0.376094	[]	1.30656	0.385775	2.13623	0.281219	0.500494	[]	-1.09964	-0.137037	2.13623	0.736727	0.792678	[]	-1.00773	-0.0111079	2.13623	0.967652	0.985107
717	PDIG_07200	D-lactate dehydrogenase%2C putative	D-lactate dehydrogenase	347		[]	1.15798	0.211611	5.66493	0.512452	0.755238	[]	-1.59927	-0.67741	5.82653	0.0316723	0.139303	[DOWN]	-2.40951	-1.26874	5.82653	7.04807e-05	0.00168892	[]	1.08267	0.114599	5.82653	0.715153	0.775335	[]	1.84034	0.879969	5.82653	0.00530679	0.0256833
718	PDIG_07210	hypothetical protein	Zinc finger, FYVE-like protein	269		[]	-1.29727	-0.375484	6.97515	0.152221	0.400193	[]	-1.36132	-0.445005	6.60595	0.268168	0.494313	[]	-2.00958	-1.00689	6.60595	0.0128631	0.0700539	[]	-1.73506	-0.794985	6.60595	0.0487879	0.0831338	[]	-1.42505	-0.511013	6.60595	0.203474	0.361784
719	PDIG_07220	Acetyltransferase%2C GNAT family%2C putative	Acetyltransferase, GNAT family, putative	223		[]	-1.16434	-0.219509	3.37677	0.261025	0.53735	[]	-1.03467	-0.0491735	3.64216	0.834153	0.917157	[]	-1.233	-0.302169	3.64216	0.170452	0.36638	[]	-1.18996	-0.250917	3.64216	0.258985	0.342333	[]	-1.29885	-0.377238	3.64216	0.0878771	0.203201
720	PDIG_07230	hypothetical protein	Bacterial Fmu (Sun)/eukaryotic nucleolar NOL1/Nop2p	573		[]	-1.28239	-0.358831	6.41213	0.321693	0.59628	[]	-1.33141	-0.412954	6.55297	0.231181	0.454134	[DOWN]	-2.0885	-1.06247	6.55297	0.00225102	0.0220811	[]	1.12181	0.16583	6.55297	0.629702	0.701929	[]	1.10544	0.144627	6.55297	0.674736	0.794693
721	PDIG_07240	hypothetical protein	Potassium channel, voltage dependent, Kv, tetramerization	431		[]	-1.03777	-0.0534836	4.89066	0.752356	0.901764	[]	1.2526	0.324924	4.38323	0.0720652	0.230779	[]	1.08117	0.112587	4.38323	0.537494	0.724544	[]	1.30135	0.380009	4.38323	0.0359301	0.0639528	[]	1.22886	0.297326	4.38323	0.101437	0.226083
722	PDIG_07250	hypothetical protein	Alcohol dehydrogenase, long-chain fatty	55		[]	1.26775	0.34227	2.19753	0.2682	0.545595	[]	1.93581	0.952938	1.90004	0.0089596	0.0601635	[]	1.48203	0.567573	1.90004	0.124045	0.303669	[]	1.33685	0.418834	1.90004	0.260024	0.343437	[]	1.07497	0.10429	1.90004	0.806519	0.887382
723	PDIG_07260	Translation elongation factor eEF-1B gamma subunit%2C putative	Translation elongation factor eEF-1B gamma subunit, putative	221		[]	-1.67361	-0.742966	10.3804	0.279867	0.55706	[DOWN]	-4.23938	-2.08385	11.3596	1.46146e-05	0.00056102	[DOWN]	-4.85497	-2.27946	11.3596	2.50026e-06	0.000146145	[]	-1.96085	-0.971476	11.3596	0.037262	0.0659875	[]	-1.61559	-0.692063	11.3596	0.136101	0.276329
724	PDIG_07270	Pyridine nucleotide-disulfide oxidoreductase AMID-like%2C putative	FAD-dependent pyridine nucleotide-disulfide oxidoreductase	418		[]	1.24279	0.313587	0.798744	0.569331	0.79464	[]	-1.68437	-0.752207	1.89899	0.069615	0.22569	[]	-1.83702	-0.877366	1.89899	0.0362368	0.140378	[DOWN]	-2.83805	-1.5049	1.89899	0.000561529	0.00184254	[]	1.36871	0.452821	1.89899	0.274926	0.442742
725	PDIG_07280	Long-chain-fatty-acid-CoA ligase%2C putative	AMP-dependent synthetase/ligase	595		[]	-1.05558	-0.0780426	0.694612	0.892071	0.9672	[]	1.53055	0.614048	3.09611	0.41304	0.627674	[]	-1.3421	-0.424491	3.09611	0.568584	0.747799	[]	-1.16092	-0.215265	3.09611	0.776125	0.825119	[]	1.64823	0.720918	3.09611	0.333819	0.504457
726	PDIG_07290	hypothetical protein	Oligopeptide transporter OPT superfamily	120		[]	-1.06415	-0.0897033	-0.0697179	0.856469	0.95101	[]	1.90241	0.92783	1.21854	0.0148246	0.0846962	[]	1.08891	0.122886	1.21854	0.776014	0.886224	[DOWN]	-5.18119	-2.37328	1.21854	2.08873e-07	1.90947e-06	[]	-1.71029	-0.774245	1.21854	0.0543617	0.145712
727	PDIG_07300	hypothetical protein	Oligopeptide transporter OPT superfamily	350		[]	1.18687	0.247162	0.813337	0.461188	0.718882	[]	1.95872	0.969913	1.59685	0.0243425	0.11653	[]	1.17701	0.235131	1.59685	0.589819	0.762107	[DOWN]	-4.79818	-2.26249	1.59685	3.16906e-06	2.09282e-05	[]	-1.76402	-0.818869	1.59685	0.0679708	0.169765
728	PDIG_07310	Transcription regulator (RTG2)%2C putative	retrograde regulation protein 2	528		[]	-1.00755	-0.0108515	6.95673	0.958853	0.99071	[]	1.18597	0.246073	6.99204	0.165188	0.373835	[]	1.06586	0.0920141	6.99204	0.604285	0.771876	[]	-1.02299	-0.0327918	6.99204	0.854166	0.889814	[]	1.19314	0.254767	6.99204	0.151328	0.297094
729	PDIG_07320	FRE family ferric-chelate reductase%2C putative	FRE family ferric-chelate reductase, putative	771		[]	1.06571	0.0918174	4.90446	0.714863	0.878672	[]	-1.21019	-0.275236	5.08549	0.260914	0.486903	[]	1.06577	0.091892	5.08549	0.706668	0.842358	[]	-1.20461	-0.268564	5.08549	0.274272	0.359032	[]	1.11352	0.155132	5.08549	0.525828	0.680052
730	PDIG_07330	Hydrophobin	Hydrophobin	139		NA	NA	NA	NA	NA	NA	[]	6.73386	2.75143	0.663215	0.0073324	0.052427	[]	-1.09358	-0.129063	0.663215	0.924096	0.968764	[DOWN]	-13.6163	-3.76726	0.663215	0.00307059	0.00782767	[]	-1.55204	-0.634165	0.663215	0.579896	0.720308
731	PDIG_07340	hypothetical protein	Glycoside hydrolase-type carbohydrate-binding	680		[]	1.17479	0.232408	3.17785	0.437012	0.699288	[]	-1.07456	-0.103752	2.63816	0.814482	0.905856	[]	1.25233	0.324613	2.63816	0.465585	0.670247	[DOWN]	-4.25884	-2.09046	2.63816	9.86536e-06	5.73792e-05	[]	-1.90849	-0.93243	2.63816	0.0393843	0.115576
732	PDIG_07350	hypothetical protein	hypothetical protein Pdw03_6098	221		[]	1.4078	0.493444	3.64354	0.28897	0.566809	[]	4.02474	2.0089	5.12238	0.0151467	0.0859508	[]	2.55751	1.35474	5.12238	0.0953527	0.258225	[]	-1.00785	-0.0112832	5.12238	0.990856	0.995843	[]	3.57657	1.83858	5.12238	0.0254009	0.0835113
733	PDIG_07360	hypothetical protein	Retrovirus-related Pol polyprotein from transposon TNT 1-94	560		NA	NA	NA	NA	NA	NA	NA - filtered					NA - filtered						NA - filtered						NA - filtered						NA - filtered
734	PDIG_07370	hypothetical protein	inhibitor of apoptosis-promoting bax1 domain-containing protein	261	#	[UP]	11.8993	3.5728	2.96214	0.00165092	0.0235995	[]	1.21291	0.278475	-0.241654	0.555692	0.736735	[]	-1.98386	-0.988312	-0.241654	0.0337391	0.133855	[DOWN]	-4.199	-2.07005	-0.241654	0.000165392	0.0006596	[]	-1.72514	-0.786715	-0.241654	0.0934702	0.212333
735	PDIG_07380	hypothetical protein	Fungal transcriptional regulatory protein, N-terminal	644		[]	1.43666	0.522719	5.2342	0.00341228	0.0387233	[]	-1.19837	-0.261071	5.07362	0.173717	0.384791	[]	-1.042	-0.0593539	5.07362	0.758009	0.876523	[]	-1.66801	-0.738124	5.07362	0.000142005	0.000580974	[]	-1.20651	-0.270837	5.07362	0.161618	0.309049
736	PDIG_07390	hypothetical protein	hypothetical protein Pdw03_8611	156		[]	-1.13496	-0.182636	5.44877	0.48883	0.738353	[]	-1.3668	-0.4508	6.04596	0.201116	0.418137	[]	-1.58519	-0.664656	6.04596	0.0599946	0.194172	[]	1.03913	0.0553789	6.04596	0.874937	0.905379	[]	1.22108	0.288162	6.04596	0.413219	0.583445
737	PDIG_07400	hypothetical protein	---NA---	90		[]	-1.18576	-0.245815	7.05014	0.199012	0.465562	[]	1.15769	0.211247	7.24181	0.298777	0.525886	[]	1.27107	0.34604	7.24181	0.0887485	0.246713	[]	-1.23135	-0.300244	7.24181	0.140514	0.204954	[]	-1.29565	-0.373674	7.24181	0.0667091	0.16719
738	PDIG_07410	hypothetical protein	hypothetical protein PITC_096890	82		[]	-1.43567	-0.521722	1.90251	0.111698	0.336083	[]	-1.20775	-0.272325	0.757363	0.568467	0.746357	[]	-1.09927	-0.136547	0.757363	0.787671	0.894058	[DOWN]	-5.68796	-2.50791	0.757363	4.34481e-06	2.7711e-05	[DOWN]	-2.56372	-1.35824	0.757363	0.00708445	0.0320655
739	PDIG_07420	hypothetical protein	Aminoglycoside phosphotransferase	272		[]	-1.08202	-0.113722	4.75489	0.435423	0.697431	[]	1.22254	0.289877	4.7397	0.437439	0.646921	[]	1.00222	0.00319753	4.7397	0.994597	1	[DOWN]	-26.7739	-4.74276	4.7397	3.84606e-26	1.79205e-23	[DOWN]	-7.99895	-2.99981	4.7397	1.60584e-13	4.86854e-11
740	PDIG_07430	hypothetical protein	kinase-like protein	233		[]	-1.31253	-0.392355	5.68402	0.0224023	0.13208	[]	-1.59239	-0.671193	5.72016	0.00930409	0.0616865	[]	-1.6481	-0.720808	5.72016	0.00523361	0.0388789	[DOWN]	-2.3584	-1.23781	5.72016	2.16618e-06	1.5102e-05	[]	-1.67469	-0.74389	5.72016	0.00403653	0.0206052
741	PDIG_07440	hypothetical protein	Transcription factor, MADS-box	108		NA	NA	NA	NA	NA	NA	NA - filtered					NA - filtered						NA - filtered						NA - filtered						NA - filtered
742	PDIG_07450	hypothetical protein	hypothetical protein Pdw03_8618	331		[]	1.28702	0.364035	5.47084	0.195453	0.461476	[]	1.02062	0.0294432	6.56741	0.915736	0.960513	[]	-1.4191	-0.504973	6.56741	0.0652066	0.203834	[]	-1.78405	-0.835158	6.56741	0.00242044	0.00638974	[]	1.71538	0.778526	6.56741	0.00454476	0.0227021
5807	PDIG_58180	Serine peptidase%2C family S28%2C putative	Peptidase S28	553		[UP]	2.04597	1.03279	5.94339	2.26571e-05	0.000961032	[]	1.34151	0.423863	7.24852	0.303088	0.53019	[]	1.86887	0.902165	7.24852	0.029184	0.121472	[UP]	4.33816	2.11708	7.24852	7.02769e-07	5.59215e-06	[UP]	6.7389	2.75251	7.24852	3.02264e-10	3.86486e-08
744	PDIG_07470	FAD dependent oxidoreductase superfamily	D-amino-acid oxidase	348		[]	1.31657	0.396784	5.80803	0.0135847	0.0960003	[]	-1.2397	-0.309994	6.22462	0.260772	0.486903	[]	1.00417	0.00600595	6.22462	0.983483	0.996515	[]	1.0623	0.0871971	6.22462	0.751866	0.805249	[]	1.75507	0.811532	6.22462	0.00335435	0.0177831
745	PDIG_07480	hypothetical protein	Zinc finger, CCCH-type	356		[]	-1.56044	-0.641952	6.50225	0.00046157	0.00937874	[]	-1.01911	-0.0273147	6.22283	0.890474	0.947798	[]	-1.26134	-0.334957	6.22283	0.0847563	0.239909	[]	1.24183	0.312468	6.22283	0.107667	0.163604	[]	-1.0408	-0.0576991	6.22283	0.768364	0.862109
746	PDIG_07490	Hsp90 binding co-chaperone (Sba1)%2C putative	Hsp90 binding co-chaperone (Sba1), putative	218		[]	-1.06094	-0.0853422	9.87589	0.759734	0.904469	[]	-1.77641	-0.828968	10.4185	0.00142435	0.0165228	[]	-1.39913	-0.484533	10.4185	0.0611118	0.196302	[]	-1.19177	-0.253111	10.4185	0.327144	0.41528	[]	1.04526	0.0638578	10.4185	0.804642	0.886272
747	PDIG_07500	hypothetical protein	SNF7 family protein	232		[]	1.09317	0.128513	5.28694	0.453695	0.714088	[]	1.07706	0.107105	6.26541	0.588287	0.761181	[]	-1.17094	-0.227673	6.26541	0.248687	0.464633	[]	1.03214	0.0456356	6.26541	0.819115	0.861678	[]	1.35348	0.436677	6.26541	0.0268581	0.0874114
748	PDIG_07510	hypothetical protein	Nucleotide-binding, alpha-beta plait	252		[]	1.11394	0.155678	7.90198	0.444993	0.70637	[]	-1.07614	-0.105864	8.13393	0.609219	0.777469	[]	-1.0752	-0.104605	8.13393	0.613156	0.778229	[]	1.16494	0.220251	8.13393	0.286936	0.372933	[]	1.32089	0.401506	8.13393	0.0524843	0.141493
749	PDIG_07520	EF-hand superfamily Ca2+-modulated protein	EF-hand superfamily Ca2+modulated protein	193		[]	-1.25873	-0.331974	5.30017	0.21338	0.484083	[]	-1.60098	-0.678958	5.61858	0.0449316	0.174061	[DOWN]	-2.02445	-1.01753	5.61858	0.0027956	0.0257373	[]	-1.70037	-0.765847	5.61858	0.0239699	0.0454523	[]	-1.39077	-0.475881	5.61858	0.159255	0.306206
750	PDIG_07530	Thioredoxin%2C putative	Thioredoxin, putative	564		[]	1.19809	0.260731	7.98134	0.682233	0.860235	[]	-2.38023	-1.2511	8.47338	0.0174371	0.0946569	[]	-1.88815	-0.916974	8.47338	0.0793751	0.231364	[]	-1.52718	-0.610873	8.47338	0.240418	0.322415	[]	1.15891	0.212764	8.47338	0.681666	0.800495
4770	PDIG_47800	hypothetical protein	Glucose oxidase	594		[]	2.49602	1.31963	1.33908	0.122839	0.354675	[]	-1.38747	-0.472453	4.01748	0.492175	0.689358	[]	-2.26675	-1.18062	4.01748	0.0874336	0.2446	[UP]	10.1649	3.34553	4.01748	3.91945e-06	2.52282e-05	[UP]	6.61315	2.72534	4.01748	0.000117635	0.00125045
7052	PDIG_70650	hypothetical protein	Fungal transcriptional regulatory protein, N-terminal	32		[]	-1.02875	-0.0408924	-0.28255	0.947197	0.986547	[]	4.04698	2.01685	-1.21819	0.01252	0.0757743	[]	2.23552	1.16061	-1.21819	0.273154	0.491619	[UP]	6.43369	2.68565	-1.21819	0.000791661	0.00246919	[UP]	6.24803	2.6434	-1.21819	0.000787733	0.00566613
753	PDIG_07560	hypothetical protein	Putative OefB	202		[]	1.87941	0.910277	6.35023	0.00382142	0.0417385	[]	-1.31631	-0.396502	5.06822	0.244782	0.469385	[]	1.60581	0.683305	5.06822	0.0451431	0.161643	[DOWN]	-4.08441	-2.03013	5.06822	1.16716e-08	1.41052e-07	[DOWN]	-3.78082	-1.9187	5.06822	6.16553e-08	2.89751e-06
754	PDIG_07570	hypothetical protein	---NA---	80		NA	NA	NA	NA	NA	NA	NA - filtered					NA - filtered						NA - filtered						NA - filtered						NA - filtered
755	PDIG_07580	hypothetical protein	MFS transporter, putative	334		[UP]	2.57422	1.36413	1.99985	0.00074566	0.0131507	[]	1.18699	0.247312	0.450041	0.59884	0.769609	[]	2.02091	1.015	0.450041	0.0154939	0.0792363	[]	-1.49363	-0.578827	0.450041	0.231539	0.312558	[]	-1.25814	-0.331291	0.450041	0.53381	0.685242
756	PDIG_07590	Ubiquitin Carboxy-terminal hydrolase%2C putative	Peptidase C19, ubiquitin carboxyl-terminal hydrolase 2	697		[]	-1.15768	-0.211233	4.98482	0.189741	0.456251	[]	1.13598	0.183943	4.63072	0.36142	0.583334	[]	1.15396	0.206597	4.63072	0.304107	0.523992	[]	1.01026	0.01473	4.63072	0.947683	0.962837	[]	-1.56329	-0.644582	4.63072	0.00162654	0.010188
757	PDIG_07600	hypothetical protein	Ribosome biogenesis protein Alb1	174		[DOWN]	-2.25694	-1.17437	4.57462	5.1662e-13	4.67713e-10	[]	1.01659	0.0237323	4.01598	0.940866	0.97382	[]	-1.3277	-0.408929	4.01598	0.1844	0.384974	[UP]	2.60785	1.38286	4.01598	6.60934e-06	4.02852e-05	[]	-1.1167	-0.159247	4.01598	0.61035	0.74469
758	PDIG_07610	Vacuolar protein sorting vps16%2C putative	Vacuolar protein sorting vps16, putative	828		[]	1.11496	0.156996	6.50839	0.318639	0.593606	[]	1.57596	0.656233	6.00402	0.00328547	0.0306933	[]	1.42849	0.514494	6.00402	0.0210942	0.0981238	[]	1.15302	0.205413	6.00402	0.358534	0.446942	[]	1.02138	0.0305253	6.00402	0.892847	0.94086
759	PDIG_07620	hypothetical protein	GTP-binding protein rhoC domain protein	361		[]	-1.09592	-0.13214	3.84037	0.55006	0.782188	[]	1.20351	0.267243	3.9223	0.240058	0.463861	[]	1.06127	0.0857863	3.9223	0.708056	0.843355	[]	-1.52223	-0.606183	3.9223	0.00870024	0.0190769	[]	-1.23849	-0.308581	3.9223	0.180091	0.333076
760	PDIG_07630	hypothetical protein	UPF0187 protein	309		[]	1.00097	0.0014006	5.04074	0.994477	1	[]	-1.02195	-0.0313248	5.33111	0.843633	0.922544	[]	-1.06001	-0.0840716	5.33111	0.591642	0.763072	[]	-1.06759	-0.0943609	5.33111	0.548834	0.629264	[]	-1.07533	-0.104776	5.33111	0.507489	0.663908
761	PDIG_07640	hypothetical protein	hypothetical protein Pdw03_3295	188		[]	1.07089	0.0988044	5.47536	0.713996	0.878134	[]	1.77279	0.826022	4.98525	0.00440053	0.0378148	[UP]	3.12569	1.64417	4.98525	2.22282e-08	3.88391e-06	[]	-1.87722	-0.908598	4.98525	0.0021014	0.00568164	[]	-1.23661	-0.306394	4.98525	0.292486	0.462018
762	PDIG_07650	hypothetical protein	Zinc finger, RING-type	554		[]	1.23957	0.309838	5.91746	0.21151	0.48166	[DOWN]	-2.03739	-1.02672	5.96879	2.20987e-05	0.000753423	[]	-1.79001	-0.839969	5.96879	0.000492281	0.0073335	[]	1.22942	0.297981	5.96879	0.213055	0.291594	[]	1.0224	0.0319578	5.96879	0.894678	0.94194
763	PDIG_07660	Vac8p	Vacuolar protein 8	578		[]	1.3299	0.411323	7.54259	0.0636536	0.244993	[]	-1.90753	-0.931708	7.43768	9.82855e-05	0.0023078	[]	-1.57386	-0.65431	7.43768	0.00600939	0.0425682	[]	-1.58969	-0.668743	7.43768	0.00501418	0.0118696	[]	-1.13579	-0.183696	7.43768	0.439153	0.607384
764	PDIG_07670	Exosome complex subunit Csl4%2C putative	Exosome complex subunit Csl4, putative	246		[]	-1.41514	-0.500942	4.86307	0.0465575	0.204061	[]	1.20467	0.268639	4.35773	0.220533	0.440569	[]	-1.09124	-0.125973	4.35773	0.571747	0.750312	[]	1.39445	0.479697	4.35773	0.0292362	0.0537492	[]	1.29099	0.368473	4.35773	0.0946105	0.213909
765	PDIG_07680	Ribosome biogenesis protein Ria1%2C putative	elongation factor 2	1010		[]	-1.13065	-0.177146	7.24772	0.366234	0.642754	[]	1.12807	0.173853	6.69813	0.609525	0.777503	[]	1.47218	0.557957	6.69813	0.101735	0.268234	[UP]	2.46741	1.303	6.69813	0.000159708	0.000639177	[]	1.0671	0.0936979	6.69813	0.783479	0.8723
766	PDIG_07690	hypothetical protein	ribosome assembly protein 1	157		[]	-1.44469	-0.530764	4.97214	0.00178088	0.0249324	[]	1.33341	0.415121	5.32101	0.085597	0.254937	[]	1.0702	0.0978796	5.32101	0.686945	0.830205	[]	1.16981	0.226269	5.32101	0.349499	0.437696	[]	1.40202	0.487502	5.32101	0.0436167	0.124384
767	PDIG_07700	Cell cycle control protein (Cwf8)%2C putative	Cell cycle control protein (Cwf8), putative	474		[]	-1.14655	-0.197305	6.57207	0.222016	0.494256	[]	1.1797	0.238423	6.56917	0.184695	0.398211	[]	1.03343	0.0474363	6.56917	0.792413	0.896892	[]	1.53767	0.620745	6.56917	0.000563589	0.00184714	[]	1.26086	0.334413	6.56917	0.0629663	0.160516
768	PDIG_07710	hypothetical protein	Zinc finger, RING/FYVE/PHD-type	330		[]	-1.16538	-0.220801	4.6004	0.207917	0.47664	[]	-1.04696	-0.0662078	4.37401	0.780578	0.886367	[]	1.04398	0.0620983	4.37401	0.789454	0.895355	[]	1.19741	0.259921	4.37401	0.257695	0.341001	[]	1.10595	0.145292	4.37401	0.532803	0.684951
769	PDIG_07720	hypothetical protein	Major facilitator superfamily domain, general substrate transporter	127		[]	1.37991	0.464578	1.02311	0.311416	0.588302	[]	-1.20145	-0.26478	0.34286	0.576262	0.752497	[]	-1.47979	-0.565394	0.34286	0.252143	0.46786	[DOWN]	-7.19751	-2.8475	0.34286	1.57731e-06	1.14239e-05	[DOWN]	-3.8516	-1.94546	0.34286	0.000339376	0.00292834
770	PDIG_07730	GPI transamidase component Gpi16%2C putative	GPI transamidase component Gpi16	598		[]	1.37471	0.459132	5.34504	0.00540924	0.0532301	[]	1.29781	0.376084	5.75646	0.0325226	0.141624	[]	1.27637	0.352042	5.75646	0.0456712	0.162633	[]	1.78982	0.839817	5.75646	1.94324e-06	1.37768e-05	[]	1.61369	0.690362	5.75646	9.24547e-05	0.00102704
771	PDIG_07740	U1 snRNP splicing complex subunit (Luc7)%2C putative	U1 snRNP splicing complex subunit (Luc7), putative	286		[]	-1.37377	-0.458139	4.93577	0.0116226	0.0863924	[]	1.12126	0.165123	4.90051	0.391008	0.607969	[]	1.05692	0.0798643	4.90051	0.680212	0.826729	[]	1.38029	0.464972	4.90051	0.0158273	0.0320096	[]	1.15423	0.206936	4.90051	0.287047	0.456528
772	PDIG_07750	hypothetical protein	Zinc finger, PHD-type	880		[]	1.70218	0.767385	5.08101	0.000115689	0.00336656	[]	1.46678	0.55265	5.8713	0.0240693	0.11595	[]	1.1542	0.206895	5.8713	0.398323	0.612193	[]	1.37459	0.459005	5.8713	0.0609837	0.100902	[]	1.41716	0.503002	5.8713	0.0400471	0.116623
773	PDIG_07760	hypothetical protein	Ubiquitin-conjugating enzyme family protein	249		[]	-1.14124	-0.190597	5.31323	0.185058	0.449161	[]	1.11063	0.151378	5.78755	0.397524	0.614569	[]	1.02577	0.0367083	5.78755	0.838369	0.922947	[]	-1.0527	-0.0740885	5.78755	0.680545	0.746108	[]	1.23989	0.310214	5.78755	0.0816519	0.193505
774	PDIG_07770	hypothetical protein	FF domain protein	474		[]	1.16694	0.222733	4.69376	0.192382	0.457751	[]	-1.24919	-0.320993	5.24066	0.150402	0.354032	[]	-1.25675	-0.329695	5.24066	0.138632	0.323603	[]	1.18749	0.247918	5.24066	0.263034	0.346811	[]	1.14042	0.189569	5.24066	0.39239	0.563619
775	PDIG_07780	Proteasome subunit alpha type	Proteasome A-type subunit	255		[]	1.01942	0.02775	7.69668	0.878627	0.962756	[]	1.09629	0.132626	7.78635	0.524163	0.713198	[]	1.16237	0.217069	7.78635	0.297308	0.517221	[]	1.00131	0.001895	7.78635	0.992922	0.997322	[]	1.06686	0.0933656	7.78635	0.654347	0.780323
776	PDIG_07790	hypothetical protein	hypothetical protein PEX2_092580	112		NA	NA	NA	NA	NA	NA	[]	2.76976	1.46976	-1.21032	0.0403933	0.162503	[UP]	3.81466	1.93155	-1.21032	0.00376421	0.0312876	[DOWN]	-8.87718	-3.1501	-1.21032	0.0165123	0.0331481	[]	-4.48756	-2.16593	-1.21032	0.0712546	0.17582
777	PDIG_07800	hypothetical protein	Retrovirus-related Pol polyprotein from transposon	1044		NA	NA	NA	NA	NA	NA	NA - filtered					NA - filtered						NA - filtered						NA - filtered						NA - filtered
778	PDIG_07810	hypothetical protein	cell cycle control protein 50A-like	392		[]	1.37892	0.463537	2.95378	0.120628	0.352325	[]	-1.22043	-0.287394	2.97872	0.44527	0.653985	[]	1.11059	0.151324	2.97872	0.693502	0.834251	[]	-1.04813	-0.0678193	2.97872	0.865297	0.898052	[]	-1.84368	-0.882585	2.97872	0.0229274	0.0775058
779	PDIG_07820	hypothetical protein	putative feruloyl esterase	412		[]	1.17081	0.22751	4.76019	0.215245	0.485822	[]	1.43993	0.525998	5.31744	0.00960889	0.0633476	[]	1.24678	0.31821	5.31744	0.118217	0.296387	[]	1.83451	0.875397	5.31744	1.73528e-05	9.3654e-05	[]	1.74303	0.8016	5.31744	8.4675e-05	0.000955813
780	PDIG_07830	Ferulic acid esterase	feruloyl esterase B	533		[]	1.12575	0.170887	5.91595	0.517729	0.757292	[]	2.27871	1.18822	5.36969	0.00831177	0.0572809	[UP]	2.94004	1.55584	5.36969	0.000609165	0.00852932	[UP]	2.06972	1.04943	5.36969	0.0195063	0.0381173	[]	1.46448	0.550385	5.36969	0.218161	0.37952
781	PDIG_07840	hypothetical protein	Peroxiredoxin, OsmC-like protein	178		[]	1.17375	0.231125	2.00769	0.679328	0.85883	[]	1.31042	0.390024	2.12939	0.531438	0.719103	[]	-1.07632	-0.106109	2.12939	0.869869	0.939787	[]	-1.44321	-0.529286	2.12939	0.396773	0.485659	[]	-1.64824	-0.720926	2.12939	0.248693	0.412536
782	PDIG_07850	hypothetical protein	succinyl-CoA synthetase beta subunit	163		[]	-1.41274	-0.498499	6.29893	0.503295	0.74935	[]	-1.57655	-0.65677	6.00704	0.223153	0.444241	[]	-1.73793	-0.797368	6.00704	0.139989	0.325773	[DOWN]	-3.48155	-1.79973	6.00704	0.0011496	0.00338782	[]	-1.14097	-0.190262	6.00704	0.723339	0.831382
783	PDIG_07860	hypothetical protein	NAD(P)-binding domain	236		[]	-1.14943	-0.200918	6.58316	0.274254	0.551824	[]	1.05044	0.0709999	6.32246	0.715791	0.850211	[]	-1.0462	-0.0651587	6.32246	0.739793	0.862633	[]	1.06361	0.0889669	6.32246	0.648691	0.718512	[]	1.20058	0.263727	6.32246	0.177757	0.330565
784	PDIG_07870	Acyl-CoA dehydrogenase%2C putative	acyl-CoA dehydrogenase	308		NA	NA	NA	NA	NA	NA	[]	1.7073	0.771719	0.00267472	0.310228	0.537136	[]	-1.51605	-0.600315	0.00267472	0.445538	0.653731	[DOWN]	-33.4374	-5.06339	0.00267472	1.25006e-06	9.39449e-06	[DOWN]	-12.3092	-3.62166	0.00267472	0.000146465	0.00150724
785	PDIG_07880	hypothetical protein	acyl-CoA dehydrogenase	70		NA	NA	NA	NA	NA	NA	[]	2.55009	1.35055	-1.57629	0.158939	0.364712	[]	-1.52055	-0.604591	-1.57629	0.564879	0.744382	[DOWN]	-11.2344	-3.48985	-1.57629	0.0170005	0.0339483	[DOWN]	-37.0438	-5.21116	-1.57629	0.00508362	0.0248898
786	PDIG_07890	Assimilatory sulfite reductase	NADPH-cytochrome P450 reductase	1046		[]	1.46789	0.553742	7.39227	0.0841804	0.28615	[]	1.18895	0.249691	6.45704	0.481432	0.680103	[UP]	2.00601	1.00433	6.45704	0.00492079	0.0373021	[UP]	2.15143	1.1053	6.45704	0.00201154	0.00547576	[]	1.70077	0.766189	6.45704	0.0313867	0.0978953
787	PDIG_07900	TRNA methyltransferase%2C putative	AdoMet-dependent rRNA methyltransferase SPB1	431		[]	-1.36484	-0.448729	4.29795	0.102153	0.319495	[]	1.00261	0.00376403	4.30543	0.992586	0.998779	[]	-1.19703	-0.25946	4.30543	0.404394	0.617562	[]	1.93307	0.950895	4.30543	0.00215476	0.00581093	[]	-1.0014	-0.00202079	4.30543	1	1
788	PDIG_07910	ATP dependent RNA helicase%2C putative	Helicase, C-terminal	771		[]	-1.8633	-0.89786	5.77994	8.78875e-07	5.37911e-05	[]	-1.1583	-0.212006	5.16956	0.483534	0.681824	[]	-1.4795	-0.565111	5.16956	0.0612812	0.196599	[]	1.67729	0.746128	5.16956	0.0132773	0.0274956	[]	-1.33176	-0.413334	5.16956	0.172191	0.322873
789	PDIG_07920	hypothetical protein	Uracil catabolism protein	433		[]	1.19368	0.255413	7.26747	0.275493	0.553176	[]	1.46693	0.552804	6.66478	0.110218	0.296502	[]	1.88952	0.918019	6.66478	0.00828748	0.0528571	[]	-1.67964	-0.74815	6.66478	0.031341	0.0569941	[]	-1.33279	-0.41445	6.66478	0.231337	0.393874
790	PDIG_07930	hypothetical protein	hypothetical protein Pdw03_6495	212		NA	NA	NA	NA	NA	NA	NA - filtered					NA - filtered						NA - filtered						NA - filtered						NA - filtered
791	PDIG_07940	Thioesterase family protein	Thioesterase superfamily	158		[]	-1.86957	-0.902709	4.95102	0.0570385	0.228856	[DOWN]	-6.15564	-2.62191	5.41884	2.8697e-07	2.83155e-05	[DOWN]	-4.98143	-2.31656	5.41884	4.31569e-06	0.00021044	[DOWN]	-2.50754	-1.32627	5.41884	0.00666147	0.0151696	[]	-1.7199	-0.782328	5.41884	0.105738	0.232579
792	PDIG_07950	hypothetical protein	lccl domain-containing protein	205		[]	-1.29689	-0.375051	4.34058	0.287098	0.564905	[]	-1.10837	-0.148437	3.65298	0.719742	0.852665	[]	1.29787	0.376146	3.65298	0.363241	0.581616	[DOWN]	-2.68424	-1.42452	3.65298	0.000826337	0.00255832	[]	-1.87684	-0.908303	3.65298	0.0311429	0.0973522
793	PDIG_07960	Ubiquitin-protein ligase Ufd4%2C putative	Ubiquitin-protein ligase Ufd4, putative	1787		[]	1.46504	0.550939	8.05476	0.00935223	0.0759741	[]	-1.32474	-0.405707	7.31251	0.0753543	0.235205	[]	-1.1641	-0.219217	7.31251	0.335588	0.556842	[]	-1.07346	-0.102263	7.31251	0.653472	0.72298	[]	-1.24275	-0.313533	7.31251	0.169	0.318661
794	PDIG_07970	Nicotinamide mononucleotide adenylyl transferase	nicotinate (nicotinamide) nucleotide adenylyltransferase	276		[]	-1.23637	-0.306106	6.57534	0.106326	0.326711	[]	-1.18014	-0.23896	6.26791	0.241472	0.465299	[]	-1.15447	-0.207234	6.26791	0.308778	0.529288	[]	-1.19804	-0.260679	6.26791	0.20108	0.277801	[]	-1.2661	-0.340388	6.26791	0.0957817	0.215946
795	PDIG_07980	Sugar isomerase%2C KpsF/GutQ	Sugar isomerase, KpsF/GutQ	441		[]	-1.63189	-0.706545	6.65824	0.00262545	0.0323144	[]	1.00509	0.00732272	6.57079	0.984486	0.994954	[DOWN]	-2.08385	-1.05925	6.57079	0.00597393	0.042428	[]	-1.27128	-0.346281	6.57079	0.36443	0.45261	[]	-1.48615	-0.57158	6.57079	0.135031	0.27468
796	PDIG_07990	Ubiquinone biosynthesis methyltransferase Coq5%2C putative	UbiE/COQ5 methyltransferase	314		[]	-1.51115	-0.595649	6.32052	0.000547662	0.0105462	[]	-1.17753	-0.235758	6.23888	0.212721	0.431838	[]	-1.25976	-0.33315	6.23888	0.0782067	0.229423	[]	1.52766	0.611322	6.23888	0.00120771	0.00353914	[]	1.03995	0.0565175	6.23888	0.764577	0.859694
797	PDIG_08000	Proline permease%2C putative	Amino acid/polyamine transporter I	546		[]	1.63223	0.706847	5.30376	0.0320567	0.164276	[]	2.82295	1.4972	4.19926	0.0573575	0.199443	[UP]	5.25782	2.39447	4.19926	0.00309549	0.0272915	[]	1.14345	0.19339	4.19926	0.804886	0.849878	[]	-3.51458	-1.81335	4.19926	0.0238174	0.0795208
798	PDIG_08010	C6 transcription factor%2C putative	Transcription factor, fungi	466		[]	1.01039	0.0149072	5.80613	0.922369	0.978448	[]	1.01392	0.0199475	5.74961	0.916077	0.960513	[]	-1.06936	-0.096742	5.74961	0.591703	0.763072	[]	-1.65756	-0.729064	5.74961	6.06445e-05	0.000276728	[]	-1.15887	-0.21272	5.74961	0.239551	0.402871
799	PDIG_08020	hypothetical protein	Major facilitator superfamily domain, general substrate transporter	446		[]	1.09281	0.12804	7.59453	0.706721	0.87387	[DOWN]	-2.35097	-1.23326	7.85048	6.09898e-05	0.00159352	[DOWN]	-2.29063	-1.19575	7.85048	9.99868e-05	0.00221849	[DOWN]	-6.91594	-2.78992	7.85048	7.53389e-18	7.18031e-16	[DOWN]	-2.45092	-1.29332	7.85048	2.69031e-05	0.000377951
800	PDIG_08030	hypothetical protein	Anhydro-N-acetylmuramic acid kinase	64		[]	1.31899	0.399431	1.27309	0.234591	0.508452	[]	-1.5143	-0.598651	1.63392	0.146812	0.350202	[]	-1.63052	-0.705335	1.63392	0.0831783	0.237043	[DOWN]	-2.54489	-1.3476	1.63392	0.00131446	0.00378974	[]	-1.92889	-0.947769	1.63392	0.021916	0.0751468
801	PDIG_08040	hypothetical protein	Anhydro-N-acetylmuramic acid kinase	391		[]	1.21414	0.279937	8.15138	0.452365	0.713349	[]	-1.59342	-0.67213	8.21504	0.0234203	0.11421	[]	-1.40647	-0.492078	8.21504	0.0963337	0.259791	[DOWN]	-6.1832	-2.62835	8.21504	5.31816e-17	4.5054e-15	[DOWN]	-2.22511	-1.15388	8.21504	0.000114313	0.00122439
802	PDIG_08050	hypothetical protein	Glycosyl hydrolase 71 family protein	243		NA	NA	NA	NA	NA	NA	NA - filtered					NA - filtered						NA - filtered						NA - filtered						NA - filtered
803	PDIG_08060	hypothetical protein	Protein-tyrosine/Dual-specificity phosphatase	283		[]	-1.3313	-0.412831	4.07598	0.0592595	0.234278	[]	1.00453	0.00652751	4.14824	0.988422	0.996621	[]	-1.05935	-0.0831802	4.14824	0.752704	0.872617	[]	1.1405	0.18967	4.14824	0.468099	0.555926	[]	1.16149	0.215978	4.14824	0.406993	0.578159
804	PDIG_08070	hypothetical protein	Reverse transcriptase, putative	652		NA	NA	NA	NA	NA	NA	NA - filtered					NA - filtered						NA - filtered						NA - filtered						NA - filtered
805	PDIG_08080	hypothetical protein	Reverse transcriptase, putative	1381		NA	NA	NA	NA	NA	NA	NA - filtered					NA - filtered						NA - filtered						NA - filtered						NA - filtered
168	PDIG_01700	Aspartyl proteinase	Peptidase aspartic, catalytic	416		[]	2.55617	1.35398	2.77357	0.145596	0.391652	[DOWN]	-7.86453	-2.97536	5.09681	1.42079e-05	0.000551277	[DOWN]	-10.5745	-3.40252	5.09681	1.15225e-06	7.92127e-05	[UP]	4.0304	2.01092	5.09681	0.00204579	0.00555277	[UP]	6.17366	2.62613	5.09681	8.22191e-05	0.000936324
807	PDIG_08100	Cell surface spherulin 4-like protein%2C putative	Spherulation-specific family 4	270		[]	-1.29658	-0.374714	5.87607	0.22351	0.495547	[]	1.09685	0.133369	5.98771	0.462813	0.66683	[]	-1.22372	-0.291271	5.98771	0.109237	0.281969	[]	-1.80938	-0.855492	5.98771	3.1452e-06	2.07871e-05	[]	-1.48809	-0.573461	5.98771	0.0017326	0.0107084
808	PDIG_08110	CCR4-NOT core complex subunit Not4%2C putative	CCR4-NOT transcription complex subunit 4	1503		[]	-1.15446	-0.207221	7.66315	0.248485	0.524109	[]	1.03902	0.0552261	7.11822	0.763338	0.876762	[]	1.01961	0.0280216	7.11822	0.8793	0.944384	[]	1.01196	0.0171514	7.11822	0.926626	0.948104	[]	-1.06269	-0.0877235	7.11822	0.633594	0.762404
809	PDIG_08120	NADH-ubiquinone oxidoreductase 304 kDa subunit	NADH dehydrogenase, subunit C	289		[]	-1.03651	-0.0517409	7.47606	0.762029	0.905391	[]	-1.0032	-0.0046132	7.86806	0.982778	0.994157	[]	-1.18949	-0.250338	7.86806	0.224297	0.435256	[]	1.5893	0.668389	7.86806	0.00120908	0.00354194	[]	1.18062	0.239544	7.86806	0.244642	0.407775
810	PDIG_08130	Cellular morphogenesis protein (Bud22)%2C putative	Cellular morphogenesis protein (Bud22), putative	445		[DOWN]	-2.61626	-1.38751	5.74056	1.87855e-10	5.27809e-08	[]	-1.35776	-0.441233	4.40607	0.0872027	0.257645	[]	-1.88632	-0.915576	4.40607	0.000411467	0.00645042	[]	1.26174	0.335412	4.40607	0.19	0.26497	[]	-1.90877	-0.932642	4.40607	0.000352622	0.00301165
811	PDIG_08140	C6 transcription factor (PrnA)%2C putative	Transcription factor, fungi	836		[]	1.0782	0.10863	5.41035	0.604271	0.81787	[]	-1.1569	-0.210259	5.01892	0.508393	0.701185	[]	1.07738	0.107528	5.01892	0.735719	0.860113	[]	-1.08967	-0.12389	5.01892	0.697303	0.760208	[]	-1.63467	-0.709	5.01892	0.0268146	0.0873172
812	PDIG_08150	hypothetical protein	---NA---	30		[]	1.17295	0.230142	-0.108736	0.634219	0.836346	[]	-1.05674	-0.079625	-0.1925	0.862069	0.931964	[]	-1.06935	-0.0967282	-0.1925	0.863699	0.936281	[DOWN]	-17.0741	-4.09374	-0.1925	1.07953e-08	1.32562e-07	[DOWN]	-6.53545	-2.70829	-0.1925	5.29613e-06	0.000101181
813	PDIG_08160	Proline utilization protein PrnX%2C putative	Ornithine cyclodeaminase/mu-crystallin	351		[]	1.19723	0.259699	4.99231	0.339391	0.615756	[]	1.80675	0.8534	4.65311	0.0479272	0.180334	[UP]	2.36036	1.23901	4.65311	0.00431624	0.0345423	[UP]	2.38989	1.25694	4.65311	0.0037877	0.00932965	[]	1.85096	0.888271	4.65311	0.0399456	0.116413
814	PDIG_08170	Proline oxidase PrnD	Proline oxidase	480		[]	2.04631	1.03303	6.59164	0.184043	0.447702	[DOWN]	-3.00687	-1.58826	7.23804	0.002193	0.0229093	[DOWN]	-4.35613	-2.12305	7.23804	5.65758e-05	0.00143788	[UP]	2.67149	1.41765	7.23804	0.00595325	0.0137208	[]	1.19655	0.25888	7.23804	0.609295	0.743729
815	PDIG_08180	Proline-specific permease	Proline-specific permease	510		[]	1.5018	0.586695	2.96903	0.158975	0.411145	[]	1.01119	0.016059	3.21433	0.977587	0.992014	[]	-1.08592	-0.118919	3.21433	0.820966	0.91331	[]	-1.05157	-0.0725465	3.21433	0.896377	0.923804	[]	1.57831	0.658382	3.21433	0.199052	0.35695
816	PDIG_08190	Delta-1-pyrroline-5-carboxylate dehydrogenase PrnC	Delta-1-pyrroline-5-carboxylate dehydrogenase	574		[]	1.02512	0.0357937	6.57684	0.938391	0.984703	[DOWN]	-2.7672	-1.46843	6.92729	0.00129193	0.0153476	[DOWN]	-2.89499	-1.53356	6.92729	0.000789862	0.0103026	[UP]	2.77096	1.47039	6.92729	0.00124463	0.00362724	[]	1.50822	0.592851	6.92729	0.185819	0.340647
817	PDIG_08200	3-dehydroshikimate dehydratase%2C putative	3-dehydroshikimate dehydratase	347		[]	1.35567	0.439001	0.952147	0.23518	0.508908	[]	1.30805	0.387421	0.744861	0.555587	0.736735	[]	1.09378	0.129324	0.744861	0.854066	0.931557	[DOWN]	-12.6749	-3.6639	0.744861	3.92753e-06	2.52609e-05	[DOWN]	-6.21547	-2.63586	0.744861	0.000192872	0.00187659
818	PDIG_08210	6-phosphogluconate dehydrogenase%2C decarboxylating	6-phosphogluconate dehydrogenase, decarboxylating	512		[]	1.03056	0.0434295	0.498747	0.941081	0.985279	[]	-2.28309	-1.19099	0.791058	0.0206565	0.105509	[DOWN]	-3.52043	-1.81575	0.791058	0.000498567	0.00733717	[DOWN]	-2.19801	-1.1362	0.791058	0.0255177	0.0478572	[]	-1.52307	-0.60698	0.791058	0.23582	0.398674
819	PDIG_08220	5'-methylthioadenosine phosphorylase (Meu1)%2C putative	5'-methylthioadenosine phosphorylase	310		[]	1.08972	0.123951	6.93615	0.474155	0.729496	[]	1.19837	0.261068	6.95869	0.381323	0.601045	[]	1.38172	0.466465	6.95869	0.118096	0.296332	[]	1.85599	0.892189	6.95869	0.00293796	0.00753076	[]	1.37609	0.460573	6.95869	0.122908	0.258484
4483	PDIG_44930	hypothetical protein	Tannase/feruloyl esterase	519		[]	1.39485	0.480108	3.69656	0.0551944	0.224862	[]	1.38616	0.471093	4.91007	0.396529	0.613747	[]	1.58527	0.664725	4.91007	0.227852	0.440182	[UP]	6.80052	2.76564	4.91007	2.03071e-06	1.43148e-05	[UP]	6.12724	2.61524	4.91007	6.24118e-06	0.000114776
821	PDIG_08240	Cytomegalovirus gH-receptor family protein%2C putative	Cytomegalovirus gH-receptor family protein, putative	991		[]	1.56896	0.649811	5.60105	0.0020116	0.0271302	[]	1.57872	0.658754	5.64247	5.90256e-05	0.00155675	[]	1.35518	0.438489	5.64247	0.00749809	0.0496733	[]	1.17759	0.235836	5.64247	0.152554	0.219765	[]	1.0756	0.105136	5.64247	0.527008	0.68048
822	PDIG_08250	hypothetical protein	pheromone-regulated membrane protein	654		[]	1.40026	0.48569	5.79134	0.077846	0.273391	[]	-1.15143	-0.203426	5.60781	0.295598	0.522817	[]	1.33714	0.419154	5.60781	0.030832	0.126079	[]	1.87175	0.904389	5.60781	3.37371e-06	2.21313e-05	[]	1.33588	0.417792	5.60781	0.0318638	0.0987589
823	PDIG_08260	hypothetical protein	hypothetical protein Pdw03_6463	192		[]	1.00998	0.0143202	2.68504	0.963785	0.991865	[]	1.96918	0.977594	2.35363	0.0428663	0.16863	[]	2.16188	1.11229	2.35363	0.0205095	0.0960968	[DOWN]	-2.87204	-1.52207	2.35363	0.00295468	0.00756833	[]	-1.84225	-0.881468	2.35363	0.0722337	0.177609
824	PDIG_08270	Asparaginase%2C putative	Peptidase T2, asparaginase 2	448		[]	1.19236	0.253821	5.46438	0.122371	0.354077	[]	1.0306	0.0434869	5.43062	0.881732	0.943603	[]	1.31789	0.398226	5.43062	0.160848	0.354729	[]	1.52346	0.607356	5.43062	0.0326459	0.0590215	[]	1.02364	0.0337021	5.43062	0.907135	0.950305
825	PDIG_08280	C6 transcription factor%2C putative	Transcriptional activator	656		[]	-1.04679	-0.0659703	5.86843	0.814011	0.930552	[]	-1.48656	-0.571978	5.56732	0.0232332	0.113686	[]	-1.37698	-0.461506	5.56732	0.067021	0.207419	[]	-1.0566	-0.0794271	5.56732	0.752386	0.805599	[]	1.38887	0.47391	5.56732	0.0596382	0.154718
826	PDIG_08290	Maleylacetoacetate isomerase MaiA	Glutathione S-transferase/chloride channel, C-terminal	226		[]	-1.57725	-0.65741	3.25358	0.140423	0.384299	[]	-3.3959	-1.76379	2.39829	0.0118906	0.0731702	[]	-2.01873	-1.01345	2.39829	0.141762	0.328152	[DOWN]	-6.90739	-2.78814	2.39829	0.000146784	0.000596163	[]	-1.13589	-0.183828	2.39829	0.790607	0.877153
827	PDIG_08300	Fumarylacetoacetate hydrolase FahA	Fumarylacetoacetase	429		[]	-1.30738	-0.386681	6.93332	0.280484	0.557645	[DOWN]	-3.76158	-1.91134	6.55187	5.14525e-07	4.44879e-05	[]	-1.99883	-0.999159	6.55187	0.00718551	0.0482892	[DOWN]	-2.15442	-1.1073	6.55187	0.00295532	0.00756833	[]	1.39736	0.482708	6.55187	0.190619	0.346418
828	PDIG_08310	Homogentisate 1%2C2-dioxygenase (HmgA)%2C putative	Homogentisate 1,2-dioxygenase	454		[]	-1.84815	-0.886083	6.90975	0.0238665	0.138705	[DOWN]	-2.92605	-1.54895	5.92474	1.52992e-05	0.000575401	[]	-1.88317	-0.913164	5.92474	0.00968993	0.0583413	[DOWN]	-2.68394	-1.42435	5.92474	6.67031e-05	0.000300774	[]	1.13156	0.178313	5.92474	0.611417	0.745776
829	PDIG_08320	hypothetical protein	Tetratricopeptide-like helical	260		[DOWN]	-2.52647	-1.33712	6.65306	0.00399357	0.043156	[DOWN]	-2.53024	-1.33927	5.92807	0.0011613	0.0141567	[DOWN]	-3.31324	-1.72824	5.92807	3.39819e-05	0.000986182	[DOWN]	-2.83496	-1.50333	5.92807	0.000285217	0.00103689	[]	-1.29861	-0.376964	5.92807	0.353176	0.525753
830	PDIG_08330	putative 4-hydroxyphenylpyruvate dioxygenase 1	4-hydroxyphenylpyruvate dioxygenase	403		[DOWN]	-2.24597	-1.16734	7.93244	0.00437696	0.0455472	[DOWN]	-4.0054	-2.00195	7.2884	6.44018e-08	9.4761e-06	[DOWN]	-3.53886	-1.82328	7.2884	7.31407e-07	5.62781e-05	[DOWN]	-3.51642	-1.81411	7.2884	8.25478e-07	6.44027e-06	[]	-1.49344	-0.578635	7.2884	0.106043	0.233005
831	PDIG_08340	hypothetical protein	Zinc finger, CCCH-type	541		[]	1.06259	0.0875829	5.94098	0.680936	0.859572	[]	-1.43454	-0.520588	6.24963	0.0210086	0.106362	[]	-1.33197	-0.41356	6.24963	0.0665722	0.20664	[]	1.24991	0.32182	6.24963	0.153013	0.220199	[]	1.44261	0.52868	6.24963	0.0190269	0.0684006
832	PDIG_08350	hypothetical protein	DUF1752-domain-containing protein	590		[]	1.2281	0.296426	8.16021	0.377783	0.651799	[DOWN]	-2.58942	-1.37263	8.06467	7.05778e-07	5.69946e-05	[]	-1.91281	-0.935692	8.06467	0.000641376	0.0088474	[]	-1.03467	-0.0491712	8.06467	0.856753	0.891622	[]	1.5353	0.618522	8.06467	0.0233046	0.0783389
833	PDIG_08360	hypothetical protein	hypothetical protein PEX2_091920	91		NA	NA	NA	NA	NA	NA	NA - filtered					NA - filtered						NA - filtered						NA - filtered						NA - filtered
834	PDIG_08370	T-complex protein 1%2C epsilon subunit%2C putative	T-complex protein 1 subunit epsilon	548		[]	-1.04313	-0.0609249	7.93855	0.767803	0.908112	[]	1.13587	0.183793	7.84557	0.57662	0.752702	[]	1.31962	0.40012	7.84557	0.224605	0.435632	[UP]	2.14576	1.10149	7.84557	0.000929796	0.00282543	[]	1.32865	0.409967	7.84557	0.213506	0.373602
835	PDIG_08380	hypothetical protein	Chromatin-associated protein	237		[]	1.01112	0.0159483	5.68393	0.915645	0.974742	[]	1.28156	0.357896	6.33378	0.046293	0.177126	[]	1.18406	0.243739	6.33378	0.175059	0.372834	[UP]	2.0356	1.02545	6.33378	1.37857e-08	1.65173e-07	[]	1.68053	0.748914	6.33378	3.25748e-05	0.000442796
836	PDIG_08390	hypothetical protein	Rap1 - C-terminal	349		[]	1.15074	0.202556	2.97458	0.295068	0.573114	[DOWN]	-3.29548	-1.72049	3.92336	6.74469e-06	0.000314265	[DOWN]	-2.93075	-1.55127	3.92336	4.45522e-05	0.00119763	[DOWN]	-2.18566	-1.12807	3.92336	0.00269741	0.0070193	[DOWN]	-3.17243	-1.66559	3.92336	1.32899e-05	0.000213529
837	PDIG_08400	Palmitoyltransferase swf1	Zinc finger, DHHC-type, palmitoyltransferase	412		[]	1.14407	0.194173	4.81184	0.203474	0.471817	[]	1.3785	0.463097	5.2136	0.0219969	0.109785	[]	1.24732	0.31883	5.2136	0.114825	0.291036	[]	-1.02715	-0.0386455	5.2136	0.851054	0.887565	[]	-1.03497	-0.0495944	5.2136	0.808581	0.888803
838	PDIG_08410	Essential cytoplasmic protein Ctr86%2C putative	Essential cytoplasmic protein Ctr86, putative	956		[]	-1.43443	-0.520473	6.41296	0.00820274	0.0702362	[]	-1.36071	-0.444358	5.61493	0.114231	0.301276	[]	-1.32384	-0.404725	5.61493	0.149526	0.339121	[]	1.4954	0.580527	5.61493	0.0385225	0.0678407	[]	-1.06955	-0.0970011	5.61493	0.7325	0.838597
839	PDIG_08420	hypothetical protein	Zinc finger, RING-type	222		[]	1.20173	0.265111	4.82109	0.122817	0.354675	[]	1.17402	0.231458	5.07291	0.23249	0.455582	[]	1.31473	0.394771	5.07291	0.0412859	0.152539	[]	1.29245	0.370105	5.07291	0.0560989	0.0939688	[]	1.32654	0.407664	5.07291	0.0356775	0.107443
840	PDIG_08430	Oxidoreductase%2C FAD-binding%2C putative	Oxidoreductase, FAD-binding, putative	590		[]	1.1132	0.154719	4.39071	0.489048	0.738353	[]	-1.04283	-0.0604971	3.50152	0.854381	0.928198	[]	1.59269	0.671465	3.50152	0.0398764	0.149409	[]	-1.55368	-0.635687	3.50152	0.0556488	0.0933267	[DOWN]	-2.12412	-1.08686	3.50152	0.00128388	0.00836666
841	PDIG_08440	hypothetical protein	marvel domain-containing protein 2	266		[]	-1.42507	-0.511033	5.46471	0.00135276	0.0202245	[]	1.47707	0.562739	4.87753	0.0813875	0.246247	[]	1.33249	0.414119	4.87753	0.199223	0.405851	[DOWN]	-4.19879	-2.06997	4.87753	1.04479e-09	1.636e-08	[]	-1.326	-0.40708	4.87753	0.207625	0.36637
842	PDIG_08450	GDP-mannose pyrophosphorylase A	mannose-1-phosphate guanyltransferase	435		[]	1.12313	0.16752	7.04689	0.51622	0.756966	[]	-1.7879	-0.838262	7.43276	0.00128138	0.0152872	[]	-1.62073	-0.696644	7.43276	0.0072928	0.0487757	[]	-1.31019	-0.389776	7.43276	0.132141	0.194666	[]	-1.18887	-0.249585	7.43276	0.334663	0.505369
843	PDIG_08460	hypothetical protein	dynamin family protein	139		[]	-1.49049	-0.575787	0.657818	0.374076	0.648038	[]	-1.07182	-0.100067	-0.747864	0.890305	0.947798	[]	1.62346	0.69907	-0.747864	0.251564	0.467676	[DOWN]	-5.21455	-2.38254	-0.747864	0.0010361	0.00310237	[DOWN]	-3.59553	-1.8462	-0.747864	0.0115987	0.0469942
844	PDIG_08470	hypothetical protein	dynamin family protein	430		[]	-1.25079	-0.322839	1.73904	0.573628	0.797189	[]	1.28547	0.362296	-0.486896	0.61202	0.778959	[]	1.95607	0.967957	-0.486896	0.118479	0.296621	[]	-1.79863	-0.846897	-0.486896	0.249048	0.331708	[]	1.36724	0.451271	-0.486896	0.479984	0.641183
845	PDIG_08480	Lysyl-tRNA synthetase	Lysyl-tRNA synthetase	610		[]	-1.20651	-0.270844	8.96259	0.191542	0.457751	[]	1.18771	0.24818	8.71817	0.528256	0.717023	[]	1.23859	0.308701	8.71817	0.432891	0.643277	[UP]	2.49587	1.31954	8.71817	0.000962546	0.00291334	[]	1.45854	0.544528	8.71817	0.167338	0.317023
846	PDIG_08490	hypothetical protein	Nucleic acid-binding, OB-fold	283		NA	NA	NA	NA	NA	NA	NA - filtered					NA - filtered						NA - filtered						NA - filtered						NA - filtered
847	PDIG_08500	Cytochrome c oxidase assembly protein cox15	Cytochrome c oxidase assembly protein cox15	496		[]	-1.13189	-0.178734	6.70291	0.405377	0.673814	[]	1.05547	0.0778898	7.04206	0.69928	0.83936	[]	-1.10064	-0.138349	7.04206	0.491898	0.69322	[UP]	3.27578	1.71184	7.04206	7.9856e-17	6.43993e-15	[]	1.51408	0.59844	7.04206	0.00297139	0.0162458
848	PDIG_08510	hypothetical protein	mRNA cap guanine-N7 methyltransferase	997		[]	-1.0792	-0.109959	6.17308	0.441077	0.702935	[]	1.18701	0.247331	6.2974	0.112629	0.299415	[]	1.14863	0.199914	6.2974	0.199963	0.406764	[]	1.50291	0.587763	6.2974	0.000166291	0.000661927	[]	1.17799	0.236329	6.2974	0.130717	0.269476
849	PDIG_08520	Chromosomal organization and DNA repair protein Mms21%2C putative	Chromosomal organization and DNA repair protein Mms21, putative	640		[]	1.2271	0.295247	4.07592	0.262396	0.53922	[]	1.72309	0.784999	4.12398	0.0274084	0.126311	[]	1.79727	0.845806	4.12398	0.0175737	0.0858419	[]	-1.03164	-0.0449446	4.12398	0.90303	0.929404	[]	-1.48511	-0.570566	4.12398	0.11305	0.243491
850	PDIG_08530	hypothetical protein	Major facilitator superfamily domain, general substrate transporter	439		[]	1.45124	0.537282	6.22099	0.0484575	0.208354	[]	1.73163	0.792132	6.31883	0.0619372	0.209071	[]	1.97267	0.980151	6.31883	0.0212466	0.098614	[]	1.22624	0.294246	6.31883	0.486348	0.573134	[]	-1.0473	-0.066678	6.31883	0.875597	0.930751
851	PDIG_08540	Phospholipase C PLC-B	Phosphoesterase	431		[]	1.35795	0.441428	5.65773	0.0975535	0.311682	[]	-1.10758	-0.147409	5.25722	0.512134	0.703767	[]	-1.06473	-0.0904847	5.25722	0.688443	0.831506	[]	-1.97215	-0.979766	5.25722	1.74912e-05	9.43401e-05	[]	-1.7907	-0.84052	5.25722	0.000217219	0.00204698
852	PDIG_08550	Mitochondrial dicarboxylate carrier protein%2C putative	mitochondrial 2-oxoglutarate/malate carrier protein	329		[]	-1.40273	-0.488234	1.93408	0.269574	0.546634	[]	1.13691	0.18512	0.83563	0.738098	0.861733	[]	1.32342	0.404267	0.83563	0.432026	0.642566	[DOWN]	-4.16895	-2.05968	0.83563	0.000202623	0.000778924	[]	-1.6732	-0.742609	0.83563	0.15271	0.298399
853	PDIG_08560	Phosphoenolpyruvate carboxykinase AcuF	Phosphoenolpyruvate carboxykinase	555		[]	-1.04677	-0.0659437	10.9242	0.86015	0.952345	[DOWN]	-2.73775	-1.45299	10.8177	0.000128078	0.00283428	[]	-1.3889	-0.473946	10.8177	0.203403	0.410377	[DOWN]	-2.15013	-1.10443	10.8177	0.00332982	0.00836896	[]	1.10392	0.142631	10.8177	0.701325	0.816029
854	PDIG_08570	hypothetical protein	hypothetical protein EN45_005530	88		[]	-1.07097	-0.098924	3.02358	0.709093	0.875672	[]	-1.11256	-0.153885	2.71211	0.738952	0.862019	[]	-1.19203	-0.253422	2.71211	0.579247	0.75437	[DOWN]	-6.81143	-2.76796	2.71211	3.49806e-08	3.79537e-07	[DOWN]	-3.36658	-1.75128	2.71211	0.000242105	0.00222891
855	PDIG_08580	Peroxin-11	Peroxisomal biogenesis factor 11	259		[]	-1.18505	-0.244952	6.31547	0.275603	0.553243	[]	-1.37943	-0.46407	6.15039	0.0615983	0.208401	[]	-1.2361	-0.3058	6.15039	0.218035	0.427127	[]	-1.65572	-0.727456	6.15039	0.00359218	0.00893199	[]	1.19928	0.262165	6.15039	0.291016	0.460518
856	PDIG_08590	MFS phospholipid transporter (Git1)%2C putative	Major facilitator superfamily domain, general substrate transporter	495		[]	1.28212	0.358528	7.47489	0.664147	0.850058	[]	-2.8645	-1.51829	7.90015	0.0119516	0.0734882	[]	-2.41981	-1.27489	7.90015	0.0337029	0.133775	[]	-1.95643	-0.968221	7.90015	0.104553	0.159701	[]	1.02857	0.0406449	7.90015	0.945236	0.971763
857	PDIG_08600	hypothetical protein	Winged helix-turn-helix transcription repressor DNA-binding	494		[]	1.14108	0.190397	8.4623	0.546736	0.779898	[]	-1.93539	-0.952622	8.76404	0.00519707	0.0418711	[]	-1.57852	-0.658572	8.76404	0.0522803	0.17758	[]	-1.47709	-0.562753	8.76404	0.0968689	0.149538	[]	-1.01038	-0.0148918	8.76404	0.96501	0.983465
858	PDIG_08610	hypothetical protein	alanine transaminase	554		[]	1.11409	0.155872	7.06423	0.399989	0.670262	[]	1.17118	0.227958	6.66589	0.422882	0.635953	[]	1.53746	0.62055	6.66589	0.0294886	0.122306	[]	1.3641	0.447949	6.66589	0.115817	0.174266	[]	1.15238	0.204617	6.66589	0.47255	0.635446
859	PDIG_08620	hypothetical protein	predicted protein	204		NA	NA	NA	NA	NA	NA	NA - filtered					NA - filtered						NA - filtered						NA - filtered						NA - filtered
860	PDIG_08630	hypothetical protein	integral membrane protein	371		[]	1.17431	0.231809	4.71654	0.260946	0.537323	[]	1.25631	0.329196	5.533	0.457534	0.663047	[]	-1.15199	-0.204128	5.533	0.644897	0.802128	[DOWN]	-2.94048	-1.55605	5.533	0.000594684	0.00193094	[DOWN]	-4.43513	-2.14898	5.533	3.38148e-06	7.05485e-05
861	PDIG_08640	hypothetical protein	Copper fist DNA-binding	369		[]	-1.07689	-0.106872	7.78502	0.627818	0.832594	[]	-1.45526	-0.541279	7.33183	0.0548711	0.194743	[]	-1.43622	-0.522273	7.33183	0.0639355	0.201082	[DOWN]	-2.37907	-1.2504	7.33183	1.19627e-05	6.77457e-05	[]	-1.98319	-0.987821	7.33183	0.000504301	0.00399016
862	PDIG_08650	hypothetical protein	fungal specific transcription factor domain-containing protein	807		[]	-1.0182	-0.0260254	5.98522	0.89581	0.968738	[]	-1.27196	-0.347056	6.10027	0.0764134	0.236836	[]	-1.57369	-0.654155	6.10027	0.000869972	0.0111057	[]	-1.20251	-0.26605	6.10027	0.17374	0.244983	[]	-1.31458	-0.3946	6.10027	0.0446091	0.126577
863	PDIG_08660	hypothetical protein	hypothetical protein PITC_095750	49		NA	NA	NA	NA	NA	NA	NA - filtered					NA - filtered						NA - filtered						NA - filtered						NA - filtered
864	PDIG_08670	hypothetical protein	hypothetical protein PEX2_014870	57		NA	NA	NA	NA	NA	NA	NA - filtered					NA - filtered						NA - filtered						NA - filtered						NA - filtered
865	PDIG_08680	hypothetical protein	hypothetical protein PEX2_014860	668		[]	1.74455	0.802854	2.91285	0.00215968	0.0282911	[]	1.07353	0.10236	1.52668	0.889256	0.946951	[]	1.76302	0.818053	1.52668	0.212326	0.420341	[DOWN]	-3.96215	-1.98628	1.52668	0.00498283	0.0118054	[]	-2.87791	-1.52502	1.52668	0.0269484	0.0875923
866	PDIG_08690	hypothetical protein	hypothetical protein Pdw03_6421	186		[]	1.05311	0.0746545	3.0156	0.792721	0.921669	[]	1.24356	0.314478	2.13268	0.352965	0.574707	[]	1.40975	0.495441	2.13268	0.12763	0.309106	[]	-1.16023	-0.214412	2.13268	0.535705	0.617758	[]	-1.46624	-0.552119	2.13268	0.105677	0.232579
867	PDIG_08700	hypothetical protein	hypothetical protein Pdw03_6421	168		[]	-1.06536	-0.0913476	2.46995	0.797835	0.924245	[]	1.94412	0.95912	1.35627	0.0866304	0.25692	[]	2.32247	1.21566	1.35627	0.0283357	0.119064	[]	1.72311	0.785012	1.35627	0.168326	0.238512	[]	1.31707	0.397336	1.35627	0.495218	0.653666
868	PDIG_08710	Chromatin remodeling complex subunit (Rsc9)%2C putative	Chromatin remodeling complex subunit (Rsc9), putative	742		[]	1.17181	0.228735	4.92884	0.308061	0.58574	[]	1.28078	0.357017	5.16555	0.0442281	0.17237	[]	1.16823	0.224327	5.16555	0.208113	0.416176	[]	1.90411	0.92912	5.16555	1.73986e-07	1.63957e-06	[]	1.26261	0.336404	5.16555	0.0596286	0.154718
869	PDIG_08720	hypothetical protein	protein of unknown function DUF2241	91		[]	-1.00796	-0.0114368	1.80882	0.985116	1	[]	1.27486	0.350334	1.85771	0.296311	0.523413	[]	1.16095	0.215311	1.85771	0.517195	0.713173	[DOWN]	-3.89692	-1.96233	1.85771	1.05493e-07	1.05079e-06	[DOWN]	-3.79333	-1.92347	1.85771	1.77832e-07	6.65839e-06
870	PDIG_08730	hypothetical protein	hypothetical protein PITC_095700	75		NA	NA	NA	NA	NA	NA	NA - filtered					NA - filtered						NA - filtered						NA - filtered						NA - filtered
871	PDIG_08740	hypothetical protein	Transcription factor, fungi	733		[]	1.13879	0.187505	3.84195	0.369596	0.645268	[]	1.16317	0.218064	3.29382	0.625927	0.790252	[]	1.13948	0.188375	3.29382	0.675283	0.823522	[]	-1.05686	-0.0797858	3.29382	0.863004	0.896348	[]	-1.30748	-0.386786	3.29382	0.391185	0.562628
872	PDIG_08750	Integral membrane protein%2C putative	Integral membrane protein, putative	326		[]	1.11893	0.162121	-0.0935779	0.761738	0.905391	[]	2.37498	1.24791	-1.0552	0.0225899	0.111777	[]	1.43787	0.523933	-1.0552	0.374412	0.592713	[]	-1.76615	-0.820609	-1.0552	0.376822	0.465655	[]	1.49386	0.579043	-1.0552	0.405354	0.577298
873	PDIG_08760	Stromal membrane-associated protein	Stromal membrane-associated protein	505		[]	1.18366	0.243249	6.04024	0.188734	0.454596	[]	-1.0408	-0.0576967	6.18724	0.774648	0.882741	[]	-1.15253	-0.204805	6.18724	0.303081	0.522943	[]	1.0447	0.0630895	6.18724	0.752254	0.805561	[]	1.00855	0.012281	6.18724	0.952181	0.976087
874	PDIG_08770	hypothetical protein	Peptide methionine sulfoxide reductase MrsB	744		[]	1.04762	0.0671164	6.7887	0.703226	0.871333	[]	1.00628	0.00902553	6.9573	0.96801	0.987076	[]	1.02929	0.0416493	6.9573	0.852668	0.930798	[]	-1.32405	-0.404961	6.9573	0.0711482	0.114622	[]	-1.25627	-0.329145	6.9573	0.142151	0.284675
875	PDIG_08780	hypothetical protein	---NA---	57		NA	NA	NA	NA	NA	NA	NA - filtered					NA - filtered						NA - filtered						NA - filtered						NA - filtered
876	PDIG_08790	Telomere silencing protein Zds1%2C putative	Telomere silencing protein Zds1, putative	824		[]	1.21377	0.2795	6.2356	0.0734877	0.264946	[]	1.0686	0.0957233	5.98736	0.572102	0.74902	[]	1.18072	0.239662	5.98736	0.155351	0.347634	[]	1.50418	0.588981	5.98736	0.000478425	0.00161276	[]	1.40797	0.493618	5.98736	0.00344789	0.0181985
877	PDIG_08800	hypothetical protein	SH3 domain-containing protein	409		[]	1.09163	0.126483	6.09427	0.384855	0.657952	[]	1.51651	0.600752	6.1929	0.0712457	0.229205	[]	1.32423	0.405153	6.1929	0.223444	0.434003	[UP]	2.11691	1.08196	6.1929	0.00125582	0.00365079	[]	1.84112	0.880581	6.1929	0.00845233	0.0368614
878	PDIG_08810	Mitochondrial Rho GTPase 1	Mitochondrial Rho GTPase 1	632		[]	1.5317	0.615136	5.23736	0.00180016	0.0251159	[]	1.34088	0.423179	5.71515	0.0530394	0.18986	[]	1.37505	0.45948	5.71515	0.0359213	0.139542	[]	1.87497	0.906865	5.71515	3.70359e-05	0.000181331	[]	1.31925	0.399716	5.71515	0.0686818	0.171031
879	PDIG_08820	Catabolite repressor protein (CreC)%2C putative	catabolite repression protein creC	517		[]	1.39441	0.47965	5.46318	0.00823836	0.0703628	[]	-1.21297	-0.278545	5.95578	0.140097	0.340077	[]	-1.16053	-0.21478	5.95578	0.255023	0.471411	[UP]	2.5815	1.36821	5.95578	5.67248e-13	2.10509e-11	[]	1.49343	0.578634	5.95578	0.00213199	0.0125481
880	PDIG_08830	GPI-anchored membrane protein	Cell wall beta-glucan synthesis	273		[]	-1.4234	-0.509339	3.18724	0.116218	0.34472	[]	1.60269	0.680497	2.77692	0.0246949	0.117747	[]	1.83182	0.87328	2.77692	0.0037678	0.0312876	[DOWN]	-8.33362	-3.05894	2.77692	2.00039e-17	1.78482e-15	[DOWN]	-3.87466	-1.95407	2.77692	5.02235e-09	3.93668e-07
881	PDIG_08840	hypothetical protein	AAA-like domain protein	536		NA	NA	NA	NA	NA	NA	NA - filtered					NA - filtered						NA - filtered						NA - filtered						NA - filtered
882	PDIG_08850	hypothetical protein	RTA-like protein	60		NA	NA	NA	NA	NA	NA	NA - filtered					NA - filtered						NA - filtered						NA - filtered						NA - filtered
883	PDIG_08860	hypothetical protein	YjgF/Yer057p/UK114 family	200		[]	1.11442	0.156293	2.26607	0.528642	0.76562	[]	1.5242	0.60805	2.10465	0.054925	0.194743	[]	1.20529	0.26938	2.10465	0.39764	0.611762	[]	-1.4164	-0.502233	2.10465	0.134574	0.19784	[]	1.39214	0.4773	2.10465	0.139078	0.280666
884	PDIG_08870	Ankyrin repeat protein	putative ankyrin repeat protein	361		[]	-1.0391	-0.0553363	-0.585469	0.949068	0.98673	[]	1.18198	0.2412	-0.738144	0.741788	0.863121	[]	1.58325	0.662888	-0.738144	0.179195	0.37923	[]	1.05215	0.0733415	-0.738144	1	1	[]	-1.09424	-0.129927	-0.738144	0.894882	0.94194
885	PDIG_08880	hypothetical protein	---NA---	105		NA	NA	NA	NA	NA	NA	NA - filtered					NA - filtered						NA - filtered						NA - filtered						NA - filtered
886	PDIG_08890	hypothetical protein	Protein transport protein	97		[]	-1.27534	-0.350886	5.16376	0.0462191	0.203179	[]	-1.31219	-0.39198	5.29314	0.122442	0.313306	[]	-1.38292	-0.467713	5.29314	0.064633	0.202584	[]	1.09162	0.12647	5.29314	0.617724	0.692906	[]	1.26507	0.339217	5.29314	0.179292	0.332409
8351	PDIG_83640	MFS monocarboxylate transporter%2C putative	monocarboxylate transporter	455		[]	-1.0863	-0.119421	5.80596	0.762113	0.905391	[]	-1.07891	-0.109571	6.35716	0.796569	0.895618	[]	-1.54761	-0.630037	6.35716	0.134256	0.318597	[UP]	6.72815	2.75021	6.35716	5.57124e-10	9.4587e-09	[UP]	6.0674	2.60108	6.35716	3.63646e-09	3.11214e-07
888	PDIG_08910	hypothetical protein	PH domain protein	503		[]	1.34602	0.428704	6.25299	0.012576	0.0910028	[]	1.15595	0.209081	6.82556	0.398102	0.615235	[]	1.18379	0.243412	6.82556	0.325543	0.54727	[UP]	2.08676	1.06127	6.82556	2.0998e-05	0.000110276	[]	1.76209	0.817286	6.82556	0.00101148	0.00690262
889	PDIG_08920	hypothetical protein	hypothetical protein Pdw03_6400	364		[]	1.99044	0.993086	5.77779	0.00401649	0.0433462	[]	-1.42033	-0.506223	5.98184	0.0896977	0.262306	[]	-1.05876	-0.0823752	5.98184	0.782575	0.89053	[]	1.062	0.0867847	5.98184	0.770699	0.820807	[]	1.26773	0.342242	5.98184	0.250536	0.414691
890	PDIG_08930	Lactoylglutathione lyase	Lactoylglutathione lyase	318		[]	-1.04066	-0.057503	7.24331	0.807833	0.927342	[]	-1.35902	-0.442562	7.72269	0.0448815	0.174027	[]	-1.36716	-0.451181	7.72269	0.0408089	0.151713	[]	1.4311	0.517127	7.72269	0.0190207	0.0373511	[]	1.28868	0.365896	7.72269	0.0968131	0.217862
891	PDIG_08940	Fungal specific transcription factor%2C putative	Transcription factor, fungi	935		[]	-1.0737	-0.10259	6.41596	0.690646	0.864331	[]	-1.25931	-0.332632	5.36943	0.327166	0.552434	[]	1.1617	0.216236	5.36943	0.523626	0.716536	[]	-1.1823	-0.241601	5.36943	0.476147	0.56325	[]	-1.22426	-0.291909	5.36943	0.390199	0.561916
892	PDIG_08950	hypothetical protein	Alpha/beta hydrolase fold-3	304		[]	-1.12419	-0.168888	4.06959	0.330384	0.606163	[]	1.20143	0.26475	4.05659	0.201524	0.418776	[]	1.11369	0.155345	4.05659	0.457467	0.664147	[]	1.12966	0.175892	4.05659	0.397165	0.486068	[]	1.11273	0.154107	4.05659	0.465688	0.630283
893	PDIG_08960	hypothetical protein	---NA---	58		NA	NA	NA	NA	NA	NA	NA - filtered					NA - filtered						NA - filtered						NA - filtered						NA - filtered
894	PDIG_08970	Calpain-like protein	Calpain-like protein	812		[]	1.02341	0.0333818	7.78336	0.909699	0.972251	[UP]	4.1577	2.05579	7.1606	3.15019e-06	0.000170406	[UP]	2.36926	1.24444	7.1606	0.0038868	0.0320222	[DOWN]	-2.19215	-1.13234	7.1606	0.00858853	0.0188664	[]	-1.13355	-0.18085	7.1606	0.671331	0.792464
895	PDIG_08980	hypothetical protein	CMGC/CDK/CDC2 protein kinase	326		[]	-1.04715	-0.0664691	6.71615	0.667662	0.852076	[]	1.22191	0.289135	6.80974	0.129932	0.325825	[]	1.27081	0.345743	6.80974	0.0700029	0.21351	[]	1.29489	0.372832	6.80974	0.0509157	0.0863385	[]	-1.08336	-0.115514	6.80974	0.546597	0.694803
896	PDIG_08990	Oxidoreductase%2C 2OG-Fe(II) oxygenase family	Oxidoreductase, 2OG-Fe(II) oxygenase family	360		[]	1.03911	0.0553457	5.44335	0.726604	0.887413	[]	1.29619	0.374278	5.34279	0.0988267	0.278796	[]	1.20249	0.266023	5.34279	0.241048	0.456146	[]	1.07547	0.104966	5.34279	0.645828	0.716041	[]	-1.00641	-0.00922086	5.34279	0.970905	0.987087
897	PDIG_09000	MFS pantothenate transporter%2C putative	Major facilitator superfamily domain, general substrate transporter	433		[]	-1.15542	-0.208419	4.38455	0.242618	0.517696	[]	1.32545	0.406482	3.81215	0.130032	0.325934	[]	1.18206	0.241303	3.81215	0.370162	0.588507	[]	-1.71323	-0.776719	3.81215	0.0043154	0.0104484	[]	-1.86871	-0.902041	3.81215	0.00103499	0.00701254
898	PDIG_09010	hypothetical protein	CDR ABC transporter	578		[]	1.18665	0.246889	4.5949	0.143832	0.388198	[]	1.13313	0.180309	4.71951	0.352261	0.57423	[]	1.1578	0.211382	4.71951	0.272306	0.490539	[]	1.61691	0.693237	4.71951	0.000301254	0.00108561	[]	1.32078	0.401391	4.71951	0.0370465	0.110376
899	PDIG_09020	ABC transporter%2C putative	CDR ABC transporter	718		[]	1.06388	0.0893334	4.43139	0.71756	0.881128	[]	1.96379	0.973637	2.96771	0.19406	0.409352	[]	1.55588	0.637734	2.96771	0.394313	0.609267	[DOWN]	-3.98766	-1.99554	2.96771	0.010366	0.0222809	[]	-3.07369	-1.61997	2.96771	0.03593	0.107915
900	PDIG_09030	ABC transporter%2C putative	CDR ABC transporter	552		[]	1.15496	0.207844	3.22569	0.443848	0.705697	[]	1.29376	0.371575	0.596526	0.724025	0.855652	[]	1.36712	0.451138	0.596526	0.664892	0.816824	[DOWN]	-8.78538	-3.13511	0.596526	0.00806877	0.0178934	[]	-3.98865	-1.9959	0.596526	0.0682642	0.170295
901	PDIG_09040	hypothetical protein	hypothetical protein Pdw03_6390	245		NA	NA	NA	NA	NA	NA	NA - filtered					NA - filtered						NA - filtered						NA - filtered						NA - filtered
902	PDIG_09050	hypothetical protein	hypothetical protein Pdw03_6389	56		[]	-1.52679	-0.610501	0.206346	0.147706	0.394684	[]	-1.70409	-0.768998	-0.689888	0.349995	0.57254	[DOWN]	-5.88087	-2.55603	-0.689888	0.00390542	0.0320636	[DOWN]	-4.78941	-2.25985	-0.689888	0.0115086	0.0243008	[]	-3.17848	-1.66834	-0.689888	0.0594985	0.154639
903	PDIG_09060	ThiJ/PfpI family protein	ThiJ/PfpI family protein	252		[]	-1.03792	-0.0537003	3.19887	0.923532	0.978791	[]	1.06667	0.0931082	2.67385	0.86267	0.932253	[]	-1.03923	-0.0555169	2.67385	0.923674	0.968478	[DOWN]	-3.55126	-1.82833	2.67385	0.00101069	0.00303605	[]	-1.33755	-0.419594	2.67385	0.434552	0.60271
904	PDIG_09070	hypothetical protein	ankyrin repeat-containing domain protein	751		[]	-1.24784	-0.319437	5.18293	0.400683	0.670934	[]	-1.25433	-0.326912	5.21388	0.250715	0.476489	[DOWN]	-2.15029	-1.10453	5.21388	0.000130546	0.00269015	[]	-1.26413	-0.338147	5.21388	0.236613	0.31833	[]	1.66594	0.73634	5.21388	0.00996632	0.0418565
905	PDIG_09080	hypothetical protein	DUF1993 domain-containing protein	122		NA	NA	NA	NA	NA	NA	NA - filtered					NA - filtered						NA - filtered						NA - filtered						NA - filtered
906	PDIG_09090	hypothetical protein	CMGC/SRPK protein kinase	343		[]	-1.11156	-0.152585	3.42395	0.503734	0.749422	[]	1.26109	0.33467	3.62324	0.335587	0.55989	[]	-1.00747	-0.0107334	3.62324	0.981408	0.995765	[]	-1.39551	-0.480797	3.62324	0.168915	0.239145	[]	1.13263	0.179671	3.62324	0.608961	0.743645
907	PDIG_09100	hypothetical protein	reverse transcriptase	628		[]	1.31407	0.394042	5.20999	0.130624	0.368462	[]	1.03519	0.0498972	4.79768	0.918087	0.961738	[]	-1.01725	-0.024669	4.79768	0.959757	0.984887	[]	1.5076	0.592249	4.79768	0.210588	0.28865	[]	1.9927	0.994724	4.79768	0.0363169	0.108821
908	PDIG_09110	hypothetical protein	reverse transcriptase	516		[]	1.14836	0.199573	5.24526	0.457897	0.717075	[]	-1.3606	-0.444247	5.49066	0.195779	0.411983	[]	-1.59335	-0.672066	5.49066	0.0510594	0.174797	[]	-1.26344	-0.337361	5.49066	0.326285	0.414617	[]	1.31301	0.392873	5.49066	0.252192	0.417104
909	PDIG_09120	hypothetical protein	AIG2-like	205		[]	-1.53549	-0.618695	3.18658	0.00365187	0.0402645	[]	-1.22219	-0.289474	3.85628	0.321432	0.547159	[]	-1.55301	-0.635063	3.85628	0.0297655	0.122916	[DOWN]	-3.59821	-1.84728	3.85628	1.40504e-09	2.10807e-08	[]	-1.71478	-0.778022	3.85628	0.00815589	0.0357198
910	PDIG_09130	Pre-rRNA processing protein%2C putative	Pre-rRNA processing protein, putative	187		[]	-1.4399	-0.525965	5.73592	0.00381901	0.0417385	[]	1.38395	0.468792	5.80703	0.10547	0.289248	[]	1.16711	0.222946	5.80703	0.441776	0.649917	[]	1.71058	0.774485	5.80703	0.00769917	0.0172057	[]	1.26442	0.338474	5.80703	0.242842	0.406526
911	PDIG_09140	Translation release factor eRF3%2C putative	Eukaryotic peptide chain release factor GTP-binding subunit	710		[]	-1.0559	-0.0784677	8.42792	0.732535	0.890851	[]	1.11061	0.151355	8.06187	0.715537	0.85003	[]	1.28581	0.362678	8.06187	0.382886	0.600348	[]	1.88061	0.911198	8.06187	0.0294005	0.0540039	[]	-1.01936	-0.027665	8.06187	0.94718	0.972814
912	PDIG_09150	RanGTP-binding protein	RanGTP-binding protein	611		[]	-1.01548	-0.0221568	3.92518	0.935658	0.983294	[]	1.02722	0.0387388	3.99384	0.930295	0.969119	[]	1.09397	0.129569	3.99384	0.759208	0.876943	[UP]	2.43606	1.28455	3.99384	0.00230575	0.00614695	[]	1.1224	0.16659	3.99384	0.690247	0.806844
913	PDIG_09160	hypothetical protein	BSD domain-containing protein	401		[]	1.07175	0.0999719	6.46187	0.585074	0.805622	[]	1.20655	0.270889	6.13327	0.185205	0.399066	[]	1.30007	0.378593	6.13327	0.0639463	0.201082	[]	1.17113	0.227898	6.13327	0.265198	0.349171	[]	-1.229	-0.297482	6.13327	0.146831	0.291127
914	PDIG_09170	hypothetical protein	DNA repair protein rhp41	661		[]	1.31447	0.394486	4.67779	0.127695	0.363796	[]	1.0309	0.0439098	4.90489	0.855204	0.928852	[]	-1.02514	-0.0358252	4.90489	0.882246	0.945651	[]	-1.14028	-0.189391	4.90489	0.424038	0.512672	[]	1.21925	0.285991	4.90489	0.224728	0.387101
915	PDIG_09180	hypothetical protein	Rad4 beta-hairpin domain 1	943		[]	-1.02939	-0.0417845	5.54629	0.823905	0.933605	[]	1.12423	0.168931	5.34356	0.361001	0.583101	[]	-1.09415	-0.129806	5.34356	0.485847	0.687846	[]	1.1309	0.177468	5.34356	0.340216	0.428695	[]	1.18205	0.241294	5.34356	0.195205	0.352358
3481	PDIG_34860	Vitamin B6 transporter%2C putative	Permease, cytosine/purine, uracil, thiamine, allantoin	510		[]	1.74352	0.802003	0.075999	0.0359781	0.175156	[]	-1.24445	-0.315507	1.392	0.718801	0.851976	[]	-1.5434	-0.626116	1.392	0.441286	0.649537	[UP]	9.20866	3.20299	1.392	1.89142e-05	0.000100783	[UP]	6.04226	2.59509	1.392	0.000415071	0.00342638
917	PDIG_09200	hypothetical protein	TAM domain methyltransferase	750		[]	-1.154	-0.206641	5.57556	0.206807	0.475738	[]	1.1096	0.150035	5.79432	0.376437	0.59547	[]	-1.10959	-0.150026	5.79432	0.376699	0.595069	[]	1.89834	0.924736	5.79432	4.64915e-08	4.88627e-07	[]	1.66548	0.735942	5.79432	1.36509e-05	0.000218076
918	PDIG_09210	Proteasome subunit beta type	proteasome component PRE3	261		[]	1.13738	0.185712	7.728	0.294804	0.572737	[]	1.07804	0.108408	8.00659	0.603091	0.772941	[]	1.21156	0.276865	8.00659	0.184477	0.384974	[]	1.3643	0.44816	8.00659	0.0318939	0.057849	[]	1.36062	0.44426	8.00659	0.0334626	0.10269
919	PDIG_09220	Nuclear pore complex subunit Nup159%2C putative	Nuclear pore complex subunit Nup159, putative	1530		[]	1.22649	0.294534	6.17926	0.0737381	0.264946	[]	1.0811	0.112496	5.65939	0.58847	0.761181	[]	1.11612	0.158492	5.65939	0.447566	0.655216	[]	1.47397	0.55971	5.65939	0.00724584	0.0163192	[]	1.10082	0.138583	5.65939	0.507751	0.663939
920	PDIG_09230	hypothetical protein	Cwf15/Cwc15 cell cycle control protein	120		NA	NA	NA	NA	NA	NA	NA - filtered					NA - filtered						NA - filtered						NA - filtered						NA - filtered
921	PDIG_09240	hypothetical protein	Isocitrate dehydrogenase kinase/phosphatase	247		[]	-1.47855	-0.564182	7.72818	0.284658	0.561872	[]	-1.24516	-0.316328	7.55112	0.423123	0.63612	[]	-1.25424	-0.326814	7.55112	0.408004	0.620423	[DOWN]	-4.67017	-2.22348	7.55112	7.14292e-08	7.27918e-07	[]	-1.61809	-0.694291	7.55112	0.0798917	0.190789
922	PDIG_09250	hypothetical protein	KH domain RNA binding protein	496		[]	1.21449	0.280345	6.62634	0.122106	0.353742	[]	1.32301	0.403822	6.83596	0.0175584	0.0949466	[]	1.23441	0.303816	6.83596	0.0739469	0.22126	[]	1.24753	0.319077	6.83596	0.0608289	0.100721	[]	1.07632	0.106103	6.83596	0.533335	0.68511
923	PDIG_09260	hypothetical protein	Acetyltransferase (GNAT) family protein	348		[]	-1.11305	-0.154517	3.72523	0.422308	0.685725	[]	1.11796	0.160874	4.47171	0.422359	0.635626	[]	-1.14538	-0.195828	4.47171	0.331015	0.552804	[]	1.26832	0.342922	4.47171	0.0866088	0.135596	[]	1.022	0.0313991	4.47171	0.877063	0.931366
924	PDIG_09270	RecQ family helicase MusN	Helicase, C-terminal	1426		[]	1.13034	0.176759	5.14241	0.264493	0.541002	[]	-1.0764	-0.106221	5.05446	0.586306	0.760734	[]	-1.14751	-0.198509	5.05446	0.303288	0.523067	[]	1.26226	0.336005	5.05446	0.0806421	0.127516	[]	-1.03258	-0.046251	5.05446	0.817463	0.893997
925	PDIG_09280	Kelch repeats protein%2C putative	Kelch repeats protein, putative	674		[]	-1.27015	-0.344995	5.1115	0.226971	0.499153	[]	-1.0928	-0.12803	5.19511	0.794699	0.894471	[]	1.08598	0.119	5.19511	0.808302	0.905104	[UP]	2.98533	1.57789	5.19511	0.00151197	0.0042783	[]	1.25651	0.329426	5.19511	0.500015	0.657721
926	PDIG_09290	Tyrosine decarboxylase%2C putative	Tyrosine decarboxylase, putative	493		[]	1.22985	0.298477	5.90111	0.0664935	0.249771	[]	1.60851	0.685727	6.24002	0.0438151	0.170999	[]	1.77018	0.823898	6.24002	0.0155727	0.0793487	[]	-1.26523	-0.339403	6.24002	0.317687	0.405855	[]	-1.02419	-0.034484	6.24002	0.920472	0.958054
927	PDIG_09300	Efflux pump antibiotic resistance protein%2C putative	Major facilitator superfamily domain, general substrate transporter	377		[]	-1.05975	-0.0837286	6.16672	0.612475	0.822614	[]	1.80883	0.855053	6.46287	0.0242051	0.11627	[]	1.519	0.603123	6.46287	0.110674	0.283971	[DOWN]	-9.2255	-3.20563	6.46287	7.54942e-15	3.95731e-13	[DOWN]	-4.4109	-2.14107	6.46287	5.30525e-08	2.61736e-06
928	PDIG_09310	Proline iminopeptidase	Proline iminopeptidase	447		[]	-1.11427	-0.156094	6.82108	0.356871	0.63254	[]	1.35259	0.43572	6.83573	0.0699056	0.226195	[]	1.27746	0.353278	6.83573	0.141427	0.327809	[]	1.28259	0.359062	6.83573	0.135248	0.198655	[]	1.19244	0.253915	6.83573	0.290649	0.460285
929	PDIG_09320	Vacuolar fusion protein mon1	Vacuolar fusion protein MON1	393		[]	1.16352	0.2185	4.12611	0.39041	0.661756	[]	1.48688	0.572285	4.36	0.0284862	0.129422	[]	1.37274	0.45706	4.36	0.0806561	0.233349	[]	1.54583	0.628378	4.36	0.0165633	0.0332178	[]	1.2441	0.315104	4.36	0.230219	0.392528
930	PDIG_09330	Cellular morphogenesis regulator DopA	Cellular morphogenesis regulator DopA	1850		[]	1.51959	0.60368	5.92025	0.00203225	0.0273104	[]	1.16333	0.21826	5.79885	0.329806	0.554882	[]	1.27908	0.35511	5.79885	0.113139	0.287371	[]	1.45021	0.536264	5.79885	0.0168821	0.0337603	[]	1.17226	0.229294	5.79885	0.306663	0.477975
931	PDIG_09340	hypothetical protein	zinc finger HIT domain-containing protein 1	107		[]	-1.40262	-0.48812	6.60186	0.0290745	0.155446	[]	-1.21409	-0.279874	6.29592	0.348292	0.571385	[]	-1.35866	-0.44219	6.29592	0.138578	0.323568	[]	-1.61136	-0.688277	6.29592	0.0216105	0.041666	[]	-1.4768	-0.56247	6.29592	0.0598658	0.15512
932	PDIG_09350	hypothetical protein	Zinc finger, HIT-type	286		[]	-1.27625	-0.351907	4.80776	0.0234528	0.136838	[]	1.06763	0.0944077	4.8709	0.651843	0.806557	[]	1.09182	0.126737	4.8709	0.542555	0.727367	[]	1.45169	0.537734	4.8709	0.00955714	0.0207228	[]	1.17108	0.227839	4.8709	0.274174	0.441792
933	PDIG_09360	Glycerol:H+ symporter (Gup1)%2C putative	Glycerol:H symporter (Gup1), putative	633		[]	1.16147	0.215947	5.42455	0.149542	0.396661	[]	1.05077	0.07145	5.56673	0.684777	0.829472	[]	-1.00194	-0.00279667	5.56673	0.989833	1	[]	1.57922	0.659211	5.56673	0.00019732	0.000761936	[]	1.20218	0.265658	5.56673	0.134579	0.274093
934	PDIG_09370	hypothetical protein	Acylphosphatase	118		[]	-1.37405	-0.458432	4.51505	0.0650375	0.246908	[]	-1.07086	-0.0987672	3.78248	0.761812	0.87601	[]	-1.06426	-0.0898512	3.78248	0.78499	0.892223	[DOWN]	-2.79348	-1.48207	3.78248	9.88765e-06	5.7469e-05	[DOWN]	-2.47206	-1.30571	3.78248	8.96812e-05	0.00100556
935	PDIG_09380	Alternative oxidase	Alternative oxidase	361		[]	1.2654	0.33959	7.53291	0.642546	0.838901	[DOWN]	-24.9555	-4.64128	8.39221	7.57825e-08	1.09584e-05	[]	-3.57481	-1.83787	8.39221	0.0165269	0.0826541	[]	1.30958	0.389108	8.39221	0.601178	0.677702	[]	1.51974	0.60382	8.39221	0.418228	0.588141
8618	PDIG_86330	MFS transporter%2C putative	Major facilitator superfamily domain, general substrate transporter	536		[]	1.0691	0.0964025	0.655931	0.831539	0.938056	[]	1.69818	0.763986	1.15417	0.173768	0.384791	[]	1.84787	0.885864	1.15417	0.118913	0.297263	[UP]	3.28319	1.7151	1.15417	0.00193687	0.00531041	[UP]	5.41061	2.43579	1.15417	1.1946e-05	0.000194168
937	PDIG_09400	hypothetical protein	Karyogamy protein, KAR9	1047		[]	1.32	0.400539	6.59197	0.0271112	0.149011	[]	1.11568	0.15792	5.98282	0.497286	0.692813	[]	1.60189	0.679776	5.98282	0.00334043	0.0287641	[]	1.10734	0.147104	5.98282	0.525821	0.608704	[]	-1.15322	-0.20567	5.98282	0.375398	0.548131
938	PDIG_09410	GNAT family acetyltransferase%2C putative	Acyl-CoA N-acyltransferase	220		[]	-1.23569	-0.305316	4.62087	0.094683	0.306507	[]	1.33282	0.414485	4.97348	0.334268	0.558245	[]	1.42646	0.512438	4.97348	0.233034	0.446324	[UP]	2.38675	1.25505	4.97348	0.00381101	0.00938156	[]	2.01187	1.00854	4.97348	0.0195715	0.0696123
939	PDIG_09420	hypothetical protein	Complex 1 LYR protein	128		[]	-1.48345	-0.56896	4.46418	0.04087	0.189432	[]	-1.0264	-0.0375943	4.64309	0.870505	0.936907	[]	-1.16165	-0.216175	4.64309	0.346925	0.566142	[]	1.28097	0.35724	4.64309	0.117854	0.176685	[]	1.32681	0.407958	4.64309	0.0742542	0.18109
940	PDIG_09430	hypothetical protein	eRF1 methyltransferase catalytic subunit	265		[]	-1.59896	-0.67713	3.61648	0.000799602	0.0136586	[]	1.21922	0.285953	3.867	0.30932	0.536006	[]	1.10392	0.14263	3.867	0.609679	0.77525	[]	1.984	0.988413	3.867	0.000368856	0.001289	[]	1.82924	0.871242	3.867	0.00168069	0.010457
941	PDIG_09440	hypothetical protein	Zinc finger, MYND-type	239		[]	-1.31213	-0.391913	3.03933	0.669273	0.853098	[DOWN]	-11.2507	-3.49194	3.18577	2.30286e-07	2.47617e-05	[DOWN]	-8.12437	-3.02226	3.18577	4.67246e-06	0.00022652	[DOWN]	-5.28892	-2.40297	3.18577	0.000183739	0.00071771	[]	-1.83262	-0.873907	3.18577	0.155038	0.301345
942	PDIG_09450	hypothetical protein	Zinc finger, MYND-type	307		[]	-1.28437	-0.361059	2.52597	0.711567	0.877122	[DOWN]	-9.94557	-3.31405	2.2987	7.15824e-06	0.000329869	[DOWN]	-6.04122	-2.59484	2.2987	0.000276142	0.00477526	[]	-2.32161	-1.21513	2.2987	0.0736616	0.118171	[]	-1.11095	-0.151795	2.2987	0.825921	0.898967
943	PDIG_09460	hypothetical protein	RNA-processing, Lsm domain	251		[]	1.1833	0.242813	5.63077	0.189263	0.455572	[]	1.49495	0.580094	5.70243	0.00169161	0.0186924	[]	1.50764	0.592287	5.70243	0.00133049	0.0149984	[]	1.95482	0.967034	5.70243	1.75482e-07	1.64955e-06	[]	1.29414	0.371996	5.70243	0.0445676	0.126536
944	PDIG_09470	hypothetical protein	Translation elongation/initiation factor/Ribosomal, beta-barrel	863		[]	-1.0724	-0.100839	6.4782	0.565763	0.792954	[]	1.44373	0.529802	5.95201	0.0288531	0.130594	[]	1.3564	0.439778	5.95201	0.0696988	0.213324	[]	1.15069	0.202502	5.95201	0.404776	0.493383	[]	-1.14262	-0.19234	5.95201	0.430447	0.599302
945	PDIG_09480	hypothetical protein	Zinc finger, C2H2	97		NA	NA	NA	NA	NA	NA	[]	-1.26483	-0.338938	1.44353	0.744183	0.86399	[]	-1.85684	-0.892848	1.44353	0.366388	0.584757	[UP]	4.4054	2.13927	1.44353	0.0237073	0.0450256	[]	4.65206	2.21787	1.44353	0.019538	0.0695522
946	PDIG_09490	Small nuclear ribonucleoprotein SmD1%2C putative	Ribonucleoprotein LSM domain, eukaryotic/archaea-type	125		[]	-1.31947	-0.399953	6.26191	0.0117997	0.0870926	[]	-1.02334	-0.0332889	6.34604	0.852842	0.926964	[]	-1.13528	-0.183044	6.34604	0.30139	0.521187	[]	1.35366	0.436864	6.34604	0.0134128	0.0277301	[]	1.16843	0.224574	6.34604	0.204163	0.362549
947	PDIG_09500	DRAP deaminase (Rib2)%2C putative	DRAP deaminase (Rib2), putative	541		[]	-1.83311	-0.87429	5.17276	0.00256947	0.0318395	[]	-1.53487	-0.618112	3.86872	0.00155431	0.0175215	[]	-1.4961	-0.581205	3.86872	0.00290617	0.0263219	[]	1.31507	0.395135	3.86872	0.0403601	0.0705797	[]	-1.99229	-0.994427	3.86872	7.0373e-07	1.96086e-05
948	PDIG_09510	hypothetical protein	PAN-1 domain	461		[]	1.13929	0.188132	5.67458	0.351609	0.627719	[]	1.26993	0.344753	5.04837	0.51961	0.709766	[]	1.4383	0.524362	5.04837	0.327527	0.549614	[]	-1.19948	-0.262413	5.04837	0.625671	0.698829	[]	-1.19103	-0.25221	5.04837	0.637531	0.76586
949	PDIG_09520	Oxidoreductase family%2C NAD-binding Rossmann fold protein	60S ribosomal protein L32	500		[]	-1.48924	-0.574577	9.55261	0.00518627	0.0514401	[]	1.3178	0.398134	9.59901	0.303119	0.53019	[]	1.04217	0.0595893	9.59901	0.877417	0.943085	[UP]	2.84692	1.5094	9.59901	0.000129547	0.000536815	[]	1.61891	0.695022	9.59901	0.0731317	0.179187
950	PDIG_09530	hypothetical protein	GDPGTP exchange factor Sec2p	284		[]	-1.06241	-0.0873365	5.44258	0.679949	0.859081	[]	1.21916	0.285891	5.66793	0.368276	0.588778	[]	1.19215	0.253566	5.66793	0.424665	0.636253	[DOWN]	-2.86099	-1.51652	5.66793	3.20222e-06	2.11306e-05	[]	-1.32269	-0.40347	5.66793	0.204876	0.363457
951	PDIG_09540	Translation initiation factor 4B	Translation initiation factor 4B	497		[]	-1.44845	-0.53451	7.72013	0.0158309	0.106868	[]	-1.00904	-0.0129839	7.08501	0.968371	0.987285	[]	-1.05852	-0.0820492	7.08501	0.797379	0.899236	[UP]	2.06379	1.04529	7.08501	0.00117574	0.00345756	[]	1.06453	0.0902183	7.08501	0.777782	0.868032
952	PDIG_09550	hypothetical protein	NADH-cytochrome B5 reductase	210		[]	-1.33026	-0.411704	4.47283	0.0227615	0.13381	[]	-1.23618	-0.305887	4.97662	0.212646	0.431836	[]	-1.44983	-0.535879	4.97662	0.0290753	0.121161	[]	1.40421	0.48976	4.97662	0.0449413	0.0775027	[]	1.1037	0.142344	4.97662	0.559902	0.70562
953	PDIG_09560	hypothetical protein	UPF0648 protein	2909		[]	1.40925	0.494932	7.29442	0.00911998	0.0749844	[]	-1.11676	-0.159324	6.47869	0.497243	0.692813	[]	1.09871	0.135808	6.47869	0.562468	0.742772	[]	1.21939	0.286162	6.47869	0.222008	0.301927	[]	-1.12182	-0.165837	6.47869	0.480796	0.641884
954	PDIG_09570	hypothetical protein	metal ion binding	382		[]	-1.78831	-0.8386	6.83448	0.000648685	0.0119852	[]	-1.17326	-0.230522	6.16579	0.407323	0.622423	[]	-1.72194	-0.784037	6.16579	0.00503946	0.0378714	[]	-1.38526	-0.470161	6.16579	0.091523	0.142254	[]	-1.21341	-0.279067	6.16579	0.315354	0.485923
955	PDIG_09580	TFIIIC transcription initiation factor complex subunits Tfc3%2C putative	TFIIIC transcription initiation factor complex subunits Tfc3, putative	1883		[]	-1.02636	-0.0375403	5.76115	0.832013	0.938056	[]	-1.30601	-0.385167	4.89178	0.0359014	0.151006	[]	-1.26399	-0.33799	4.89178	0.0657603	0.204726	[]	-1.57158	-0.652215	4.89178	0.000424602	0.00145709	[]	-1.88231	-0.912507	4.89178	9.94113e-07	2.57085e-05
956	PDIG_09590	Ubiquitin conjugating enzyme (UbcF)%2C putative	Ubiquitin-conjugating enzyme, E2	316		[]	-1.01061	-0.0152313	4.86422	0.951667	0.9883	[]	1.24042	0.310829	4.68182	0.131734	0.328032	[]	1.28946	0.366769	4.68182	0.0747292	0.222827	[]	-1.51768	-0.60187	4.68182	0.00397809	0.00974139	[]	-1.24099	-0.311496	4.68182	0.133023	0.272339
957	PDIG_09600	Palmitoyltransferase pfa3	Palmitoyltransferase pfa3	521		[]	-1.36566	-0.449595	8.30747	0.252561	0.527321	[]	1.34612	0.428808	8.441	0.256485	0.48221	[]	-1.08588	-0.118868	8.441	0.752759	0.872617	[DOWN]	-2.2963	-1.19931	8.441	0.0017198	0.00478883	[]	1.51177	0.596237	8.441	0.115195	0.246591
4954	PDIG_49640	hypothetical protein	Six-hairpin glycosidase	640		[]	-1.02539	-0.0361789	5.68547	0.919967	0.977045	[UP]	2.83493	1.50331	4.71078	0.000919684	0.0120522	[UP]	4.04514	2.01619	4.71078	1.1618e-05	0.000440904	[]	1.03438	0.0487629	4.71078	0.920758	0.943394	[UP]	5.24964	2.39222	4.71078	2.86283e-07	9.60423e-06
959	PDIG_09620	hypothetical protein	YAP-binding/Alf4/Glomulin	645		[]	1.06325	0.0884866	7.1111	0.806994	0.927342	[]	1.14488	0.195196	7.18317	0.357904	0.579903	[]	1.10328	0.141801	7.18317	0.503784	0.703173	[]	1.1115	0.152506	7.18317	0.472486	0.560025	[]	1.75198	0.808986	7.18317	0.000145947	0.00150375
960	PDIG_09630	hypothetical protein	hypothetical protein Pdw03_6334	73		NA	NA	NA	NA	NA	NA	[UP]	3.22946	1.69129	0.434045	0.00290279	0.0283009	[]	1.19218	0.253597	0.434045	0.670888	0.82057	[]	-1.77593	-0.828577	0.434045	0.191818	0.26706	[]	-1.19649	-0.25881	0.434045	0.648018	0.775089
8891	PDIG_89060	hypothetical protein	di-, tri-valent inorganic cation transporter	263		[]	1.04943	0.0696115	6.91901	0.719691	0.882416	[]	1.06893	0.0961676	8.51155	0.818593	0.90855	[]	1.40193	0.487418	8.51155	0.245718	0.461338	[UP]	8.99358	3.16889	8.51155	3.08408e-12	9.37182e-11	[UP]	5.07887	2.34451	8.51155	9.52876e-08	3.99588e-06
7082	PDIG_70950	Integral membrane protein	Integral membrane protein	327		[]	2.17246	1.11933	1.26019	0.0087468	0.0731714	[]	2.18073	1.12481	1.92017	0.118704	0.308035	[]	2.20888	1.14332	1.92017	0.111861	0.285546	[]	2.17916	1.12377	1.92017	0.119633	0.17898	[UP]	4.9836	2.31719	1.92017	0.00158753	0.0099735
550	PDIG_05530	Dimethylaniline monooxygenase%2C putative	Flavin monooxygenase FMO	475		[]	1.72617	0.787576	4.47295	0.156233	0.407095	[]	-1.49423	-0.579403	5.03006	0.120323	0.310889	[]	1.06656	0.0929711	5.03006	0.803954	0.903239	[UP]	4.96879	2.31289	5.03006	1.26089e-09	1.92275e-08	[UP]	4.83128	2.27241	5.03006	2.32684e-09	2.16836e-07
964	PDIG_09670	hypothetical protein	Monooxygenase, FAD-binding	823		[]	-2.04909	-1.03498	2.04626	0.0116314	0.0863924	[]	-1.26138	-0.335009	0.353998	0.656997	0.809496	[]	-1.01116	-0.0160113	0.353998	1	1	[]	-2.49926	-1.3215	0.353998	0.0892827	0.139159	[]	-1.0806	-0.111839	0.353998	0.890948	0.940001
965	PDIG_09680	Cyanate hydratase	Cyanate hydratase	154		[]	-1.40177	-0.487246	4.67569	0.0705287	0.258743	[]	1.93943	0.955635	3.41088	0.0182912	0.0977465	[UP]	2.58486	1.37009	3.41088	0.000769101	0.0101077	[DOWN]	-2.81135	-1.49126	3.41088	0.000422778	0.00145202	[]	-1.3316	-0.413162	3.41088	0.316026	0.486779
966	PDIG_09690	hypothetical protein	Zinc finger, C2H2-like	450		NA	NA	NA	NA	NA	NA	NA - filtered					NA - filtered						NA - filtered						NA - filtered						NA - filtered
967	PDIG_09700	hypothetical protein	Spherulation-specific 4 family protein	68		[]	-1.22473	-0.292469	3.97281	0.350645	0.627454	[]	1.18327	0.242782	3.55012	0.396362	0.613747	[]	1.22386	0.291435	3.55012	0.308753	0.529288	[DOWN]	-2.47423	-1.30698	3.55012	1.04611e-05	6.04254e-05	[DOWN]	-4.40701	-2.1398	3.55012	6.28684e-12	1.42507e-09
968	PDIG_09710	hypothetical protein	Ankyrin repeats (3 copies) family protein	218		[]	-1.66311	-0.733885	4.60626	0.000145797	0.00392064	[]	-1.02577	-0.0367105	4.25769	0.864904	0.933344	[]	1.00322	0.0046405	4.25769	0.985098	0.997345	[]	1.70342	0.768434	4.25769	0.000161174	0.000644314	[]	-1.04558	-0.0643	4.25769	0.768309	0.862109
969	PDIG_09720	hypothetical protein	hypothetical protein Pdw03_6326	234		NA	NA	NA	NA	NA	NA	[]	1.42097	0.506881	-0.934784	0.448494	0.655791	[]	1.77583	0.828491	-0.934784	0.18062	0.38086	[]	1.44052	0.526591	-0.934784	0.431943	0.520653	[]	2.04707	1.03356	-0.934784	0.0775332	0.186591
970	PDIG_09730	hypothetical protein	Reverse transcriptase, putative	501		[]	-1.28505	-0.361821	4.35527	0.0744976	0.266481	[]	1.3131	0.392977	3.97968	0.233978	0.457429	[]	1.40717	0.492793	3.97968	0.136462	0.321567	[]	1.15229	0.204503	3.97968	0.539084	0.620375	[]	-1.38699	-0.471961	3.97968	0.162036	0.309637
5104	PDIG_51140	hypothetical protein	HNH-2 domain containing protein	419		[]	1.02017	0.0288093	1.5439	0.943689	0.985597	[UP]	3.07515	1.62066	3.00503	0.00304947	0.029163	[]	1.20926	0.27413	3.00503	0.618304	0.782277	[]	-1.37018	-0.45437	3.00503	0.419009	0.50791	[UP]	4.80495	2.26452	3.00503	4.77338e-05	0.000612145
972	PDIG_09750	hypothetical protein	Ctr copper transporter	172		[]	1.0777	0.107954	2.79528	0.823179	0.933605	[]	-1.7111	-0.774924	3.86995	0.273662	0.500371	[]	-2.32961	-1.22009	3.86995	0.0865066	0.243222	[]	2.39317	1.25892	3.86995	0.0763166	0.121683	[]	1.09346	0.128902	3.86995	0.858403	0.918529
973	PDIG_09760	hypothetical protein	putative RNA-directed DNA polymerase from transposon X-element	197		NA	NA	NA	NA	NA	NA	[]	-1.73345	-0.79365	0.434519	0.1296	0.32549	[]	-2.20671	-1.1419	0.434519	0.0315139	0.127994	[]	1.20383	0.267634	0.434519	0.597103	0.67392	[]	-1.86627	-0.900159	0.434519	0.104172	0.230453
974	PDIG_09770	hypothetical protein	Cytochrome P450	127		NA	NA	NA	NA	NA	NA	NA - filtered					NA - filtered						NA - filtered						NA - filtered						NA - filtered
975	PDIG_09780	hypothetical protein	1, 4-beta cellobiohydrolase	335		[]	1.20793	0.27254	3.89593	0.19287	0.458164	[]	1.79538	0.844287	3.63038	0.130689	0.326899	[]	1.85497	0.891397	3.63038	0.110191	0.283488	[DOWN]	-9.61412	-3.26516	3.63038	1.36923e-07	1.32993e-06	[DOWN]	-3.96219	-1.9863	3.63038	0.000640632	0.00480588
976	PDIG_09790	hypothetical protein	casein kinase II beta 2 subunit	454		[]	-1.03328	-0.0472275	9.11946	0.83349	0.93893	[]	1.22275	0.29013	8.96488	0.242005	0.465634	[]	1.0733	0.102054	8.96488	0.680555	0.826831	[]	-1.95141	-0.964517	8.96488	0.0001155	0.000484835	[]	-1.17132	-0.228132	8.96488	0.357532	0.529885
6765	PDIG_67780	Tripeptidyl-peptidase sed2	Peptidase S8/S53, subtilisin/kexin/sedolisin	601		[]	1.66615	0.736517	6.96545	0.00388223	0.0421448	[]	1.43755	0.523613	8.16969	0.203431	0.420688	[]	1.48834	0.573705	8.16969	0.163643	0.358638	[UP]	5.16102	2.36766	8.16969	3.94544e-08	4.23693e-07	[UP]	4.79021	2.26009	8.16969	1.40593e-07	5.51005e-06
978	PDIG_09810	hypothetical protein	NEFA-interacting nuclear protein NIP30, N-terminal	252		[]	-1.22733	-0.295525	6.62563	0.0726455	0.263659	[]	-1.24719	-0.318683	7.0998	0.192237	0.407145	[]	-1.26201	-0.335727	7.0998	0.169865	0.36577	[]	-1.20857	-0.273302	7.0998	0.263923	0.347709	[]	1.01208	0.0173267	7.0998	0.943929	0.971251
979	PDIG_09820	MFS sugar transporter%2C putative	Major facilitator superfamily domain, general substrate transporter	478		[]	-1.06889	-0.0961113	4.21028	0.698156	0.868352	[]	-1.7021	-0.767318	4.47407	0.0365512	0.152963	[]	-1.86989	-0.902956	4.47407	0.0138762	0.0738448	[]	-1.79539	-0.844295	4.47407	0.0211917	0.0409621	[]	1.0574	0.0805178	4.47407	0.826482	0.89917
980	PDIG_09830	Alpha-L-arabinofuranosidase	Glycoside hydrolase, superfamily	505		[]	-1.10577	-0.145053	6.72592	0.545393	0.779338	[]	-1.45321	-0.539243	6.43842	0.0369209	0.153857	[]	-1.49757	-0.582625	6.43842	0.0241131	0.107231	[]	-1.72717	-0.788407	6.43842	0.00234158	0.00622664	[]	-1.00651	-0.00936349	6.43842	0.971751	0.987529
981	PDIG_09840	hypothetical protein	Proteinase inhibitor I78	79		[]	-1.34116	-0.423485	8.53892	0.0940427	0.30525	[]	-1.01309	-0.0187645	8.01265	0.954036	0.979615	[]	-1.09633	-0.132685	8.01265	0.683524	0.828249	[DOWN]	-2.97557	-1.57316	8.01265	2.34327e-06	1.61488e-05	[]	-1.69235	-0.759028	8.01265	0.020356	0.0713439
982	PDIG_09850	Luciferase-like monooxygenase%2C putative	Nitrilotriacetate monooxygenase component A/pristinamycin IIA synthase subunit A	365		[]	1.24634	0.317703	5.33068	0.0661721	0.248924	[]	1.5925	0.671293	5.3595	0.111598	0.29808	[]	1.62567	0.701037	5.3595	0.0965813	0.259957	[DOWN]	-3.76263	-1.91174	5.3595	1.21234e-05	6.85493e-05	[DOWN]	-2.48955	-1.31589	5.3595	0.00214358	0.012581
983	PDIG_09860	hypothetical protein	Short-chain dehydrogenase/reductase SDR	295		[]	-1.06546	-0.0914787	6.71381	0.723785	0.885422	[]	1.68459	0.752398	6.33766	0.122706	0.313571	[]	1.12758	0.173236	6.33766	0.721299	0.851677	[DOWN]	-8.39671	-3.06982	6.33766	5.2888e-09	6.96344e-08	[DOWN]	-2.58926	-1.37254	6.33766	0.00546892	0.0262853
984	PDIG_09870	Transferase family protein	trichothecene 3-O-acetyltransferase	512		[]	1.19202	0.253406	8.87525	0.289435	0.567167	[]	1.00622	0.00895131	8.60799	0.969369	0.987606	[]	-1.25396	-0.326493	8.60799	0.159901	0.354035	[DOWN]	-7.88145	-2.97846	8.60799	1.1629e-32	1.62553e-29	[DOWN]	-2.71794	-1.44251	8.60799	1.12465e-09	1.20929e-07
985	PDIG_09880	Nonribosomal peptide synthase%2C putative	Nonribosomal peptide synthase, putative	1108		[]	1.68487	0.752635	9.29255	0.0220778	0.13046	[]	1.95256	0.965367	7.99233	0.0495112	0.183902	[]	2.2458	1.16723	7.99233	0.0180133	0.0875303	[DOWN]	-6.47266	-2.69436	7.99233	2.06522e-07	1.89301e-06	[]	-1.6594	-0.730662	7.99233	0.135811	0.275933
986	PDIG_09890	hypothetical protein	6-hydroxynicotinate 3-monooxygenase	470		[]	1.20477	0.268762	9.33284	0.459307	0.717302	[UP]	2.83354	1.5026	8.38589	0.00435947	0.0375772	[UP]	2.84017	1.50598	8.38589	0.00427588	0.0343175	[DOWN]	-10.993	-3.45852	8.38589	1.1333e-09	1.75692e-08	[]	-1.63546	-0.709696	8.38589	0.171243	0.321516
987	PDIG_09900	hypothetical protein	Class II aldolase/adducin N-terminal	285		[]	1.27826	0.354185	7.17409	0.207089	0.475984	[]	2.06252	1.04441	6.38349	0.0242193	0.11627	[]	2.17885	1.12356	6.38349	0.0154887	0.0792363	[DOWN]	-11.9912	-3.58391	6.38349	2.26895e-12	7.07423e-11	[DOWN]	-2.24533	-1.16693	6.38349	0.0121487	0.0486122
988	PDIG_09910	hypothetical protein	haloacid dehalogenase, type II	238		[]	1.11534	0.157477	7.8812	0.520852	0.75924	[]	2.34398	1.22896	7.18802	0.0514814	0.186845	[]	2.2659	1.18009	7.18802	0.0612034	0.196521	[DOWN]	-15.5574	-3.95953	7.18802	1.6825e-08	1.97358e-07	[]	-2.28037	-1.18927	7.18802	0.0594122	0.154604
989	PDIG_09920	hypothetical protein	TqaK	213		[]	1.56269	0.644033	4.84121	0.0541394	0.222455	[]	1.71444	0.777739	4.75251	0.281322	0.508048	[]	1.53347	0.616799	4.75251	0.392013	0.607063	[DOWN]	-17.8809	-4.16035	4.75251	4.27032e-07	3.56725e-06	[DOWN]	-5.14835	-2.36411	4.75251	0.0017639	0.0108459
990	PDIG_09930	hypothetical protein	Zinc finger, RING-type	319		[]	1.28209	0.358496	7.84317	0.268438	0.545595	[UP]	3.22608	1.68978	6.6133	0.000199073	0.00402319	[UP]	6.49902	2.70022	6.6133	9.48281e-09	2.41007e-06	[DOWN]	-4.13522	-2.04796	6.6133	9.61165e-06	5.61349e-05	[]	1.243	0.313831	6.6133	0.480422	0.641506
991	PDIG_09940	hypothetical protein	FAD binding domain protein	489		[]	1.19448	0.256384	9.21442	0.353597	0.629407	[]	1.20537	0.26948	9.33354	0.522339	0.711871	[]	1.44675	0.532817	9.33354	0.206819	0.414676	[DOWN]	-12.9647	-3.69651	9.33354	2.94464e-15	1.72704e-13	[DOWN]	-2.18751	-1.12929	9.33354	0.00805394	0.0353656
992	PDIG_09950	FAD dependent oxidoreductase%2C putative	6-hydroxynicotinate 3-monooxygenase	459		[]	1.31947	0.399959	9.49418	0.256745	0.53244	[]	2.13374	1.09339	8.30627	0.0297681	0.133511	[UP]	2.9254	1.54863	8.30627	0.00233137	0.022631	[DOWN]	-10.5025	-3.39266	8.30627	5.12024e-10	8.76398e-09	[]	-1.92262	-0.943073	8.30627	0.0602336	0.155685
993	PDIG_09960	HC-toxin synthetase	AMP-dependent synthetase/ligase	4073	#	[UP]	2.47582	1.30791	10.1986	0.000288657	0.0065228	[]	1.254	0.326537	8.59891	0.46675	0.670118	[]	1.68635	0.753903	8.59891	0.094317	0.256954	[DOWN]	-14.8306	-3.89051	8.59891	1.0552e-14	5.26785e-13	[]	-2.09199	-1.06488	8.59891	0.0187841	0.0677793
994	PDIG_09970	Trypsin-like serine protease%2C putative	Trypsin-like serine protease, putative	252		[]	1.30423	0.383198	9.45392	0.178852	0.440294	[]	1.48579	0.571234	9.48718	0.285726	0.512814	[]	2.0189	1.01357	9.48718	0.0598982	0.193964	[DOWN]	-31.9468	-4.9976	9.48718	2.30103e-15	1.3884e-13	[]	-1.4958	-0.580916	9.48718	0.277721	0.445618
995	PDIG_09980	hypothetical protein	Major facilitator superfamily domain, general substrate transporter	546		[]	1.25381	0.32632	7.30184	0.107037	0.32784	[]	1.43234	0.51837	6.99159	0.312355	0.539209	[]	1.63234	0.70694	6.99159	0.169106	0.364975	[DOWN]	-24.4208	-4.61004	6.99159	1.10591e-14	5.4883e-13	[DOWN]	-5.02405	-2.32885	6.99159	1.46329e-05	0.000230555
996	PDIG_09990	hypothetical protein	Actin-binding FH2	208		[]	-1.23394	-0.303274	1.88387	0.254288	0.529907	[]	1.48755	0.572942	1.37361	0.0539875	0.192514	[]	1.18366	0.243259	1.37361	0.428751	0.639826	[DOWN]	-4.58892	-2.19816	1.37361	6.42934e-10	1.07203e-08	[DOWN]	-4.5983	-2.2011	1.37361	1.18709e-09	1.25879e-07
997	PDIG_10000	Aldehyde dehydrogenase (AldH12)%2C putative	Reverse transcriptase, putative	405		NA	NA	NA	NA	NA	NA	[]	-1.84602	-0.88442	-0.294276	0.143191	0.34411	[]	-1.34834	-0.431179	-0.294276	0.447116	0.654857	[]	-1.06634	-0.092671	-0.294276	0.874173	0.904756	[]	-2.00871	-1.00627	-0.294276	0.0901636	0.206726
998	PDIG_10010	hypothetical protein	Aldehyde dehydrogenase, N-terminal	276		[]	-1.04884	-0.0687905	4.09623	0.69407	0.866591	[]	1.53769	0.620765	4.26305	0.00469745	0.0395955	[]	1.36403	0.447879	4.26305	0.0416876	0.15355	[]	1.15783	0.211428	4.26305	0.343033	0.431272	[]	1.18465	0.244459	4.26305	0.272415	0.439894
999	PDIG_10020	hypothetical protein	Actin-binding FH2	314		NA	NA	NA	NA	NA	NA	NA - filtered					NA - filtered						NA - filtered						NA - filtered						NA - filtered
1000	PDIG_10030	hypothetical protein	Ribosome control protein 1	1086		[]	1.34717	0.429932	5.3618	0.0618716	0.240865	[]	1.24434	0.315384	5.56261	0.234077	0.457516	[]	1.29725	0.375461	5.56261	0.156436	0.349128	[]	1.75422	0.81083	5.56261	0.00228109	0.00608897	[]	1.0595	0.0833888	5.56261	0.754108	0.853648
1001	PDIG_10040	Hsc70 cochaperone (SGT)%2C putative	Hsc70 cochaperone (SGT), putative	351		[]	1.20403	0.267877	7.35636	0.113572	0.340341	[]	1.05113	0.0719439	7.35617	0.784718	0.889182	[]	1.27448	0.349907	7.35617	0.183751	0.384415	[]	1.68954	0.756632	7.35617	0.00419359	0.0102065	[]	1.2901	0.36748	7.35617	0.162877	0.311102
1002	PDIG_10050	Mitochondrial inner membrane translocase subunit TIM44%2C putative	Mitochondrial inner membrane translocase subunit TIM44, putative	509		[]	-1.4038	-0.489333	6.38164	0.00502492	0.0504846	[]	-1.41447	-0.500262	6.35759	0.0477967	0.180086	[]	-1.4644	-0.550311	6.35759	0.0295156	0.122306	[]	1.0011	0.00158406	6.35759	0.996257	1	[]	1.03694	0.0523326	6.35759	0.837257	0.905609
1003	PDIG_10060	hypothetical protein	Ribosomal protein S11	1522		[]	1.17907	0.237647	6.79362	0.188038	0.453692	[]	1.01315	0.018852	6.88679	0.907881	0.956823	[]	-1.04494	-0.0634152	6.88679	0.696688	0.836018	[]	1.44767	0.533731	6.88679	0.0010073	0.00302694	[]	1.23415	0.303518	6.88679	0.0614324	0.157894
1004	PDIG_10070	hypothetical protein	Ribonuclease H	249		[]	-1.93296	-0.950811	2.1731	0.000403369	0.00844897	[]	-1.1068	-0.146391	2.28215	0.627058	0.790967	[]	-1.26135	-0.334965	2.28215	0.252479	0.468171	[]	-1.23576	-0.305398	2.28215	0.29475	0.381315	[]	1.15499	0.207875	2.28215	0.483241	0.643658
1005	PDIG_10080	hypothetical protein	hypothetical protein Pdw03_1513	343		NA	NA	NA	NA	NA	NA	NA - filtered					NA - filtered						NA - filtered						NA - filtered						NA - filtered
1006	PDIG_10090	hypothetical protein	Glycosyl transferase, family 1	2425		[]	-1.21561	-0.281679	9.4447	0.236105	0.509852	[]	1.2294	0.29795	9.21536	0.356307	0.578649	[]	-1.54989	-0.632166	9.21536	0.0510824	0.174797	[]	1.06974	0.0972609	9.21536	0.763301	0.814479	[]	1.1788	0.237316	9.21536	0.462461	0.627818
1007	PDIG_10100	hypothetical protein	alpha-amylase A type-1/2	510		[]	-1.18502	-0.244917	8.54659	0.490786	0.739091	[]	-1.19554	-0.25766	9.07277	0.435657	0.64541	[]	-1.73204	-0.792471	9.07277	0.0170745	0.0844364	[]	1.49307	0.578284	9.07277	0.0808391	0.127779	[]	1.26002	0.333443	9.07277	0.313105	0.483879
5720	PDIG_57310	putative fungal protein	malate dehydrogenase	252		[]	1.15068	0.202491	2.76228	0.639028	0.83876	[]	1.70507	0.769833	4.0714	0.0544184	0.193639	[]	1.46277	0.548701	4.0714	0.169064	0.364975	[UP]	2.23397	1.15961	4.0714	0.00392588	0.00962758	[UP]	4.57402	2.19346	4.0714	9.84771e-08	4.10909e-06
1009	PDIG_10120	GPI-anchored membrane protein	Cell wall beta-glucan synthesis	273		[]	-1.05138	-0.072289	9.63815	0.805559	0.926642	[]	1.49194	0.577186	9.57908	0.0580287	0.201443	[]	1.30062	0.379197	9.57908	0.212226	0.420341	[]	1.69365	0.760133	9.57908	0.0127638	0.026537	[]	1.81326	0.858587	9.57908	0.00497768	0.0244568
1010	PDIG_10130	hypothetical protein	Translation machinery-associated protein 20	181		[]	-1.2513	-0.323424	5.85893	0.0631123	0.243715	[]	1.072	0.100303	6.15821	0.686393	0.830464	[]	1.1981	0.260745	6.15821	0.292869	0.512319	[]	1.94456	0.959446	6.15821	0.000119168	0.000498983	[]	1.22354	0.291057	6.15821	0.240812	0.404261
1011	PDIG_10140	hypothetical protein	GTP-binding protein	394		[]	-1.44473	-0.530795	8.86799	0.0130901	0.0934778	[]	1.04626	0.0652366	8.60269	0.825845	0.913045	[]	-1.02125	-0.0303427	8.60269	0.918611	0.966045	[]	1.63026	0.705101	8.60269	0.017859	0.0354768	[]	-1.04116	-0.0581925	8.60269	0.84468	0.909647
1012	PDIG_10150	Protein hir1	TUP1-like enhancer of split	997		[]	1.50479	0.589559	5.27787	0.0056698	0.0551941	[]	1.06889	0.0961121	5.21707	0.622923	0.787883	[]	1.26257	0.336361	5.21707	0.0871819	0.244547	[]	1.31302	0.39289	5.21707	0.0461623	0.0791907	[]	-1.09286	-0.128111	5.21707	0.521906	0.676495
1013	PDIG_10160	hypothetical protein	hypothetical protein Pdw03_1505	79		[]	-1.22621	-0.294203	6.05716	0.192281	0.457751	[]	1.3318	0.413377	5.18043	0.456275	0.662188	[]	-1.00234	-0.00337548	5.18043	0.996026	1	[]	-1.20355	-0.267294	5.18043	0.630951	0.703134	[]	1.18352	0.243082	5.18043	0.662039	0.78567
1014	PDIG_10170	hypothetical protein	hypothetical protein Pdw03_1504	138		NA	NA	NA	NA	NA	NA	NA - filtered					NA - filtered						NA - filtered						NA - filtered						NA - filtered
1015	PDIG_10180	hypothetical protein	Actin-binding FH2	250		NA	NA	NA	NA	NA	NA	NA - filtered					NA - filtered						NA - filtered						NA - filtered						NA - filtered
1016	PDIG_10190	hypothetical protein	Band 7 protein	434		[]	1.1678	0.223795	5.80994	0.177038	0.438853	[]	-1.31492	-0.39497	6.48529	0.0504845	0.184897	[]	-1.10335	-0.141888	6.48529	0.481968	0.684516	[]	1.78234	0.833775	6.48529	3.69441e-05	0.000180987	[]	1.44292	0.528986	6.48529	0.00869297	0.0375621
1017	PDIG_10200	hypothetical protein	Winged helix-turn-helix transcription repressor DNA-binding	972		[]	-1.28871	-0.365929	6.88797	0.132316	0.37091	[]	-1.78482	-0.835776	5.69879	0.0015249	0.0174005	[]	-1.32387	-0.404767	5.69879	0.121903	0.301556	[]	1.1961	0.258341	5.69879	0.323029	0.411364	[]	1.04878	0.0687086	5.69879	0.792214	0.878295
1018	PDIG_10210	hypothetical protein	---NA---	55		NA	NA	NA	NA	NA	NA	NA - filtered					NA - filtered						NA - filtered						NA - filtered						NA - filtered
1019	PDIG_10220	hypothetical protein	Nitrogen permease regulator 3	813		[]	1.26509	0.339237	5.25852	0.15248	0.400388	[]	1.28519	0.361976	5.20977	0.0402544	0.162236	[]	1.46138	0.547329	5.20977	0.00188137	0.0193777	[]	1.24857	0.320282	5.20977	0.0700396	0.113115	[]	-1.03042	-0.0432321	5.20977	0.811892	0.891158
1020	PDIG_10230	Cytochrome c oxidase assembly protein Cox19%2C putative	Cytochrome c oxidase assembly protein Cox19, putative	106		[]	-1.3176	-0.397914	5.41349	0.0105149	0.0813628	[]	1.02493	0.0355281	5.4675	0.858033	0.930429	[]	-1.05288	-0.0743435	5.4675	0.706251	0.842219	[]	-1.03218	-0.045699	5.4675	0.819685	0.86214	[]	-1.16314	-0.218026	5.4675	0.26909	0.436023
1021	PDIG_10240	hypothetical protein	Glutathione-dependent formaldehyde-activating enzyme/centromere protein V	190		[]	-1.17058	-0.227222	3.70971	0.341969	0.618642	[]	1.25019	0.322151	3.09161	0.316968	0.542798	[]	1.32407	0.404979	3.09161	0.207932	0.416108	[DOWN]	-2.02278	-1.01634	3.09161	0.00218095	0.00586645	[DOWN]	-2.13185	-1.09211	3.09161	0.00100484	0.00688251
1022	PDIG_10250	Aldehyde reductase (AKR1)%2C putative	putative oxidoreductase	309		NA	NA	NA	NA	NA	NA	[DOWN]	-53.9826	-5.75442	-0.604115	0.000360775	0.00622597	[DOWN]	-16.5378	-4.0477	-0.604115	0.0021446	0.0213113	[UP]	6.19391	2.63085	-0.604115	0.000495897	0.00166364	[]	1.63342	0.707897	-0.604115	0.405122	0.577065
1023	PDIG_10260	hypothetical protein	Short-chain dehydrogenase/reductase SDR	301		[]	-1.16133	-0.215777	5.25403	0.588629	0.808794	[]	1.21241	0.277878	5.29649	0.475392	0.676213	[]	-1.18522	-0.245153	5.29649	0.528822	0.720356	[DOWN]	-2.95254	-1.56196	5.29649	9.08269e-05	0.000391854	[]	-1.07327	-0.102015	5.29649	0.793434	0.879298
1024	PDIG_10270	2%2C4-dienoyl-CoA reductase	NADH-dependent flavin oxidoreductase	422		[]	-2.10604	-1.07453	7.78249	0.168574	0.425419	[DOWN]	-22.1662	-4.47029	8.22408	3.2116e-07	3.02649e-05	[DOWN]	-8.33699	-3.05953	8.22408	0.000189624	0.00360631	[]	2.86206	1.51705	8.22408	0.0503514	0.0854734	[]	1.42557	0.511541	8.22408	0.501319	0.658712
1025	PDIG_10280	hypothetical protein	hypothetical protein Pdw03_1494	189		NA	NA	NA	NA	NA	NA	NA - filtered					NA - filtered						NA - filtered						NA - filtered						NA - filtered
1026	PDIG_10290	hypothetical protein	---NA---	47		[]	-1.10548	-0.144678	1.44379	0.825969	0.934592	[]	1.03447	0.0488914	1.12187	0.968626	0.987344	[]	1.12209	0.166184	1.12187	0.823906	0.915124	[]	-2.95869	-1.56496	1.12187	0.0298261	0.0546422	[]	2.20201	1.13882	1.12187	0.091227	0.20865
1027	PDIG_10300	hypothetical protein	hypothetical protein PITC_070970	46		[]	1.01617	0.0231434	1.6279	0.978952	0.997686	[]	-1.41463	-0.500422	1.58993	0.399688	0.61655	[]	-1.52993	-0.613466	1.58993	0.306007	0.526026	[]	-2.0476	-1.03393	1.58993	0.088303	0.137811	[]	2.07001	1.04964	1.58993	0.0742316	0.18109
6571	PDIG_65840	hypothetical protein	hypothetical protein Pdw03_3938	201		[]	1.00756	0.0108623	3.82901	0.964677	0.992158	[]	1.38388	0.468723	5.08013	0.0562312	0.197405	[]	1.62897	0.703963	5.08013	0.00404728	0.0327967	[UP]	3.74174	1.90371	5.08013	2.32822e-14	1.10321e-12	[UP]	4.56985	2.19215	5.08013	2.8605e-18	2.3991e-15
1029	PDIG_10320	hypothetical protein	Aminoglycoside phosphotransferase	168		[]	1.61276	0.689531	1.37429	0.12653	0.362378	[UP]	2.16426	1.11387	1.85215	0.000843041	0.0113508	[]	1.4374	0.523457	1.85215	0.11904	0.297275	[DOWN]	-2.05182	-1.0369	1.85215	0.00464619	0.0111431	[]	-1.26486	-0.338982	1.85215	0.335023	0.505619
1030	PDIG_10330	hypothetical protein	Reverse transcriptase, putative	112		[]	-1.69638	-0.762459	0.0250169	0.0762797	0.270732	[]	1.75934	0.815031	-0.399153	0.069982	0.226355	[]	-1.3557	-0.439039	-0.399153	0.372728	0.590957	[]	-1.34818	-0.431017	-0.399153	0.456196	0.543868	[]	-1.21414	-0.279936	-0.399153	0.567657	0.711331
1031	PDIG_10340	hypothetical protein	Negative regulator of the PHO system	162		NA	NA	NA	NA	NA	NA	NA - filtered					NA - filtered						NA - filtered						NA - filtered						NA - filtered
1032	PDIG_10350	hypothetical protein	Protein kinase-like domain	852		NA	NA	NA	NA	NA	NA	NA - filtered					NA - filtered						NA - filtered						NA - filtered						NA - filtered
1033	PDIG_10360	Mitochondrial ribosomal protein L43%2C putative	Mitochondrial ribosomal protein L43, putative	137		[]	-1.4011	-0.486563	5.98693	0.0013015	0.0196382	[]	1.14016	0.189232	6.14227	0.314448	0.540641	[]	-1.11744	-0.160201	6.14227	0.396156	0.610882	[]	1.43503	0.521079	6.14227	0.00566806	0.0131575	[]	1.02065	0.0294848	6.14227	0.877764	0.931851
1034	PDIG_10370	U1 small nuclear ribonucleoprotein 70 kDa	U1 small nuclear ribonucleoprotein 70 kDa	408		[]	-1.13734	-0.185669	6.61118	0.262736	0.539366	[]	1.03436	0.0487453	6.50673	0.770278	0.880994	[]	-1.01117	-0.0160252	6.50673	0.925224	0.969134	[]	1.49437	0.579538	6.50673	0.00052966	0.00175792	[]	1.2863	0.363222	6.50673	0.0298418	0.0944464
1035	PDIG_10380	60S acidic ribosomal protein P0%2C putative	Ribosomal protein L10/acidic P0	246		[DOWN]	-2.11793	-1.08266	6.33003	1.20327e-07	9.90326e-06	[]	-1.4185	-0.504363	5.63499	0.128958	0.324601	[]	-1.7188	-0.7814	5.63499	0.0188774	0.0904388	[]	1.77402	0.827025	5.63499	0.012736	0.0264923	[]	-1.40737	-0.493002	5.63499	0.138033	0.278959
1036	PDIG_10390	Mitochondrial distribution and morphology protein 10	Mitochondrial distribution and morphology protein 10	486		[]	1.46776	0.553613	4.05078	0.0402665	0.188126	[]	1.38911	0.474161	4.16671	0.106897	0.291656	[]	1.58023	0.660132	4.16671	0.0250445	0.109825	[UP]	2.24222	1.16493	4.16671	8.58687e-05	0.000373344	[]	1.64104	0.714612	4.16671	0.0158052	0.059125
1037	PDIG_10400	Triosephosphate isomerase	Triosephosphate isomerase	251		[]	1.06282	0.0878905	9.60038	0.696047	0.866983	[]	-1.27904	-0.355066	10.0211	0.122614	0.313526	[]	1.05699	0.0799597	10.0211	0.727773	0.855648	[]	1.77896	0.831031	10.0211	0.000324465	0.00115701	[]	1.40608	0.491681	10.0211	0.0326788	0.100764
1038	PDIG_10410	hypothetical protein	hypothetical protein Pdw03_3278	148		NA	NA	NA	NA	NA	NA	NA - filtered					NA - filtered						NA - filtered						NA - filtered						NA - filtered
1039	PDIG_10420	hypothetical protein	hypothetical protein PEX2_015130	103		NA	NA	NA	NA	NA	NA	NA - filtered					NA - filtered						NA - filtered						NA - filtered						NA - filtered
1040	PDIG_10430	hypothetical protein	CAMK/CAMKL/KIN4 protein kinase	538		NA	NA	NA	NA	NA	NA	[]	1.07861	0.109175	-0.582729	0.886713	0.946128	[]	1.01394	0.0199746	-0.582729	1	1	[DOWN]	-3.73968	-1.90291	-0.582729	0.000766176	0.00239773	[DOWN]	-2.90775	-1.5399	-0.582729	0.00508031	0.0248882
1041	PDIG_10440	SNF7 family protein	SNF7 family protein	223		[]	1.08744	0.120938	6.03276	0.598482	0.81464	[]	1.09224	0.127291	6.50471	0.560017	0.739314	[]	1.01939	0.027704	6.50471	0.899336	0.955832	[]	-1.10523	-0.144352	6.50471	0.509304	0.59368	[]	1.20432	0.268219	6.50471	0.218884	0.380235
1042	PDIG_10450	Transmembrane GTPase Fzo1%2C putative	Transmembrane GTPase Fzo1, putative	925		[]	1.01656	0.023689	7.68872	0.897521	0.968738	[]	-1.05435	-0.076352	7.47619	0.671159	0.819892	[]	1.03586	0.0508309	7.47619	0.777833	0.887697	[]	1.46746	0.553322	7.47619	0.00209158	0.00566055	[]	1.26753	0.342021	7.47619	0.0570032	0.150294
1043	PDIG_10460	hypothetical protein	S-M checkpoint control protein	806		[]	-1.0657	-0.0918033	5.20293	0.631147	0.835061	[]	1.17759	0.235842	5.0025	0.305259	0.532056	[]	1.14865	0.199941	5.0025	0.38382	0.601177	[]	1.33868	0.420807	5.0025	0.0666659	0.108442	[]	-1.27558	-0.351151	5.0025	0.130314	0.268968
1044	PDIG_10470	Mitochondrial DNA helicase (Pif1)%2C putative	ATP-dependent DNA helicase	720		[]	-1.05273	-0.0741395	4.7693	0.643707	0.838901	[]	-1.00941	-0.0135054	4.69254	0.948882	0.977369	[]	-1.1007	-0.138416	4.69254	0.47094	0.674798	[]	1.18455	0.244343	4.69254	0.200835	0.277603	[]	-1.27597	-0.35159	4.69254	0.0690865	0.17153
1045	PDIG_10480	hypothetical protein	NAD(P)H-hydrate epimerase	697		[]	1.04533	0.0639608	5.57303	0.764994	0.906907	[]	1.15725	0.2107	5.52208	0.348336	0.571385	[]	1.24175	0.31238	5.52208	0.16478	0.359617	[]	1.21971	0.286533	5.52208	0.203441	0.280632	[]	-1.09699	-0.133547	5.52208	0.55667	0.702919
1046	PDIG_10490	Peptidyl-prolyl cis-trans isomerase-like 2	Peptidyl-prolyl cis-trans isomerase-like 2	573		[]	-1.1404	-0.189546	5.96044	0.198584	0.465084	[]	1.2178	0.284272	5.74085	0.164305	0.372515	[]	1.22869	0.297123	5.74085	0.146671	0.334728	[]	1.63869	0.712545	5.74085	0.000512152	0.00171064	[]	1.31207	0.391844	5.74085	0.0558785	0.148355
1047	PDIG_10500	hypothetical protein	Aminoglycoside phosphotransferase	253		[]	1.23604	0.30573	3.19591	0.395395	0.666179	[]	-1.04053	-0.057324	5.63971	0.899197	0.952527	[]	-1.32166	-0.402355	5.63971	0.37523	0.593224	[DOWN]	-10.8133	-3.43473	5.63971	6.79015e-12	1.88573e-10	[DOWN]	-4.12742	-2.04524	5.63971	1.40878e-05	0.000224201
1048	PDIG_10510	Protein phosphatase 2C%2C putative	Protein phosphatase 2C	579		[]	1.22573	0.29364	7.1647	0.102467	0.31978	[]	1.07513	0.104518	7.05243	0.629803	0.792337	[]	1.12881	0.174802	7.05243	0.419657	0.632577	[]	1.26072	0.334245	7.05243	0.12276	0.182908	[]	1.31781	0.398143	7.05243	0.0661356	0.166321
1049	PDIG_10520	hypothetical protein	Mitochondrial homologous recombination protein 1	332		[]	-1.31671	-0.396936	6.69896	0.243069	0.517696	[DOWN]	-2.63447	-1.39751	7.57172	4.95177e-06	0.000237317	[DOWN]	-3.11596	-1.63968	7.57172	1.02166e-07	1.20685e-05	[]	-1.32799	-0.409248	7.57172	0.173673	0.244929	[]	1.00155	0.00222946	7.57172	0.99423	1
1050	PDIG_10530	UV radiation resistance protein (UVRAG)%2C putative	UV radiation resistance protein/autophagy-related protein 14	466		[]	1.02853	0.0405901	4.4229	0.927283	0.980216	[DOWN]	-2.55083	-1.35097	5.36874	3.91212e-05	0.00115126	[DOWN]	-3.30359	-1.72403	5.36874	2.05878e-07	1.99961e-05	[DOWN]	-2.34518	-1.2297	5.36874	0.000175583	0.000693323	[]	-1.20295	-0.266583	5.36874	0.409451	0.579981
1051	PDIG_10540	C6 transcription factor%2C putative	C6 transcription factor, putative	1001		[]	1.34231	0.424721	6.95759	0.03811	0.18191	[]	-1.5793	-0.659288	6.8476	0.0146436	0.0841779	[]	-1.17774	-0.236024	6.8476	0.38046	0.59811	[]	1.30559	0.384702	6.8476	0.152864	0.220136	[]	1.60692	0.684301	6.8476	0.0111927	0.0457476
60	PDIG_00610	hypothetical protein	hypothetical protein PITC_051450	96		[]	-1.14857	-0.199835	1.47704	0.536264	0.771993	[]	1.27457	0.350007	5.39415	0.591797	0.763718	[]	-1.75697	-0.813091	5.39415	0.21717	0.425761	[UP]	9.94189	3.31352	5.39415	2.85432e-06	1.90751e-05	[UP]	4.55228	2.18659	5.39415	0.00124266	0.00817429
1053	PDIG_10560	PH signal transduction protein PalH	pH-response regulator protein palH/RIM21	768		[]	1.02564	0.0365195	5.51148	0.866824	0.955993	[]	-1.03504	-0.0496931	5.55412	0.776076	0.883767	[]	-1.2551	-0.327806	5.55412	0.0582791	0.19056	[]	-1.40754	-0.493175	5.55412	0.0045712	0.011001	[]	-1.43106	-0.517084	5.55412	0.00295564	0.0161913
1054	PDIG_10570	hypothetical protein	extradiol ring-cleavage dioxygenase	725		[]	-1.18929	-0.250105	6.4526	0.152126	0.400193	[]	1.43361	0.519655	6.01169	0.0278428	0.12742	[]	1.42846	0.514464	6.01169	0.0295021	0.122306	[]	1.08352	0.115729	6.01169	0.625879	0.69888	[]	-1.13268	-0.179746	6.01169	0.448045	0.614715
1055	PDIG_10580	hypothetical protein	Phytanoyl-CoA dioxygenase	33		[]	1.36472	0.448606	1.527	0.112321	0.337212	[]	-1.07806	-0.10844	1.13771	0.79953	0.897318	[]	-1.10806	-0.14803	1.13771	0.703172	0.8401	[DOWN]	-7.46614	-2.90036	1.13771	9.69279e-11	1.99249e-09	[DOWN]	-3.05709	-1.61216	1.13771	8.0824e-05	0.00092732
1056	PDIG_10590	hypothetical protein	---NA---	94		[]	1.29809	0.37639	2.14259	0.166307	0.422272	[]	1.02015	0.0287796	1.87438	0.949433	0.977642	[]	-1.20089	-0.264103	1.87438	0.541961	0.727035	[DOWN]	-6.29796	-2.65488	1.87438	4.19985e-08	4.47575e-07	[DOWN]	-3.01758	-1.59339	1.87438	0.000432661	0.00352646
1057	PDIG_10600	hypothetical protein	Phytanoyl-CoA dioxygenase	568		[]	1.52765	0.611315	5.98093	0.000355915	0.00771275	[]	1.11126	0.152193	5.68358	0.639083	0.798687	[]	1.32331	0.404151	5.68358	0.212717	0.420768	[]	1.2976	0.375848	5.68358	0.246581	0.329101	[]	1.12704	0.172542	5.68358	0.595423	0.733306
1058	PDIG_10610	hypothetical protein	Phytanoyl-CoA dioxygenase	101		[]	1.095	0.130935	0.497828	0.72788	0.887723	[]	1.41364	0.499412	0.479263	0.481143	0.679924	[]	1.51997	0.604038	0.479263	0.375186	0.593224	[]	1.1143	0.156143	0.479263	0.860478	0.894279	[]	1.13867	0.187348	0.479263	0.823722	0.89831
1059	PDIG_10620	Zinc metallopeptidase%2C putative	Zinc metallopeptidase, putative	235		[]	1.39117	0.4763	2.06687	0.133151	0.372439	[]	1.17919	0.237797	2.02494	0.680786	0.827149	[]	1.44157	0.527644	2.02494	0.337106	0.557518	[]	-1.2721	-0.347217	2.02494	0.535229	0.617549	[]	-1.20051	-0.26365	2.02494	0.640366	0.768568
1060	PDIG_10630	hypothetical protein	Putative Hydroxyindole-O-methyltransferase-related SAM-dependent methyltransferase	235		[]	-1.45816	-0.544146	5.79981	0.000765833	0.0133127	[]	1.41584	0.501657	5.33984	0.0275321	0.126612	[]	1.16899	0.225264	5.33984	0.323084	0.545103	[]	1.31774	0.398065	5.33984	0.080792	0.127729	[]	1.01797	0.0256929	5.33984	0.911756	0.952765
1061	PDIG_10640	hypothetical protein	DUF250 domain membrane protein	372		[]	1.11552	0.157719	7.11339	0.330117	0.606082	[]	-1.22431	-0.291968	7.40759	0.235285	0.459103	[]	-1.22741	-0.295623	7.40759	0.229083	0.441784	[]	1.18298	0.242425	7.40759	0.323525	0.411934	[]	-1.08859	-0.122461	7.40759	0.618462	0.750661
1062	PDIG_10650	hypothetical protein	LPPG:FO 2-phospho-L-lactate transferase CofD/UPF0052	513		[]	-1.16937	-0.225727	3.44263	0.292819	0.569969	[]	1.57212	0.652709	3.33709	0.0265936	0.123568	[]	1.47283	0.558593	3.33709	0.0578503	0.189824	[]	1.78919	0.839307	3.33709	0.00434857	0.0105226	[]	1.03554	0.0503881	3.33709	0.869214	0.926904
1063	PDIG_10660	hypothetical protein	Zinc finger, RING-type	143		[]	-1.24263	-0.313399	3.38557	0.149611	0.396661	[]	1.03147	0.0447063	3.11242	0.8772	0.940951	[]	1.0477	0.0672263	3.11242	0.813188	0.908392	[]	-1.22944	-0.298006	3.11242	0.294855	0.381393	[]	-1.20264	-0.2662	3.11242	0.337717	0.508424
1064	PDIG_10670	DNA polymerase gamma	DNA polymerase gamma	1107		[]	-1.00437	-0.00629704	5.39168	0.976101	0.996419	[]	1.14217	0.191774	5.25294	0.268957	0.495006	[]	-1.07792	-0.108253	5.25294	0.533213	0.722582	[]	1.32887	0.410195	5.25294	0.0179003	0.0355505	[]	1.03813	0.053986	5.25294	0.7579	0.855695
1065	PDIG_10680	CorA family metal ion transporter%2C putative	CorA family metal ion transporter, putative	636		[]	1.01673	0.0239406	5.73984	0.87932	0.963117	[]	-1.03301	-0.0468578	5.68168	0.831949	0.915865	[]	-1.13942	-0.188302	5.68168	0.388153	0.603642	[]	-1.68557	-0.753233	5.68168	0.000607226	0.00196709	[]	-1.89616	-0.923082	5.68168	2.86578e-05	0.000397935
1066	PDIG_10690	hypothetical protein	Squalene/phytoene synthase	326		[]	-1.38407	-0.468912	4.58965	0.0113376	0.0853785	[]	-1.0696	-0.0970717	4.7381	0.599669	0.770203	[]	-1.2363	-0.30603	4.7381	0.0960916	0.259472	[]	1.4277	0.51369	4.7381	0.0048262	0.0114829	[]	1.32306	0.403877	4.7381	0.0270535	0.0878086
1067	PDIG_10700	DNA repair protein rad5	DNA repair protein rad5	1220		[]	-1.07756	-0.107772	4.79762	0.632198	0.835563	[]	-1.18105	-0.240074	4.80832	0.281374	0.508048	[]	-1.44805	-0.534109	4.80832	0.0167012	0.0832778	[]	-1.20603	-0.270268	4.80832	0.22616	0.306827	[]	1.00836	0.0120114	4.80832	0.959433	0.980204
1068	PDIG_10710	Solid-state culture expressed protein (Aos23)%2C putative	Solid-state culture expressed protein (Aos23), putative	236		[]	-1.2991	-0.377515	6.23133	0.622354	0.8294	[DOWN]	-2.63995	-1.40051	6.85177	0.000769095	0.0106618	[DOWN]	-4.34966	-2.1209	6.85177	6.2937e-07	4.9332e-05	[DOWN]	-5.11853	-2.35573	6.85177	4.14168e-08	4.41937e-07	[]	-1.92594	-0.945565	6.85177	0.0217998	0.0749015
1069	PDIG_10720	hypothetical protein	Translation elongation/initiation factor/Ribosomal, beta-barrel	627		[]	-1.39059	-0.4757	6.94003	0.0840073	0.285681	[]	1.10562	0.144858	7.0557	0.57155	0.748765	[]	-1.06289	-0.0879958	7.0557	0.731782	0.857546	[UP]	2.24064	1.16391	7.0557	7.0048e-06	4.24183e-05	[]	1.80428	0.851419	7.0557	0.000952609	0.00661385
1070	PDIG_10730	U6 small nuclear ribonucleoprotein (Lsm3)%2C putative	small nuclear ribonucleoprotein	96		[]	-1.31951	-0.400004	5.99033	0.018841	0.117727	[]	1.13235	0.179316	6.09703	0.446635	0.654584	[]	1.04339	0.0612824	6.09703	0.795318	0.898224	[]	1.09754	0.134272	6.09703	0.569142	0.648471	[]	-1.06826	-0.095262	6.09703	0.687812	0.805231
1071	PDIG_10740	hypothetical protein	ATPase expression protein 2, mitochondrial	673		NA	NA	NA	NA	NA	NA	NA - filtered					NA - filtered						NA - filtered						NA - filtered						NA - filtered
1072	PDIG_10750	N-acetylglucosaminyl-phosphatidylinositol deacetylase%2C putative	N-acetylglucosaminyl-phosphatidylinositol deacetylase, putative	307		[]	1.10424	0.143053	4.18112	0.445099	0.706396	[]	-1.01431	-0.0204955	4.55727	0.925879	0.966441	[]	-1.19212	-0.253533	4.55727	0.225028	0.435969	[]	1.09025	0.124663	4.55727	0.549369	0.629619	[]	-1.14102	-0.190319	4.55727	0.364257	0.536816
1073	PDIG_10760	hypothetical protein	LDB19, N-terminal	552		[]	-1.35616	-0.439532	7.52976	0.289521	0.567167	[DOWN]	-8.05891	-3.01058	7.15754	8.77554e-13	1.05144e-09	[DOWN]	-4.66626	-2.22227	7.15754	5.11776e-08	6.81313e-06	[]	1.42298	0.508918	7.15754	0.192967	0.268482	[]	1.50266	0.587516	7.15754	0.133207	0.272556
1074	PDIG_10770	hypothetical protein	Ribosomal RNA methyltransferase RrmJ/FtsJ	374		[]	1.19218	0.253605	0.28605	0.514687	0.756294	[]	1.59932	0.677457	0.333936	0.170485	0.380586	[]	1.29545	0.373453	0.333936	0.450639	0.658166	[]	-1.42041	-0.50631	0.333936	0.319569	0.408073	[]	-1.85337	-0.890152	0.333936	0.0958658	0.216078
1075	PDIG_10780	Cell division control protein Cdc6%2C putative	ATPase, AAA-type, core	661		[]	1.21822	0.284771	3.93451	0.17162	0.430132	[]	-1.00749	-0.0107726	4.72899	0.970364	0.987751	[]	-1.11452	-0.15642	4.72899	0.514163	0.71089	[]	1.41098	0.496702	4.72899	0.0372312	0.0659469	[]	1.35704	0.440462	4.72899	0.0649376	0.164046
1076	PDIG_10790	hypothetical protein	Uncharacterized conserved protein UCP037991, UAS, UBX	508		[]	1.20279	0.26638	6.20526	0.166085	0.422177	[]	-1.15549	-0.208507	6.52992	0.31858	0.544515	[]	-1.10652	-0.146026	6.52992	0.484097	0.685948	[]	1.48306	0.568574	6.52992	0.00640045	0.0146428	[]	1.40162	0.487091	6.52992	0.0194547	0.0693737
1077	PDIG_10800	Integral membrane protein	Major facilitator superfamily domain, general substrate transporter	102		NA	NA	NA	NA	NA	NA	NA - filtered					NA - filtered						NA - filtered						NA - filtered						NA - filtered
1078	PDIG_10810	hypothetical protein	hypothetical protein PEX2_015550	80		[]	1.46516	0.551055	0.301581	0.159678	0.411981	[]	1.76953	0.823366	1.19818	0.153807	0.358426	[]	1.68806	0.755362	1.19818	0.193053	0.397821	[DOWN]	-10.2114	-3.3521	1.19818	2.03107e-06	1.43148e-05	[DOWN]	-3.36668	-1.75133	1.19818	0.00434786	0.0219275
1079	PDIG_10820	Ste20-like serine/threonine protein kinase%2C putative	STE/STE20/YSK protein kinase	669		[]	1.19897	0.261797	5.7628	0.211853	0.481903	[]	-1.42875	-0.514757	6.29776	0.163216	0.370774	[]	-1.21924	-0.285981	6.29776	0.438094	0.646542	[]	1.3425	0.424919	6.29776	0.24932	0.33184	[]	1.81107	0.856843	6.29776	0.0207248	0.0723372
1080	PDIG_10830	C6 transcription factor%2C putative	C6 transcription factor	638		[]	1.59063	0.669599	3.46463	0.0412026	0.190234	[]	-1.13945	-0.188343	3.34574	0.742995	0.863806	[]	-1.00511	-0.00735919	3.34574	0.990543	1	[]	1.04188	0.059191	3.34574	0.923076	0.945048	[]	-1.21869	-0.285332	3.34574	0.62193	0.752906
1081	PDIG_10840	hypothetical protein	Transcription factor, fungi	125		[]	1.48677	0.572186	1.35406	0.130689	0.368462	[]	-1.03687	-0.0522298	1.30226	0.952142	0.97863	[]	-1.12499	-0.169907	1.30226	0.822503	0.914191	[]	1.80778	0.854215	1.30226	0.222826	0.302892	[]	1.99215	0.994324	1.30226	0.157462	0.303943
1082	PDIG_10850	hypothetical protein	Mandelate racemase/muconate lactonizing enzyme, C-terminal	424		[]	-1.00856	-0.0123023	2.31445	0.980091	0.997973	[DOWN]	-2.02964	-1.02123	2.18805	0.000216186	0.00428642	[]	-1.48384	-0.569337	2.18805	0.0333068	0.133093	[]	-1.80629	-0.853029	2.18805	0.00166369	0.00465111	[]	1.22764	0.29589	2.18805	0.260408	0.425417
1083	PDIG_10860	Alcohol dehydrogenase	Short-chain dehydrogenase/reductase SDR	267		[]	1.0661	0.0923366	4.39652	0.784112	0.917829	[]	1.11423	0.156041	4.75392	0.80757	0.902444	[]	1.57265	0.653194	4.75392	0.305313	0.525371	[]	2.04417	1.03152	4.75392	0.107291	0.163193	[]	1.52364	0.607526	4.75392	0.340458	0.510991
1084	PDIG_10870	hypothetical protein	Amidohydrolase 2	358		[]	1.05517	0.0774766	6.07754	0.754609	0.902871	[]	1.96316	0.973176	5.97043	0.00054473	0.00829156	[UP]	2.26639	1.1804	5.97043	2.90304e-05	0.000878262	[]	1.85031	0.887769	5.97043	0.00159256	0.00447764	[]	1.18733	0.247717	5.97043	0.376882	0.549533
1085	PDIG_10880	hypothetical protein	Fps/Fes/Fer/CIP4 homology	910		[]	-1.06596	-0.0921588	7.69363	0.680053	0.859081	[]	1.19284	0.2544	7.75048	0.295585	0.522817	[]	-1.09445	-0.130211	7.75048	0.592297	0.763072	[]	-1.17631	-0.234265	7.75048	0.33565	0.423961	[]	1.23785	0.30784	7.75048	0.206016	0.36468
1086	PDIG_10890	Amino acid permease (Gap1)%2C putative	general amino-acid permease GAP1	583		[UP]	2.49846	1.32104	7.79705	0.00493849	0.0496776	[]	1.17419	0.231672	7.57804	0.711664	0.84754	[]	1.49078	0.576066	7.57804	0.359222	0.57808	[DOWN]	-3.11198	-1.63783	7.57804	0.0108036	0.0230266	[]	-1.02023	-0.0289003	7.57804	0.963409	0.982504
1087	PDIG_10900	Small nuclear ribonucleoprotein (LSM5)%2C putative	U6 snRNA-associated Sm-like protein LSm5	34		[]	-1.42284	-0.508778	4.6256	0.0105704	0.0814831	[]	1.17558	0.233372	4.70935	0.244851	0.469385	[]	1.07556	0.105089	4.70935	0.601756	0.769936	[]	-1.35022	-0.43319	4.70935	0.0325797	0.05894	[]	-1.30843	-0.387836	4.70935	0.0563901	0.149245
1088	PDIG_10910	hypothetical protein	Ribonuclease H-like domain	630		[]	1.08787	0.121505	4.54488	0.509901	0.754295	[]	-1.19632	-0.258609	4.94656	0.163523	0.371269	[]	-1.23007	-0.298737	4.94656	0.106042	0.27646	[]	1.51907	0.603184	4.94656	0.0010228	0.00306473	[]	1.08127	0.112722	4.94656	0.546292	0.694731
1089	PDIG_10920	Peroxin 10	Zinc finger, RING-type	375		[]	1.31995	0.400488	3.42521	0.0629178	0.243252	[]	1.09394	0.12954	4.51817	0.567758	0.745901	[]	-1.17789	-0.236207	4.51817	0.291864	0.511749	[]	1.54841	0.630786	4.51817	0.0046137	0.0110747	[]	1.53263	0.616013	4.51817	0.00573251	0.0273019
1090	PDIG_10930	Protein-ER retention protein (Erd1)%2C putative	Protein-ER retention protein (Erd1), putative	403		[]	1.06609	0.0923312	3.32238	0.669094	0.853098	[]	1.1843	0.244031	3.96094	0.500819	0.695836	[]	1.02877	0.0409233	3.96094	0.912708	0.96306	[]	1.56025	0.641775	3.96094	0.0748704	0.11979	[]	-1.68955	-0.756642	3.96094	0.0383491	0.113211
1091	PDIG_10940	Cyclopropane-fatty-acyl-phospholipid synthase%2C putative	cyclopropane-fatty-acyl-phospholipid synthase	517		[]	1.30575	0.384877	6.85256	0.130767	0.368554	[]	1.54996	0.632231	7.22425	0.0248457	0.118019	[]	1.42452	0.510472	7.22425	0.0697475	0.213324	[]	1.75854	0.814378	7.22425	0.0039423	0.0096622	[]	1.08436	0.116841	7.22425	0.67839	0.797876
1092	PDIG_10950	hypothetical protein	Cyclopropane-fatty-acyl-phospholipid synthase	406		[]	1.08981	0.124071	6.70773	0.447227	0.708545	[]	1.08074	0.112017	6.57337	0.596269	0.767128	[]	1.21814	0.284684	6.57337	0.176748	0.375287	[]	-1.45295	-0.538985	6.57337	0.0109134	0.0232253	[]	-1.6328	-0.707348	6.57337	0.000863088	0.00608807
1093	PDIG_10960	Tropomyosin%2C putative	Tropomyosin, putative	161		[]	1.16306	0.217922	7.84783	0.314246	0.589836	[]	1.13217	0.179084	8.54342	0.491898	0.689085	[]	1.16773	0.223702	8.54342	0.390646	0.606058	[]	1.60837	0.685598	8.54342	0.0087658	0.0192156	[]	-1.03052	-0.0433688	8.54342	0.868077	0.926162
1094	PDIG_10970	Protein required for cell viability Rrp17%2C putative	Protein required for cell viability Rrp17, putative	219		[]	-1.85176	-0.888894	4.48773	1.60108e-08	1.86366e-06	[]	-1.11758	-0.160372	4.58001	0.507368	0.70075	[]	-1.53706	-0.620177	4.58001	0.0104946	0.0615514	[]	1.53928	0.622256	4.58001	0.00957341	0.0207527	[]	1.01657	0.0237047	4.58001	0.922398	0.958697
1095	PDIG_10980	hypothetical protein	BIG/ATPase V1 complex, subunit S1	292		[]	1.09449	0.130258	6.47864	0.422438	0.685798	[]	1.23069	0.299462	6.60266	0.135176	0.333086	[]	1.18803	0.248569	6.60266	0.214719	0.422934	[]	1.22137	0.288495	6.60266	0.150046	0.216672	[]	-1.03336	-0.0473438	6.60266	0.813558	0.892053
1096	PDIG_10990	hypothetical protein	vacuolar membrane protein KLLA0F03465g	360		[]	-1.0965	-0.1329	6.40044	0.390376	0.661756	[]	1.10483	0.143823	5.99474	0.467915	0.671068	[]	1.14451	0.19473	5.99474	0.325953	0.54774	[]	1.10375	0.142416	5.99474	0.473648	0.560691	[]	1.10784	0.147747	5.99474	0.459103	0.624472
1097	PDIG_11000	Primary amine oxidase	Copper amine oxidase	685		[]	-1.1148	-0.156783	6.49415	0.671013	0.85415	[]	1.38136	0.466085	5.03469	0.0935227	0.269082	[]	1.85086	0.888195	5.03469	0.00142289	0.0157231	[]	-1.99037	-0.99304	5.03469	0.000430974	0.00147474	[]	-1.57496	-0.655318	5.03469	0.0193684	0.069154
1098	PDIG_11010	C6 transcription factor%2C putative	Fungal transcriptional regulatory protein, N-terminal	483		[]	1.16038	0.214595	4.97578	0.479347	0.733468	[]	1.32415	0.405066	4.90999	0.287304	0.514326	[]	1.40199	0.48748	4.90999	0.200348	0.406896	[]	-1.02096	-0.0299317	4.90999	0.938747	0.956655	[]	-1.5488	-0.631153	4.90999	0.09997	0.223433
1099	PDIG_11020	MFS allantoate transporter%2C putative	Major facilitator superfamily domain, general substrate transporter	506		[]	1.04188	0.0591936	3.37324	0.805065	0.926642	[]	1.50765	0.592302	3.05521	0.115679	0.303662	[]	1.31458	0.394599	3.05521	0.29598	0.515339	[]	-1.06979	-0.0973296	3.05521	0.808934	0.853615	[]	-1.26706	-0.34148	3.05521	0.379078	0.551403
1100	PDIG_11030	Peroxin 23	Peroxin 23	579		[]	1.19853	0.261271	6.06074	0.212581	0.482751	[]	-1.02202	-0.0314247	6.18622	0.873264	0.938458	[]	1.16362	0.218622	6.18622	0.258345	0.475476	[]	1.13805	0.186559	6.18622	0.335324	0.423677	[]	-1.06545	-0.0914651	6.18622	0.637653	0.76586
1101	PDIG_11040	Cochaperone Pam16	Cochaperone Pam16	135		[]	-1.69844	-0.764214	5.10955	4.19305e-05	0.00153206	[]	-1.41901	-0.50489	5.10247	0.0064593	0.048112	[]	-1.43479	-0.520836	5.10247	0.00482268	0.0368042	[]	1.39658	0.481902	5.10247	0.0085123	0.0187535	[]	-1.03483	-0.0493964	5.10247	0.792474	0.878467
1102	PDIG_11050	hypothetical protein	Aldo/keto reductase	472		[]	-1.64034	-0.713999	7.15186	0.00428257	0.0451674	[DOWN]	-2.51859	-1.33262	6.35418	4.85353e-06	0.000234692	[DOWN]	-2.32245	-1.21565	6.35418	2.83429e-05	0.000864408	[]	1.01184	0.0169812	6.35418	0.953165	0.967586	[]	-1.28483	-0.361579	6.35418	0.207172	0.365723
1103	PDIG_11060	Topoisomerase family protein TRF4%2C putative	Topoisomerase family protein TRF4, putative	714		[]	-1.22275	-0.290127	5.52585	0.222915	0.495408	[]	1.17278	0.229936	4.53733	0.313346	0.539637	[]	1.68027	0.748695	4.53733	0.000985162	0.0122227	[]	1.8594	0.894837	4.53733	8.54438e-05	0.000371882	[]	1.01997	0.0285243	4.53733	0.89955	0.945074
1104	PDIG_11070	hypothetical protein	---NA---	38		[]	1.57883	0.658857	1.75162	0.0189583	0.118279	[]	-1.59504	-0.673594	1.41898	0.142822	0.343618	[]	1.23296	0.302127	1.41898	0.504518	0.703218	[]	-1.35892	-0.442463	1.41898	0.347658	0.435911	[]	-1.06849	-0.0955699	1.41898	0.839277	0.906739
1105	PDIG_11080	hypothetical protein	Glutathione-dependent formaldehyde-activating enzyme/centromere protein V	49		[]	1.26792	0.342464	0.149328	0.533513	0.769426	[DOWN]	-2.09084	-1.06409	0.847659	0.0014786	0.0169877	[DOWN]	-2.55684	-1.35436	0.847659	6.93746e-05	0.00167872	[DOWN]	-3.53516	-1.82178	0.847659	5.55077e-07	4.52863e-06	[]	-1.9839	-0.988336	0.847659	0.00345841	0.0182426
1106	PDIG_11090	hypothetical protein	---NA---	81		NA	NA	NA	NA	NA	NA	NA - filtered					NA - filtered						NA - filtered						NA - filtered						NA - filtered
1107	PDIG_11100	Protein kinase C substrate%2C putative	Glucosidase 2 subunit beta	567		[]	1.37863	0.463231	5.87012	0.0424914	0.194069	[]	1.22351	0.291032	6.42805	0.0936271	0.26929	[]	1.29145	0.368994	6.42805	0.0335028	0.133519	[]	1.67616	0.745156	6.42805	1.84887e-05	9.883e-05	[]	1.3046	0.383608	6.42805	0.0272917	0.0883766
1108	PDIG_11110	hypothetical protein	Zinc finger, RING/FYVE/PHD-type	323		[]	-1.01157	-0.0165931	4.53738	0.959359	0.99091	[]	-1.10429	-0.143117	4.43713	0.586311	0.760734	[]	-1.15684	-0.210187	4.43713	0.419129	0.632149	[]	-1.27061	-0.345517	4.43713	0.185831	0.259804	[]	-1.87756	-0.908856	4.43713	0.000550806	0.00425384
1109	PDIG_11120	hypothetical protein	Thiolase, C-terminal	378		[]	-1.2144	-0.280238	6.72682	0.0752183	0.268218	[]	-1.11157	-0.152595	7.11006	0.39568	0.613073	[]	-1.23424	-0.303629	7.11006	0.0910445	0.251121	[]	1.57538	0.655704	7.11006	0.000266237	0.000973379	[]	1.1979	0.260504	7.11006	0.146706	0.290949
1110	PDIG_11130	3-ketoacyl-CoA thiolase (POT1)%2C putative	acetyl-CoA acyltransferase	413		[]	-1.08083	-0.112139	4.84885	0.596845	0.813362	[]	-1.53449	-0.617761	4.81363	0.001017	0.012899	[]	-1.50801	-0.592643	4.81363	0.00156392	0.0169033	[]	1.03212	0.0456062	4.81363	0.810949	0.855095	[]	1.01145	0.0164261	4.81363	0.932259	0.963625
1111	PDIG_11140	Ribonuclease H1%2C putative	Ribonuclease H	248		[]	-1.02818	-0.0400997	1.34403	0.934559	0.982934	[]	1.75596	0.812256	1.22121	0.140086	0.340077	[]	1.12619	0.171446	1.22121	0.767561	0.880769	[DOWN]	-3.51551	-1.81374	1.22121	0.00199236	0.00543065	[DOWN]	-3.98363	-1.99408	1.22121	0.000947793	0.00659133
1112	PDIG_11150	hypothetical protein	hypothetical protein Pdw03_3210	232		[]	1.30456	0.383565	5.52554	0.220413	0.491898	[]	1.96188	0.972234	4.77216	0.0402257	0.162198	[]	1.83899	0.878912	4.77216	0.063274	0.199578	[]	-1.35737	-0.440817	4.77216	0.351125	0.439142	[]	-1.13128	-0.177954	4.77216	0.707686	0.820254
1113	PDIG_11160	Phospho-2-dehydro-3-deoxyheptonate aldolase	phospho-2-dehydro-3-deoxyheptonate aldolase, phenylalanine-inhibited	364		[]	-1.11692	-0.159525	8.9012	0.513984	0.755673	[]	1.69737	0.763304	8.44072	0.00990285	0.0646847	[]	1.49576	0.580875	8.44072	0.0491521	0.171053	[]	1.42907	0.515073	8.44072	0.0809406	0.127916	[]	1.21512	0.281101	8.44072	0.340051	0.510621
1114	PDIG_11170	hypothetical protein	cytochrome oxidase c assembly-domain-containing protein	269		[]	-1.6451	-0.718177	5.92818	4.73081e-07	3.15956e-05	[]	-1.24989	-0.321801	5.77978	0.0562935	0.197463	[]	-1.36835	-0.452432	5.77978	0.00721815	0.0484309	[]	1.65028	0.722714	5.77978	1.60806e-05	8.76336e-05	[]	1.15518	0.208112	5.77978	0.215201	0.375549
1115	PDIG_11180	hypothetical protein	ATP synthase subunit beta protein	159		[]	-1.03252	-0.0461746	3.74412	0.861286	0.953241	[]	1.1471	0.197995	3.56004	0.456592	0.662376	[]	1.19461	0.256539	3.56004	0.33451	0.555721	[DOWN]	-2.10177	-1.07161	3.56004	9.11308e-05	0.000392963	[]	-1.95005	-0.963513	3.56004	0.000421652	0.00345928
1116	PDIG_11190	C6 transcription factor%2C putative	Transcription factor, fungi	492		[]	1.30514	0.384202	6.35886	0.311354	0.588302	[DOWN]	-3.59572	-1.84628	6.7927	0.000556371	0.00840772	[DOWN]	-3.45363	-1.78811	6.7927	0.000809898	0.0105149	[]	-1.63519	-0.709459	6.7927	0.17324	0.244443	[]	-1.73671	-0.796361	6.7927	0.126734	0.26362
1117	PDIG_11200	hypothetical protein	Cysteine dioxygenase	215		[]	1.15739	0.210874	8.66393	0.58577	0.805952	[]	-1.80509	-0.852072	8.12785	0.0272805	0.125992	[]	-1.38564	-0.47055	8.12785	0.220575	0.430924	[DOWN]	-6.08468	-2.60518	8.12785	1.50242e-10	2.94412e-09	[DOWN]	-2.48403	-1.31268	8.12785	0.000756201	0.00545805
1118	PDIG_11210	hypothetical protein	hypothetical protein AN5242.2	841		[]	1.12184	0.165867	1.44119	0.513768	0.755673	[]	-1.50506	-0.589825	4.51718	0.0222706	0.110719	[]	-1.0079	-0.0113463	4.51718	0.967416	0.988906	[]	-1.20902	-0.273844	4.51718	0.287736	0.373856	[]	-1.54539	-0.627972	4.51718	0.0154039	0.0579598
1119	PDIG_11220	Hexokinase-1	Hexokinase, N-terminal	538		[]	1.46901	0.554841	7.31887	0.0238592	0.138705	[]	1.29433	0.372207	6.60924	0.219357	0.439185	[]	1.54054	0.623437	6.60924	0.039896	0.149409	[]	-1.44794	-0.534001	6.60924	0.0786913	0.125021	[]	-1.01057	-0.0151763	6.60924	0.960592	0.980823
1120	PDIG_11230	hypothetical protein	Acyl transferase/acyl hydrolase/lysophospholipase	115		[]	-1.2019	-0.265312	0.711767	0.510378	0.754295	[]	-1.1124	-0.153679	0.00401385	0.798175	0.896397	[]	-1.582	-0.661751	0.00401385	0.209751	0.418224	[DOWN]	-8.4219	-3.07415	0.00401385	1.28766e-06	9.64185e-06	[DOWN]	-3.6068	-1.85072	0.00401385	0.00121711	0.00803137
1121	PDIG_11240	Polyketide synthase%2C putative	Acyl transferase/acyl hydrolase/lysophospholipase	856		[]	-1.01007	-0.0144491	2.42511	0.968082	0.993567	[]	-1.04257	-0.0601442	1.0717	0.895983	0.950971	[]	-1.15426	-0.206962	1.0717	0.588682	0.76169	[DOWN]	-4.97374	-2.31433	1.0717	1.75634e-07	1.64955e-06	[DOWN]	-2.8623	-1.51717	1.0717	0.000294467	0.00262733
1122	PDIG_11250	Mycocerosic acid synthase	Acyl transferase/acyl hydrolase/lysophospholipase	680		[]	-1.2278	-0.296081	0.455016	0.374928	0.649015	[]	-1.17047	-0.227086	-0.680151	0.747396	0.866641	[]	-1.03885	-0.0549817	-0.680151	0.951437	0.98103	[DOWN]	-5.616	-2.48954	-0.680151	0.0002144	0.000816239	[]	-2.54365	-1.3469	-0.680151	0.0325121	0.10036
1123	PDIG_11260	hypothetical protein	Serine hydrolase FSH	242		NA	NA	NA	NA	NA	NA	NA - filtered					NA - filtered						NA - filtered						NA - filtered						NA - filtered
1124	PDIG_11270	Acetylxylan esterase%2C putative	acetylxylan esterase 2	127		[]	3.6798	1.87963	0.319938	0.0155176	0.105102	[DOWN]	-7.68105	-2.9413	0.573469	0.00137884	0.0160616	[]	-3.52364	-1.81707	0.573469	0.0297441	0.122889	[]	1.66317	0.733933	0.573469	0.358977	0.447361	[]	1.81089	0.856699	0.573469	0.282918	0.451991
1125	PDIG_11280	Uridylate kinase Ura6	Adenylate kinase	209		[]	1.10872	0.148892	7.38848	0.419827	0.683672	[DOWN]	-2.12779	-1.08935	8.28894	4.24641e-06	0.000215846	[DOWN]	-2.24844	-1.16892	8.28894	8.34587e-07	6.16425e-05	[]	-1.32149	-0.402163	8.28894	0.0863578	0.135254	[]	-1.56434	-0.645553	8.28894	0.00604074	0.028429
1126	PDIG_11290	Eukaryotic translation initiation factor 3 subunit M	Eukaryotic translation initiation factor 3 subunit M	451		[]	-1.15611	-0.209283	7.71453	0.316347	0.592279	[]	-1.11036	-0.151028	7.19071	0.600424	0.770818	[]	-1.03365	-0.0477498	7.19071	0.868598	0.939022	[]	1.80131	0.849047	7.19071	0.00334486	0.00839418	[]	-1.05371	-0.075476	7.19071	0.793969	0.879659
1127	PDIG_11300	hypothetical protein	Glucosidase II beta subunit-like family protein	202		[]	1.28542	0.362238	9.13184	0.104015	0.322617	[]	1.00684	0.00983751	8.74204	0.975222	0.991056	[]	-1.04149	-0.0586549	8.74204	0.851883	0.930305	[DOWN]	-2.4376	-1.28546	8.74204	5.61336e-05	0.00025939	[DOWN]	-2.04202	-1.03	8.74204	0.00116902	0.00774451
1128	PDIG_11310	Thioesterase family protein	Thioesterase family protein	231		[]	1.32185	0.402561	6.31766	0.0767668	0.271652	[]	1.22623	0.294226	6.37881	0.542073	0.725678	[]	-1.07679	-0.106731	6.37881	0.824981	0.915357	[DOWN]	-6.60782	-2.72417	6.37881	1.1748e-07	1.16054e-06	[DOWN]	-2.88455	-1.52834	6.37881	0.00193466	0.0115735
1129	PDIG_11320	hypothetical protein	---NA---	53		NA	NA	NA	NA	NA	NA	NA - filtered					NA - filtered						NA - filtered						NA - filtered						NA - filtered
1130	PDIG_11330	hypothetical protein	thioesterase-like superfamily-domain-containing protein	439		[]	1.22325	0.290723	5.00522	0.0639223	0.245078	[]	1.24418	0.315194	4.97584	0.132845	0.329831	[]	1.20918	0.274028	4.97584	0.190172	0.393918	[]	-1.71262	-0.776209	4.97584	0.000258433	0.000949815	[]	-1.29791	-0.376192	4.97584	0.0754166	0.182915
1131	PDIG_11340	Alpha%2Calpha-trehalose phosphate synthase subunit TPS3%2C putative	trehalose 6-phosphate synthase	932		[]	-1.02598	-0.0370085	8.24195	0.884365	0.964941	[]	-1.50632	-0.591029	7.61435	0.0200124	0.103544	[]	-1.18455	-0.244343	7.61435	0.334806	0.555839	[]	-1.62686	-0.702093	7.61435	0.00581971	0.0134648	[]	-1.08772	-0.121306	7.61435	0.632019	0.761164
1132	PDIG_11350	hypothetical protein	Serine-threonine protein kinase 19	379		[]	-1.03947	-0.0558423	6.62694	0.760594	0.904729	[]	-1.00684	-0.00984085	6.91998	0.963532	0.984545	[]	-1.12283	-0.167138	6.91998	0.43336	0.643503	[]	1.2692	0.343918	6.91998	0.106748	0.162486	[]	1.3367	0.418674	6.91998	0.049774	0.136646
1133	PDIG_11360	hypothetical protein	Serine-threonine protein kinase 19	285		[]	-1.53136	-0.614814	3.56701	0.0021513	0.0282723	[]	-1.17205	-0.229031	2.82874	0.316433	0.542392	[]	1.30311	0.381957	2.82874	0.0870207	0.24434	[]	-1.34587	-0.428534	2.82874	0.0624502	0.102922	[]	-1.40936	-0.49504	2.82874	0.0335698	0.102943
1134	PDIG_11370	hypothetical protein	polyamine oxidase	117		[]	-1.5026	-0.58746	3.15923	0.00897269	0.0740203	[]	1.17798	0.236318	3.39958	0.439773	0.649362	[]	-1.48083	-0.566404	3.39958	0.0622942	0.197528	[DOWN]	-2.27159	-1.1837	3.39958	0.000142142	0.000581252	[]	-1.9194	-0.940658	3.39958	0.00235681	0.013604
1135	PDIG_11380	hypothetical protein	---NA---	38		NA	NA	NA	NA	NA	NA	NA - filtered					NA - filtered						NA - filtered						NA - filtered						NA - filtered
1136	PDIG_11390	C2H2 zinc finger protein	Zinc finger, C2H2	605		[]	-1.35675	-0.440159	9.01787	0.226373	0.498779	[]	1.23274	0.301869	9.04893	0.473902	0.675037	[]	-1.39785	-0.483208	9.04893	0.252306	0.468059	[DOWN]	-4.21168	-2.0744	9.04893	2.18415e-06	1.52021e-05	[]	-1.02062	-0.0294435	9.04893	0.944269	0.971251
1137	PDIG_11400	hypothetical protein	DNA-directed RNA polymerase II subunit RPB1	504		[]	1.32577	0.40683	5.09248	0.0293213	0.156139	[]	1.73635	0.79606	4.95063	0.0201698	0.103917	[]	1.91848	0.939961	4.95063	0.0061679	0.0435185	[]	-1.26328	-0.33717	4.95063	0.326498	0.414712	[]	1.03285	0.0466362	4.95063	0.895676	0.942302
1138	PDIG_11410	hypothetical protein	---NA---	30		[]	1.15785	0.211444	0.154825	0.654769	0.844555	[]	1.95352	0.966074	0.411053	0.0124233	0.0755576	[]	1.7094	0.77349	0.411053	0.0509086	0.17463	[DOWN]	-2.12483	-1.08735	0.411053	0.0166122	0.0333078	[]	-1.94923	-0.962905	0.411053	0.034504	0.104584
1139	PDIG_11420	Condensin complex subunit 2	condensin complex component cnd2	866		[]	1.41268	0.49844	6.33996	0.00856702	0.0720372	[]	-1.18502	-0.244914	6.35396	0.281771	0.508436	[]	1.0499	0.0702584	6.35396	0.758237	0.876594	[]	1.62808	0.703173	6.35396	0.00203728	0.00553864	[]	1.29622	0.374311	6.35396	0.0998556	0.223433
1140	PDIG_11430	Sodium/calcium exchanger protein	sodium/calcium exchanger protein	858		[]	1.31764	0.397956	6.59313	0.018194	0.116088	[]	1.41573	0.501547	6.00086	0.0200345	0.103594	[]	1.24291	0.313717	6.00086	0.145749	0.333531	[]	1.12608	0.17131	6.00086	0.427071	0.515596	[]	1.18136	0.240447	6.00086	0.266839	0.433213
1141	PDIG_11440	hypothetical protein	ABC transporter, integral membrane type 1	1129		[]	1.24721	0.318699	1.4828	0.252433	0.527256	[]	1.01529	0.0218966	1.41659	0.964353	0.985144	[]	-1.16927	-0.225604	1.41659	0.534839	0.723033	[]	-1.92369	-0.943878	1.41659	0.00919907	0.0200761	[]	-1.39001	-0.475096	1.41659	0.198119	0.355872
1142	PDIG_11450	Actin cytoskeleton-regulatory complex protein PAN1	Actin cytoskeleton-regulatory complex protein PAN1	1452		[]	1.25334	0.325783	7.22826	0.0859244	0.288659	[]	1.01151	0.0165167	7.01947	0.944428	0.975482	[]	-1.29149	-0.369038	7.01947	0.122243	0.301845	[]	1.15772	0.211282	7.01947	0.375928	0.464825	[]	1.20178	0.26517	7.01947	0.266489	0.433147
1143	PDIG_11460	hypothetical protein	DNA-directed RNA polymerase II subunit RPB11	127		[]	-1.21446	-0.280314	5.17549	0.152302	0.400193	[]	1.11897	0.162175	5.31516	0.366563	0.587046	[]	1.00689	0.00990062	5.31516	0.959123	0.984839	[]	-1.00627	-0.00902212	5.31516	0.962323	0.974378	[]	-1.07375	-0.102656	5.31516	0.570316	0.712746
1144	PDIG_11470	hypothetical protein	RPB11 subunit of Eukaryotic RNA polymerase II	976		[]	-1.06148	-0.086074	8.0048	0.695469	0.866751	[]	-1.24161	-0.312211	7.24863	0.249039	0.474486	[]	-1.46085	-0.546805	7.24863	0.0438114	0.158587	[]	-1.70655	-0.77108	7.24863	0.00460957	0.0110697	[]	-1.06992	-0.0975053	7.24863	0.718751	0.8276
1145	PDIG_11480	Mannosyltransferase PMTI	Glycosyl transferase, family 39	776		[]	1.43387	0.519911	7.83081	0.0285604	0.154011	[]	1.28024	0.356415	7.71406	0.114979	0.302581	[]	1.31907	0.399518	7.71406	0.0773989	0.22761	[]	1.96084	0.97147	7.71406	1.99715e-05	0.000105546	[]	1.30292	0.381749	7.71406	0.0917447	0.209492
1146	PDIG_11490	hypothetical protein	hypothetical protein Pdw03_3178	309		[]	2.34709	1.23088	9.01092	0.104684	0.323585	[UP]	2.84838	1.51014	7.13433	8.21369e-07	6.25668e-05	[]	1.32285	0.403649	7.13433	0.179444	0.379475	[DOWN]	-7.35733	-2.87918	7.13433	6.53581e-19	8.18146e-17	[]	-1.30329	-0.382161	7.13433	0.203929	0.362363
1147	PDIG_11500	hypothetical protein	---NA---	80		NA	NA	NA	NA	NA	NA	[]	-1.13695	-0.185166	2.55709	0.493757	0.690536	[]	1.02281	0.0325352	2.55709	0.911548	0.962745	[]	-1.98653	-0.990251	2.55709	0.000318916	0.00114013	[]	-1.83327	-0.874423	2.55709	0.00144947	0.0092799
1148	PDIG_11510	hypothetical protein	predicted protein	257		[]	-1.32545	-0.406487	3.47308	0.0483295	0.208354	[]	-1.06302	-0.0881699	3.61387	0.697187	0.838203	[]	1.04593	0.0647859	3.61387	0.778046	0.887699	[]	1.72456	0.786231	3.61387	0.000357326	0.00125404	[]	1.25938	0.332711	3.61387	0.132731	0.272114
1149	PDIG_11520	DNA polymerase	DNA polymerase delta catalytic subunit	1104		[]	1.27228	0.347418	4.84709	0.0490024	0.209701	[]	1.05134	0.072236	5.33749	0.77894	0.884982	[]	-1.07538	-0.104849	5.33749	0.685914	0.829563	[]	1.00648	0.00931368	5.33749	0.973241	0.983051	[]	1.03586	0.050835	5.33749	0.844411	0.909474
1150	PDIG_11530	hypothetical protein	PEK/GCN2 protein kinase	784		[]	1.25945	0.332792	5.83644	0.396445	0.666439	[]	-1.07648	-0.106316	6.57402	0.764169	0.877061	[]	-1.17032	-0.226907	6.57402	0.522377	0.715761	[]	-1.12917	-0.175266	6.57402	0.621275	0.695307	[]	1.69909	0.76476	6.57402	0.0317131	0.0984033
1151	PDIG_11540	hypothetical protein	Six-hairpin glycosidase	214		NA	NA	NA	NA	NA	NA	[]	2.08251	1.05832	-0.385983	0.0497065	0.18417	[]	1.45554	0.541551	-0.385983	0.348345	0.567976	[]	1.50691	0.591595	-0.385983	0.324327	0.412641	[]	1.57533	0.655651	-0.385983	0.230922	0.393407
1152	PDIG_11550	hypothetical protein	Six-hairpin glycosidase	971		[]	1.03065	0.0435481	5.41108	0.782283	0.91726	[]	-1.04667	-0.0658065	5.61668	0.781599	0.887086	[]	-1.07159	-0.0997559	5.61668	0.675549	0.823642	[]	-1.1697	-0.226134	5.61668	0.342816	0.431193	[]	-1.23145	-0.300361	5.61668	0.208063	0.366987
1153	PDIG_11560	DNA repair protein (RadR)%2C putative	Zinc finger, RING-type	408		[]	1.25719	0.3302	2.78131	0.168023	0.424643	[]	-1.17086	-0.227574	3.52706	0.460947	0.665283	[]	-1.25904	-0.332325	3.52706	0.270892	0.488806	[]	1.85471	0.891194	3.52706	0.00269946	0.0070211	[]	1.47946	0.565071	3.52706	0.0575558	0.151228
1154	PDIG_11570	Vacuolar sorting protein SNF7 family protein%2C putative	SNF7 family protein	489		[]	1.15727	0.210726	5.65195	0.191848	0.457751	[]	1.34927	0.432178	5.71728	0.049733	0.18417	[]	1.20561	0.269765	5.71728	0.221381	0.431795	[]	1.61133	0.688249	5.71728	0.00182396	0.00504789	[]	1.55653	0.638335	5.71728	0.00385244	0.0198711
1155	PDIG_11580	Retrotransposon polyprotein%2C putative	Retrotransposon polyprotein, putative	1791		NA	NA	NA	NA	NA	NA	NA - filtered					NA - filtered						NA - filtered						NA - filtered						NA - filtered
1156	PDIG_11590	Retrotransposon polyprotein%2C putative	Retrotransposon polyprotein, putative	1822		NA	NA	NA	NA	NA	NA	[]	-2.67843	-1.42139	-0.333059	0.06429	0.214162	[DOWN]	-10.7244	-3.42283	-0.333059	5.68683e-05	0.00144095	[]	-1.21379	-0.279514	-0.333059	0.715734	0.775764	[DOWN]	-4.02161	-2.00777	-0.333059	0.010946	0.0450021
1157	PDIG_11600	hypothetical protein	protein kinase domain protein	41		[]	1.2683	0.342895	0.150099	0.459287	0.717302	[]	1.19269	0.254224	1.20828	0.428658	0.63948	[]	-1.06486	-0.0906575	1.20828	0.804346	0.903337	[]	1.04075	0.0576289	1.20828	0.898904	0.925953	[]	1.58645	0.6658	1.20828	0.033778	0.10328
1158	PDIG_11610	hypothetical protein	protein kinase domain protein	107		[]	1.03	0.0426415	0.584434	0.928834	0.980583	[]	-1.21571	-0.2818	1.13867	0.416638	0.630875	[]	-1.58235	-0.662066	1.13867	0.0612805	0.196599	[]	-1.8044	-0.851517	1.13867	0.0191796	0.0376192	[]	-1.66479	-0.735344	1.13867	0.0424067	0.121678
1159	PDIG_11620	hypothetical protein	TRAPP III complex, Trs85	327		[]	1.03734	0.0528945	5.22132	0.757657	0.904031	[]	1.46327	0.549197	5.35183	0.00389117	0.034904	[]	1.36934	0.453483	5.35183	0.0172347	0.0848283	[]	1.62997	0.704849	5.35183	0.00022024	0.000833929	[]	1.22839	0.296764	5.35183	0.12062	0.255079
1160	PDIG_11630	hypothetical protein	TRAPP III complex, Trs85	367		[]	1.1911	0.252297	4.72761	0.228633	0.501319	[]	1.99857	0.998971	4.3266	0.000580827	0.00868833	[]	1.63643	0.710554	4.3266	0.0143893	0.0751451	[UP]	3.02082	1.59494	4.3266	5.55004e-08	5.73253e-07	[]	1.59475	0.673329	4.3266	0.0209093	0.0726755
1161	PDIG_11640	TRNA nucleotidyltransferase	poly(A) polymerase	577		[]	1.00497	0.00715077	5.46385	0.969915	0.994214	[]	1.97204	0.979688	5.35395	7.05917e-05	0.00180832	[]	1.74275	0.801366	5.35395	0.00113269	0.0134179	[UP]	2.57371	1.36385	5.35395	3.83982e-08	4.13409e-07	[]	1.64136	0.714889	5.35395	0.00372841	0.0193863
1162	PDIG_11650	hypothetical protein	Armadillo-type fold	453		[]	-1.35633	-0.439712	4.4201	0.0276955	0.150643	[]	1.55674	0.638528	3.58466	0.165665	0.374208	[]	1.40413	0.489678	3.58466	0.289398	0.509833	[]	1.95838	0.969663	3.58466	0.0366826	0.065085	[]	-1.02499	-0.035604	3.58466	0.943556	0.971114
1163	PDIG_11660	Polyphosphoinositide phosphatase Fig4	Synaptojanin, N-terminal	1008		[]	1.34907	0.431961	5.44578	0.20266	0.470448	[]	1.13576	0.183657	5.04229	0.425481	0.637461	[]	1.17061	0.227264	5.04229	0.320816	0.542476	[]	-1.03093	-0.0439496	5.04229	0.852945	0.888999	[]	1.57885	0.658874	5.04229	0.00404196	0.0206078
1164	PDIG_11670	Peroxin 12	Peroxisome assembly protein 12	496		[]	1.10869	0.148855	5.49731	0.289485	0.567167	[]	-1.03913	-0.0553798	5.74269	0.745954	0.865447	[]	-1.03292	-0.0467243	5.74269	0.783201	0.890819	[]	1.31676	0.39699	5.74269	0.0182215	0.036086	[]	1.17147	0.228318	5.74269	0.176504	0.328962
1165	PDIG_11680	ATPase synthesis protein 25%2C mitochondrial	ATPase synthesis protein	571		[]	-1.2288	-0.297251	5.58419	0.164969	0.420447	[]	1.22642	0.29445	5.25482	0.191677	0.406885	[]	1.14511	0.195488	5.25482	0.386863	0.602858	[]	1.43225	0.518284	5.25482	0.0217137	0.0418458	[]	-1.0334	-0.0473933	5.25482	0.838471	0.90626
1166	PDIG_11690	Nonsense-mediated mRNA decay protein 3	nonsense-mediated mRNA decay protein 3	293		[DOWN]	-2.08516	-1.06016	6.96843	7.43682e-05	0.00239329	[]	-1.23824	-0.308291	6.16297	0.235934	0.45986	[]	-1.3214	-0.40207	6.16297	0.122355	0.301845	[]	-1.01184	-0.0169794	6.16297	0.948168	0.963213	[DOWN]	-2.3061	-1.20545	6.16297	5.12184e-06	9.87515e-05
1167	PDIG_11700	hypothetical protein	Nucleotide-binding, alpha-beta plait	329		[]	-1.87639	-0.907957	6.37801	4.42856e-08	4.24516e-06	[]	-1.31755	-0.397857	6.11278	0.0774804	0.238907	[]	-1.88805	-0.916894	6.11278	5.32468e-05	0.00138368	[]	-1.53098	-0.614455	6.11278	0.00653773	0.0149081	[]	-1.41271	-0.498469	6.11278	0.0272439	0.0882558
1168	PDIG_11710	hypothetical protein	Mitochondrial carrier protein	406		[]	1.01189	0.0170547	5.71596	0.957928	0.990382	[]	-1.35035	-0.433332	6.11386	0.233895	0.457375	[]	-1.66988	-0.739742	6.11386	0.0431167	0.157021	[]	1.09921	0.136462	6.11386	0.708033	0.769007	[]	1.81764	0.862066	6.11386	0.0184284	0.0667882
1169	PDIG_11720	hypothetical protein	DDT domain protein	998		[]	1.10222	0.140406	5.54876	0.466912	0.723434	[]	-1.03907	-0.0552922	5.69431	0.721568	0.853928	[]	1.00504	0.00724586	5.69431	0.965589	0.987851	[]	1.05703	0.0800178	5.69431	0.608716	0.684265	[]	-1.28842	-0.365598	5.69431	0.0191431	0.068554
1170	PDIG_11730	Glucosyltransferase	dolichyl pyrophosphate Glc1Man9GlcNAc2 alpha-1,3-glucosyltransferase	503		[]	1.17475	0.232352	4.74236	0.269377	0.546535	[]	1.05259	0.0739487	5.12614	0.798948	0.896905	[]	-1.02504	-0.0356857	5.12614	0.902712	0.957527	[]	1.45104	0.537088	5.12614	0.06208	0.102392	[]	-1.05213	-0.0733153	5.12614	0.801832	0.884399
1171	PDIG_11740	hypothetical protein	Concanavalin A-like lectin/glucanase, subgroup	421		[]	1.40669	0.492302	5.47486	0.0440295	0.198168	[]	1.47246	0.558224	6.18582	0.0221926	0.110594	[]	1.49174	0.577	6.18582	0.0180842	0.0877031	[]	1.80742	0.853934	6.18582	0.00048781	0.0016411	[]	1.2489	0.320659	6.18582	0.189118	0.344436
1172	PDIG_11750	hypothetical protein	Zinc finger, PHD-finger	988		[]	-1.01036	-0.014869	4.90951	0.948634	0.98673	[]	1.20719	0.271656	4.70939	0.156229	0.361524	[]	1.08333	0.115472	4.70939	0.550568	0.733085	[]	1.18475	0.244585	4.70939	0.204336	0.281684	[]	-1.53079	-0.614273	4.70939	0.00164729	0.010296
1173	PDIG_11760	hypothetical protein	Winged helix-turn-helix transcription repressor DNA-binding	405		[]	-1.00314	-0.00452925	7.56298	0.984218	1	[]	1.2624	0.336174	8.16999	0.480446	0.679525	[]	1.20542	0.269541	8.16999	0.571506	0.75023	[UP]	3.39558	1.76366	8.16999	0.000315504	0.00112938	[]	1.93027	0.948799	8.16999	0.0480633	0.13317
1174	PDIG_11770	hypothetical protein	---NA---	60		NA	NA	NA	NA	NA	NA	NA - filtered					NA - filtered						NA - filtered						NA - filtered						NA - filtered
1175	PDIG_11780	SWI-SNF complex subunit (Snf5)%2C putative	SWI-SNF complex subunit (Snf5), putative	782		[]	1.2312	0.300063	6.66609	0.0566667	0.228032	[]	-1.27932	-0.355378	6.87024	0.0971078	0.275895	[]	-1.35436	-0.437612	6.87024	0.0411278	0.152157	[]	1.18093	0.239922	6.87024	0.26201	0.34557	[]	1.20662	0.270973	6.87024	0.205257	0.36372
1176	PDIG_11790	Sister chromatid cohesion and DNA repair protein (BimD)%2C putative	Sister chromatid cohesion and DNA repair protein (BimD), putative	1491		[]	1.26159	0.335245	5.10799	0.054477	0.223288	[]	1.24125	0.311796	5.46806	0.135563	0.333345	[]	1.07259	0.101099	5.46806	0.632219	0.7933	[UP]	2.92709	1.54947	5.46806	2.36783e-13	9.50192e-12	[]	1.7792	0.831232	5.46806	7.42771e-05	0.000867296
1177	PDIG_11800	MFS multidrug transporter%2C putative	Major facilitator superfamily domain, general substrate transporter	503		[]	-1.38266	-0.467449	5.40619	0.141882	0.386124	[]	-1.01202	-0.0172335	3.31589	0.977253	0.991798	[]	-1.05972	-0.0836785	3.31589	0.840256	0.923742	[]	1.12019	0.16374	3.31589	0.695884	0.758957	[]	-1.42295	-0.508881	3.31589	0.227161	0.389697
1178	PDIG_11810	Cdc48p	cell division control protein 48	819		[]	1.31073	0.390368	10.1685	0.148742	0.396062	[]	-1.49343	-0.578632	10.2562	0.0475235	0.179621	[]	-1.2653	-0.339475	10.2562	0.243975	0.459274	[]	-1.26959	-0.344362	10.2562	0.237282	0.318975	[]	1.05686	0.079789	10.2562	0.784028	0.872796
1179	PDIG_11820	Peroxin 11C	Peroxisomal biogenesis factor 11	304		[]	1.1267	0.172103	3.89011	0.370659	0.645528	[]	-1.03103	-0.0440901	4.38721	0.860552	0.931284	[]	-1.4551	-0.541117	4.38721	0.032189	0.129482	[]	-1.27397	-0.349331	4.38721	0.167448	0.237467	[]	-1.0477	-0.0672288	4.38721	0.796315	0.881488
1180	PDIG_11830	hypothetical protein	Peroxisomal biogenesis factor 11	536		NA	NA	NA	NA	NA	NA	[DOWN]	-7.29482	-2.86687	-1.08081	0.00107722	0.0133254	[DOWN]	-10.6721	-3.41577	-1.08081	0.000206699	0.0038524	[]	-1.90193	-0.927468	-1.08081	0.236079	0.317663	[]	-1.31252	-0.392339	-1.08081	0.630627	0.760044
1181	PDIG_11840	Peroxisomal membrane protein A	integral membrane protein 25D9-6	238		[]	1.10642	0.145895	6.66355	0.386064	0.658473	[]	1.42301	0.508949	7.04595	0.0268301	0.12446	[]	1.26367	0.337623	7.04595	0.141586	0.32797	[]	-1.02745	-0.0390667	7.04595	0.865394	0.898052	[]	1.12407	0.168727	7.04595	0.463392	0.628282
1182	PDIG_11850	hypothetical protein	Defective-in-cullin neddylation protein	269		[]	1.07536	0.104815	6.60408	0.550814	0.782432	[]	1.16932	0.225673	6.61658	0.250417	0.476165	[]	1.35817	0.441668	6.61658	0.0245072	0.108351	[]	1.1027	0.141047	6.61658	0.472893	0.560288	[]	-1.04211	-0.0595143	6.61658	0.762625	0.858772
1183	PDIG_11860	Nip7p	Pseudouridine synthase/archaeosine transglycosylase	184		[DOWN]	-2.80822	-1.48965	6.45332	3.12388e-16	1.27267e-12	[]	-1.24888	-0.320637	5.66987	0.169172	0.379089	[]	-1.58445	-0.663978	5.66987	0.00451263	0.0352397	[]	1.23322	0.30243	5.66987	0.193439	0.268871	[]	-1.49847	-0.583488	5.66987	0.0128088	0.0506492
1184	PDIG_11870	hypothetical protein	Nucleolar complex-associated protein 3	698		[]	-1.86281	-0.897478	6.11373	4.10215e-05	0.0015056	[]	-1.03594	-0.0509339	5.50797	0.852766	0.926964	[]	-1.33548	-0.41736	5.50797	0.120782	0.299526	[]	1.78894	0.839103	5.50797	0.00181824	0.00503617	[]	1.05926	0.0830627	5.50797	0.75735	0.855474
1185	PDIG_11880	hypothetical protein	hypothetical protein Pdw03_6290	570		[]	-1.30627	-0.385454	-0.357775	0.378993	0.653	[]	-1.08533	-0.118133	-0.335319	0.826965	0.913371	[]	1.01682	0.0240673	-0.335319	1	1	[DOWN]	-2.12906	-1.09022	-0.335319	0.0193585	0.0378637	[]	-1.95355	-0.966099	-0.335319	0.0345656	0.104696
1186	PDIG_11890	hypothetical protein	PT repeat family protein	1977		[]	1.08211	0.113849	8.37689	0.579981	0.802051	[]	-1.30422	-0.383183	7.53052	0.0943499	0.270627	[]	-1.20146	-0.264794	7.53052	0.247223	0.462929	[]	1.50348	0.58831	7.53052	0.0102954	0.022154	[]	1.11533	0.157466	7.53052	0.491534	0.650749
1187	PDIG_11900	SutA	sulfate anion transporter	816		[]	1.75442	0.810995	5.04817	0.00256357	0.0318395	[]	1.1179	0.160786	4.36052	0.784753	0.889182	[]	1.53817	0.621212	4.36052	0.289055	0.509536	[]	-1.05842	-0.0819124	4.36052	0.890346	0.919056	[]	1.10107	0.138903	4.36052	0.812765	0.891533
1188	PDIG_11910	hypothetical protein	hypothetical protein PEX2_041980	137		[]	-1.26385	-0.337824	3.6773	0.342688	0.619315	[DOWN]	-2.18185	-1.12555	3.79947	0.00473306	0.0397896	[]	-1.80387	-0.851092	3.79947	0.0317504	0.12837	[DOWN]	-3.80367	-1.92739	3.79947	2.603e-06	1.76629e-05	[DOWN]	-2.65043	-1.40623	3.79947	0.000491426	0.00391414
1189	PDIG_11920	Putative ATP synthase protein 9	ATPase, F0/V0 complex, subunit C	150		[]	-1.1681	-0.224167	10.1076	0.261601	0.538129	[]	-1.2461	-0.317418	10.0445	0.169674	0.379785	[]	-1.06776	-0.0945898	10.0445	0.682152	0.82771	[UP]	2.13355	1.09326	10.0445	2.84159e-06	1.90507e-05	[]	1.5112	0.595697	10.0445	0.0101269	0.0423612
1190	PDIG_11930	hypothetical protein	Siderophore iron transporter mirC	255		[]	-1.14153	-0.190965	5.3382	0.590869	0.809702	[UP]	2.19705	1.13557	4.14254	0.000337227	0.00591309	[UP]	2.41092	1.26959	4.14254	6.23987e-05	0.00154312	[DOWN]	-28.4977	-4.83277	4.14254	1.56898e-32	1.87987e-29	[DOWN]	-4.54358	-2.18383	4.14254	1.19823e-10	1.73269e-08
1191	PDIG_11940	hypothetical protein	---NA---	90		[]	1.85021	0.887688	0.698495	0.108424	0.329847	[]	1.72193	0.784023	1.54218	0.149549	0.35355	[]	1.62875	0.703764	1.54218	0.19327	0.398073	[DOWN]	-44.0752	-5.4619	1.54218	1.91431e-12	6.08156e-11	[DOWN]	-11.2176	-3.48769	1.54218	1.13132e-07	4.58376e-06
1192	PDIG_11950	hypothetical protein	PDZ-binding protein, CRIPT	124		[]	-1.54802	-0.630426	5.83396	0.000797391	0.0136586	[]	-1.49876	-0.583771	5.63135	0.0610681	0.207747	[]	-1.67185	-0.741445	5.63135	0.017556	0.0858419	[DOWN]	-3.22716	-1.69027	5.63135	1.24163e-07	1.21818e-06	[DOWN]	-2.83654	-1.50413	5.63135	2.18748e-06	4.9186e-05
1193	PDIG_11960	50S ribosomal subunit L30	50S ribosomal subunit L30	336		[]	-1.70083	-0.766236	6.29181	1.39024e-06	7.97726e-05	[]	-1.08851	-0.12236	6.42343	0.476221	0.67673	[]	-1.27272	-0.34792	6.42343	0.0422321	0.154808	[]	1.7508	0.808017	6.42343	2.35765e-06	1.62212e-05	[]	1.28857	0.365773	6.42343	0.0323109	0.0998496
1194	PDIG_11970	CAF1 family ribonuclease%2C putative	CAF1 family ribonuclease, putative	553		[]	1.10605	0.14542	3.81157	0.510354	0.754295	[]	1.02599	0.0370117	3.54222	0.892003	0.948792	[]	-1.13797	-0.186468	3.54222	0.458102	0.664378	[]	-1.88244	-0.912604	3.54222	0.000359742	0.00126135	[]	-1.58664	-0.665974	3.54222	0.00881246	0.0379805
1195	PDIG_11980	Peroxin 26	Peroxin 26	433		[]	1.01963	0.0280492	4.91886	0.890039	0.966444	[]	-1.36674	-0.450734	5.60972	0.0394799	0.15996	[]	-1.67649	-0.745445	5.60972	0.000707581	0.00960272	[]	1.46044	0.546408	5.60972	0.0124103	0.0258984	[]	1.43976	0.525829	5.60972	0.0161321	0.0601066
3864	PDIG_38700	hypothetical protein	Uncharacterized conserved protein UCP033271	432		[]	-1.00719	-0.0103408	3.83103	0.969817	0.994214	[]	-1.30917	-0.388656	4.70006	0.204899	0.422182	[]	-1.02921	-0.0415311	4.70006	0.896492	0.954052	[UP]	5.48482	2.45544	4.70006	9.59595e-15	4.90739e-13	[UP]	4.27187	2.09487	4.70006	2.44167e-11	4.99471e-09
961	PDIG_09640	Phospholipase D (PLD)%2C putative	Phospholipase D family	1125		[]	1.26462	0.338709	7.50042	0.309767	0.587108	[UP]	2.28516	1.1923	7.85759	5.5675e-05	0.00148237	[]	1.26459	0.338674	7.85759	0.247112	0.462824	[UP]	2.3472	1.23094	7.85759	3.22406e-05	0.000160476	[UP]	4.26432	2.09232	7.85759	5.34345e-12	1.28044e-09
1198	PDIG_12010	Actin monomer binding protein%2C putative	Actin monomer binding protein, putative	341		[]	1.23888	0.309037	6.31383	0.143367	0.387894	[]	1.38594	0.470869	6.87097	0.0465517	0.177612	[]	1.49207	0.577319	6.87097	0.0147333	0.076544	[UP]	2.63039	1.39528	6.87097	6.00172e-09	7.76796e-08	[]	1.59769	0.675992	6.87097	0.00436195	0.021946
1199	PDIG_12020	hypothetical protein	Pinin/SDK/MemA protein	339		[]	-1.08413	-0.116543	5.19039	0.419405	0.683672	[]	1.06867	0.0958126	5.65396	0.61245	0.779113	[]	-1.02935	-0.0417402	5.65396	0.827305	0.91623	[]	1.42685	0.512831	5.65396	0.00641475	0.0146675	[]	1.4178	0.503652	5.65396	0.00748809	0.0334412
1200	PDIG_12030	Pre-mRNA splicing factor ini1%2C putative	PHD finger-like domain-containing protein	108		[]	-1.13414	-0.181597	4.41336	0.268445	0.545595	[]	-1.01014	-0.0145497	4.47764	0.945695	0.97631	[]	-1.00662	-0.00951209	4.47764	0.965118	0.987527	[]	1.38514	0.470035	4.47764	0.0122149	0.0255797	[]	1.42748	0.513472	4.47764	0.0063017	0.0293135
1201	PDIG_12040	Epoxide hydrolase%2C putative	epoxide hydrolase	336		[]	1.09013	0.124504	5.89994	0.608583	0.820714	[]	-1.11787	-0.160758	5.19253	0.630943	0.793254	[]	1.33898	0.421129	5.19253	0.208372	0.416483	[]	1.24911	0.320906	5.19253	0.337648	0.425971	[]	1.00441	0.00635289	5.19253	0.985393	0.994763
1202	PDIG_12050	hypothetical protein	Saccharopine dehydrogenase / Homospermidine synthase	412		[]	-1.71391	-0.777295	5.63068	0.0113377	0.0853785	[]	-1.05536	-0.0777399	4.93857	0.754487	0.87185	[]	-1.16915	-0.225459	4.93857	0.365401	0.583515	[]	-1.02525	-0.0359726	4.93857	0.886649	0.916142	[]	1.10821	0.148229	4.93857	0.551007	0.698714
1203	PDIG_12060	60S ribosomal protein L37a	60S ribosomal protein L43	92		[]	-1.54865	-0.631011	9.37001	0.00416078	0.0442008	[]	1.38965	0.474718	9.14939	0.262404	0.488411	[]	-1.04116	-0.0581879	9.14939	0.890607	0.950888	[UP]	2.28142	1.18993	9.14939	0.00547533	0.0127737	[]	1.32395	0.404846	9.14939	0.338942	0.509726
1204	PDIG_12070	hypothetical protein	Zinc finger, PHD-type	537		[]	1.1049	0.143922	5.80011	0.439573	0.701488	[]	-1.05522	-0.0775464	5.47845	0.759128	0.874063	[]	1.04572	0.0645	5.47845	0.796898	0.898935	[]	1.07934	0.110146	5.47845	0.659498	0.728079	[]	1.03356	0.0476274	5.47845	0.851461	0.913431
1205	PDIG_12080	hypothetical protein	Major facilitator superfamily domain, general substrate transporter	191		[]	-1.31234	-0.392136	1.54966	0.255265	0.531437	[]	-1.90608	-0.930611	1.4245	0.10212	0.284559	[]	-2.23158	-1.15807	1.4245	0.0448157	0.160834	[]	-2.05945	-1.04226	1.4245	0.0723826	0.116395	[]	1.02878	0.0409392	1.4245	0.958079	0.979808
1206	PDIG_12090	putative metabolite transport protein GIT1	Major facilitator superfamily domain, general substrate transporter	110		[DOWN]	-2.49833	-1.32097	0.610305	0.00411363	0.0439291	[]	-2.5515	-1.35135	0.156712	0.0993966	0.279704	[]	-2.74975	-1.4593	0.156712	0.0781287	0.229274	[]	-2.59985	-1.37843	0.156712	0.0947176	0.146571	[]	1.1782	0.236589	0.156712	0.765564	0.860349
1207	PDIG_12100	Lipase/esterase%2C putative	Lipase/esterase, putative	360		[]	1.14593	0.196522	0.265006	0.613712	0.823538	[]	-1.52314	-0.607046	0.962635	0.104587	0.287804	[]	-1.85524	-0.891604	0.962635	0.0149559	0.0772857	[UP]	2.10021	1.07053	0.962635	0.00120257	0.00352656	[]	1.37458	0.458995	0.962635	0.191588	0.347456
1208	PDIG_12110	hypothetical protein	Transcription factor, enhancer of yellow 2	162		[]	-1.14612	-0.196753	4.15038	0.265009	0.541856	[]	1.01773	0.0253481	4.59227	0.91051	0.957789	[]	-1.22694	-0.295062	4.59227	0.203796	0.410775	[]	1.20361	0.267366	4.59227	0.248142	0.330869	[]	-1.03595	-0.0509504	4.59227	0.830264	0.901064
1209	PDIG_12120	Ste50p	MAPKKK cascade protein kinase regulator Ste50	511		[]	1.52757	0.611236	5.47165	0.000213609	0.00528329	[DOWN]	-2.02723	-1.01951	5.95608	0.000140003	0.00305782	[]	-1.33434	-0.416127	5.95608	0.116905	0.294794	[]	-1.08985	-0.124135	5.95608	0.640176	0.711311	[]	1.0649	0.0907113	5.95608	0.732541	0.838597
1210	PDIG_12130	C6 transcription factor%2C putative	Transcription factor, fungi	426		[]	1.1067	0.146267	4.94477	0.767584	0.908112	[]	-1.25593	-0.328762	4.65502	0.413782	0.627973	[]	-1.28526	-0.362055	4.65502	0.369222	0.587826	[]	-1.92818	-0.94724	4.65502	0.0197972	0.0385868	[]	1.31452	0.394531	4.65502	0.327651	0.498425
1211	PDIG_12140	Sorbitol/xylitol dehydrogenase%2C putative	Polyketide synthase, enoylreductase	369		[]	1.13607	0.184056	3.92729	0.627575	0.832408	[DOWN]	-5.87905	-2.55558	5.68968	2.29e-16	4.80157e-13	[DOWN]	-2.47168	-1.30549	5.68968	1.03044e-05	0.000405741	[UP]	3.88535	1.95805	5.68968	5.41435e-11	1.17948e-09	[]	1.21426	0.280072	5.68968	0.334794	0.505475
1212	PDIG_12150	hypothetical protein	vacuolar protein	620		[]	1.07076	0.0986408	2.5292	0.66695	0.851984	[]	-1.1613	-0.215736	2.79028	0.455781	0.661699	[]	-1.07292	-0.101538	2.79028	0.727816	0.855648	[]	1.42837	0.51437	2.79028	0.072051	0.11592	[]	1.00842	0.0120986	2.79028	0.976322	0.990015
1213	PDIG_12160	Chitin deacetylase%2C putative	Chitin deacetylase	458		[]	1.84869	0.886504	2.58918	0.00104016	0.0167826	[]	-1.28418	-0.360853	3.15206	0.196874	0.413479	[]	-1.27285	-0.348066	3.15206	0.213302	0.421527	[DOWN]	-2.90662	-1.53934	3.15206	1.63581e-07	1.5555e-06	[]	-1.78073	-0.832472	3.15206	0.00349479	0.0183882
1214	PDIG_12170	hypothetical protein	Armadillo-like helical	303		[]	1.37893	0.463547	4.91071	0.00307263	0.0361788	[]	-1.05198	-0.073112	5.17658	0.739477	0.862019	[]	1.27406	0.349437	5.17658	0.100023	0.265514	[UP]	2.00487	1.00351	5.17658	2.46817e-06	1.68874e-05	[]	1.68955	0.756637	5.17658	0.000378707	0.00318577
1215	PDIG_12180	hypothetical protein	hypothetical protein Pdw03_6262	67		[]	-1.28487	-0.361621	4.68958	0.0655851	0.247673	[]	-1.05092	-0.0716534	4.02961	0.755241	0.871966	[]	1.26088	0.334435	4.02961	0.136445	0.321567	[]	-1.11723	-0.159926	4.02961	0.48764	0.574266	[]	1.47454	0.560261	4.02961	0.0131729	0.0516621
1216	PDIG_12190	hypothetical protein	hypothetical protein Pdw03_6262	125		[]	-1.25077	-0.322822	6.67105	0.236154	0.509852	[]	-1.29578	-0.373823	6.52559	0.175232	0.385741	[]	1.0962	0.132517	6.52559	0.630216	0.791507	[]	-1.49736	-0.582422	6.52559	0.0351421	0.0627367	[]	1.19426	0.256113	6.52559	0.35273	0.525275
1217	PDIG_12200	hypothetical protein	fungal-specific transcription factor domain-containing protein	221		NA	NA	NA	NA	NA	NA	NA - filtered					NA - filtered						NA - filtered						NA - filtered						NA - filtered
1218	PDIG_12210	Ceramide synthase membrane component (LAG1)%2C putative	TRAM1-like protein	415		[]	-1.42386	-0.509804	5.65639	0.00360388	0.0399516	[]	-1.46585	-0.551739	5.75209	0.0168694	0.0926544	[]	-1.88583	-0.915197	5.75209	7.81091e-05	0.00182812	[]	1.48045	0.566036	5.75209	0.013688	0.0282068	[]	-1.26817	-0.342746	5.75209	0.13689	0.277452
3545	PDIG_35500	Catalase	Catalase, mono-functional, heme-containing	490		[]	1.26077	0.334308	4.74518	0.420205	0.683672	[]	1.66604	0.736419	5.96162	0.173478	0.384791	[]	1.35617	0.439534	5.96162	0.415574	0.628343	[UP]	12.4962	3.64342	5.96162	8.27874e-10	1.33015e-08	[UP]	4.17346	2.06124	5.96162	0.000215531	0.00203336
1220	PDIG_12230	hypothetical protein	Alkaline phosphatase-like, alpha/beta/alpha	902		[]	1.10404	0.142796	6.94723	0.708716	0.875498	[]	1.22477	0.292509	6.99225	0.448559	0.655791	[]	-1.25535	-0.328092	6.99225	0.395301	0.610106	[]	-1.16908	-0.225371	6.99225	0.559467	0.639271	[]	1.57576	0.656051	6.99225	0.0900026	0.206639
1221	PDIG_12240	hypothetical protein	hypothetical protein EN45_081360	72		NA	NA	NA	NA	NA	NA	NA - filtered					NA - filtered						NA - filtered						NA - filtered						NA - filtered
1222	PDIG_12250	hypothetical protein	Kyphoscoliosis peptidase	735		[]	1.33809	0.42017	5.70655	0.0490543	0.209813	[]	-1.50539	-0.59014	6.1393	0.0339094	0.145351	[]	-1.53041	-0.61392	6.1393	0.0272775	0.116366	[]	-1.1834	-0.242939	6.1393	0.381281	0.469782	[]	1.00406	0.00584146	6.1393	0.983975	0.99393
1223	PDIG_12260	GTP binding protein (SPG1)%2C putative	GTP binding protein (SPG1), putative	362		[]	1.31397	0.393936	5.3512	0.0198056	0.12207	[]	1.20273	0.266318	5.53814	0.367911	0.58863	[]	1.18732	0.24771	5.53814	0.402875	0.61646	[]	1.24932	0.32114	5.53814	0.278504	0.363668	[]	1.22189	0.289109	5.53814	0.329354	0.499691
1224	PDIG_12270	Ribosome biogenesis protein (Rrb1)%2C putative	Histone-binding protein RBBP4	493		[]	-1.84051	-0.880109	5.95995	8.10872e-07	5.08229e-05	[]	-1.41949	-0.505368	5.27632	0.181574	0.393847	[]	-1.58098	-0.660817	5.27632	0.0809395	0.23376	[UP]	2.20119	1.13828	5.27632	0.00275532	0.00713457	[]	-1.16494	-0.22026	5.27632	0.561639	0.706534
1225	PDIG_12280	C2H2 transcription factor (AmdX)%2C putative	C2H2 transcription factor (AmdX), putative	1170		[]	1.38111	0.465831	7.66779	0.0258865	0.144944	[]	-1.41805	-0.503909	7.66971	0.0390926	0.159006	[]	-1.27686	-0.352601	7.66971	0.148152	0.337009	[]	1.56124	0.642689	7.66971	0.008521	0.0187623	[]	1.78906	0.839199	7.66971	0.000612713	0.00465895
1226	PDIG_12290	hypothetical protein	hypothetical protein Pdw03_6252	800		[]	1.29674	0.374888	4.54943	0.0331947	0.167461	[]	1.17907	0.237651	4.92626	0.178791	0.390398	[]	1.1217	0.165683	4.92626	0.349385	0.569138	[]	1.0113	0.0162091	4.92626	0.934091	0.953997	[]	1.32499	0.405986	4.92626	0.0216398	0.0745351
1227	PDIG_12300	Vacuolar protein sorting protein (VPS11)%2C putative	Vacuolar protein sorting protein (VPS11), putative	1001		[]	1.27123	0.346227	6.25868	0.0778769	0.273391	[]	-1.09229	-0.127352	6.19569	0.494322	0.691139	[]	1.16658	0.22228	6.19569	0.231165	0.444498	[]	1.2023	0.265799	6.19569	0.152486	0.219704	[]	-1.08358	-0.115805	6.19569	0.535175	0.686212
1228	PDIG_12310	Na+/H+ antiporter Nha1	Naﱿ antiporter Nha1	1095		[]	1.19787	0.260468	6.49231	0.153591	0.40253	[]	1.16823	0.224327	6.19729	0.22797	0.450091	[]	1.14422	0.194359	6.19729	0.296897	0.516613	[]	1.5393	0.622279	6.19729	0.000839667	0.0025948	[]	1.43364	0.519683	6.19729	0.00530692	0.0256833
1229	PDIG_12320	Sorting nexin mvp1	sorting nexin mvp-1	732		[]	1.12838	0.174251	6.32186	0.249602	0.52478	[]	1.17504	0.232708	6.50958	0.141722	0.341779	[]	1.19728	0.259762	6.50958	0.100723	0.266557	[]	1.67692	0.74581	6.50958	2.54211e-06	1.7348e-05	[]	1.62417	0.6997	6.50958	1.02247e-05	0.000171853
1230	PDIG_12330	hypothetical protein	FMN-binding split barrel-like protein	132		[]	1.29263	0.370315	1.72229	0.269976	0.546832	[DOWN]	-10.4066	-3.37942	2.34757	6.0752e-07	4.99537e-05	[DOWN]	-4.28292	-2.09859	2.34757	0.000948564	0.0118563	[]	-1.69636	-0.762445	2.34757	0.214123	0.292626	[]	-2.61155	-1.38491	2.34757	0.0255388	0.0838005
1231	PDIG_12340	hypothetical protein	ATPase, AAA-type, core	1177		[]	1.26399	0.337986	5.39299	0.035624	0.174273	[]	1.11512	0.157198	5.40816	0.354341	0.576612	[]	1.03846	0.0544423	5.40816	0.750359	0.870678	[]	-1.27316	-0.348419	5.40816	0.0414817	0.0721798	[]	-1.28207	-0.358474	5.40816	0.0362536	0.10867
1232	PDIG_12350	hypothetical protein	WD repeat and HMG-box DNA-binding protein 1	930		[]	-1.75576	-0.812093	6.84243	7.21868e-05	0.00234334	[]	-1.21546	-0.281502	6.11597	0.300344	0.5275	[]	-1.42789	-0.51388	6.11597	0.0586115	0.191384	[]	1.95265	0.965433	6.11597	0.000397744	0.00137732	[]	-1.01268	-0.0181753	6.11597	0.948463	0.973655
1233	PDIG_12360	putative leucine-rich repeat protein	adenylate cyclase	1742		[]	1.35258	0.435716	5.93618	0.00800524	0.069096	[]	-1.43368	-0.519721	5.49528	0.0124099	0.0755312	[]	1.07732	0.107448	5.49528	0.60363	0.771392	[]	-1.49404	-0.579218	5.49528	0.00540476	0.0126443	[]	-1.51951	-0.603606	5.49528	0.00380248	0.0196861
1234	PDIG_12370	hypothetical protein	Major facilitator superfamily domain, general substrate transporter	506		[]	1.54168	0.624499	7.15127	0.0145598	0.100181	[]	1.93412	0.951675	6.57574	0.00655951	0.0484055	[UP]	2.48736	1.31462	6.57574	0.000192732	0.00365712	[DOWN]	-2.72766	-1.44766	6.57574	4.62199e-05	0.000219879	[]	-1.79992	-0.847929	6.57574	0.0154933	0.0582178
1235	PDIG_12380	hypothetical protein	Alkaline phosphatase-like, alpha/beta/alpha	707		[]	-1.59893	-0.677106	6.03599	0.000471553	0.00946828	[]	-1.1922	-0.253625	5.82413	0.295414	0.522817	[]	-1.61656	-0.692931	5.82413	0.00426195	0.0342385	[]	1.72402	0.785781	5.82413	0.00115014	0.0033882	[]	1.06916	0.0964792	5.82413	0.690511	0.806859
1236	PDIG_12390	hypothetical protein	transposable element tc3 transposase	153		[]	-1.07792	-0.108252	0.437813	0.811482	0.929815	[]	1.54455	0.627188	1.9713	0.0308948	0.137316	[]	1.14348	0.193432	1.9713	0.520461	0.714552	[DOWN]	-2.19473	-1.13404	1.9713	0.000349792	0.00123421	[]	-1.19519	-0.257239	1.9713	0.413303	0.58346
1237	PDIG_12400	hypothetical protein	S-adenosyl-L-methionine-dependent methyltransferase	351		[]	1.02298	0.0327807	5.68057	0.903274	0.970023	[]	-1.42512	-0.511088	6.11878	0.00931909	0.0617372	[]	-1.37469	-0.459106	6.11878	0.0195861	0.092807	[]	1.83151	0.873037	6.11878	8.8932e-06	5.24893e-05	[]	1.47425	0.55998	6.11878	0.00429669	0.0217086
1238	PDIG_12410	hypothetical protein	Cullin-associated NEDD8-dissociated protein 1, C-terminal part	1034		[]	1.40578	0.491369	6.84419	0.00924024	0.0755207	[]	-1.07915	-0.109902	6.89877	0.607299	0.776103	[]	1.13534	0.183121	6.89877	0.390325	0.605922	[]	1.56704	0.648041	6.89877	0.00241815	0.0063857	[]	1.27394	0.349297	6.89877	0.101406	0.226083
1239	PDIG_12420	hypothetical protein	hypothetical protein PITC_017670	58		NA	NA	NA	NA	NA	NA	NA - filtered					NA - filtered						NA - filtered						NA - filtered						NA - filtered
1240	PDIG_12430	RNA lariat debranching enzyme%2C putative	RNA lariat debranching enzyme, putative	729		[]	-1.08157	-0.113122	5.96448	0.482574	0.735093	[]	-1.01406	-0.0201367	5.85559	0.954956	0.98008	[]	-1.55516	-0.637059	5.85559	0.0621831	0.197474	[]	-1.22601	-0.29397	5.85559	0.388199	0.477254	[]	-1.25927	-0.332587	5.85559	0.329348	0.499691
1241	PDIG_12440	Protein required for cell viability%2C putative	Protein required for cell viability, putative	1156		[]	1.04384	0.0618977	5.69277	0.685275	0.862039	[]	1.15336	0.205843	5.22223	0.286484	0.513515	[]	1.19415	0.255986	5.22223	0.184435	0.384974	[]	1.19721	0.259675	5.22223	0.179153	0.251474	[]	1.00835	0.0120014	5.22223	0.949521	0.974145
1242	PDIG_12450	hypothetical protein	hypothetical protein PEX2_029860	139		[]	1.20077	0.263964	2.30814	0.496991	0.744428	[]	-1.76888	-0.822839	2.85875	0.0104842	0.0670716	[]	-1.4734	-0.559152	2.85875	0.0801255	0.23253	[]	1.09592	0.132142	2.85875	0.675494	0.741718	[]	-1.26304	-0.336904	2.85875	0.298776	0.468818
1243	PDIG_12460	Zinc finger protein ZPR1	Zinc finger protein ZPR1	477		[]	-1.22703	-0.295168	10.1405	0.691613	0.864702	[DOWN]	-3.30985	-1.72677	10.4667	0.0016893	0.0186915	[DOWN]	-3.02967	-1.59916	10.4667	0.00351281	0.02985	[DOWN]	-2.62336	-1.39142	10.4667	0.0106501	0.0227632	[]	-1.46677	-0.552643	10.4667	0.30294	0.473865
1244	PDIG_12470	hypothetical protein	Acyltransferase 3	456		[]	-1.05407	-0.0759694	1.80879	0.889131	0.965823	[]	1.60762	0.684926	2.141	0.152018	0.355908	[]	1.33675	0.418727	2.141	0.385008	0.601828	[DOWN]	-6.43437	-2.6858	2.141	6.94777e-07	5.53907e-06	[]	-1.90399	-0.929022	2.141	0.0587516	0.153457
1245	PDIG_12480	hypothetical protein	Heavy metal tolerance protein	777		[]	1.43873	0.524796	4.35295	0.0177248	0.113628	[]	-1.43118	-0.517204	5.04285	0.296967	0.524143	[]	-2.04028	-1.02877	5.04285	0.0393296	0.148526	[DOWN]	-3.7524	-1.90781	5.04285	0.000194197	0.000751605	[]	-2.29705	-1.19978	5.04285	0.0167065	0.0618893
1246	PDIG_12490	hypothetical protein	Glycosyl transferase, family 1	1299		[]	-1.46338	-0.549309	2.7659	0.307414	0.5851	[]	-1.09404	-0.129669	3.84291	0.830927	0.91533	[]	-2.51383	-1.32989	3.84291	0.0287317	0.120137	[DOWN]	-4.07295	-2.02607	3.84291	0.00112331	0.00332316	[]	1.00666	0.00958332	3.84291	0.988938	0.996782
370	PDIG_03730	hypothetical protein	HSCARG dehydrogenase	318		[]	1.47036	0.556166	1.33271	0.150676	0.398266	[]	2.04878	1.03477	2.33908	0.0674617	0.220758	[]	1.77372	0.826779	2.33908	0.142893	0.329515	[UP]	2.83729	1.50451	2.33908	0.00776042	0.0173241	[UP]	4.14327	2.05077	2.33908	0.000324711	0.00282212
1248	PDIG_12510	hypothetical protein	Origin recognition complex, subunit 6	210		[]	-1.20408	-0.267936	4.1246	0.192856	0.458164	[]	1.29984	0.378329	4.27394	0.100253	0.281179	[]	1.19944	0.262358	4.27394	0.254281	0.470785	[]	1.08084	0.112157	4.27394	0.630899	0.703134	[]	-1.14367	-0.193667	4.27394	0.407584	0.578606
1249	PDIG_12520	hypothetical protein	UPF0553 protein	421		[]	-1.82014	-0.864046	5.57747	2.13646e-06	0.000115284	[]	1.0741	0.103134	5.344	0.620701	0.786345	[]	-1.35365	-0.436851	5.344	0.0373415	0.143137	[]	-1.01548	-0.0221668	5.344	0.915992	0.940092	[]	-1.6723	-0.74183	5.344	0.000464834	0.00374862
1250	PDIG_12530	Ubiquitin-like activating enzyme (UbaB)%2C putative	ubiquitin-like 1-activating enzyme E1 B	619		[]	1.03488	0.0494646	6.52344	0.762327	0.905391	[]	-1.05561	-0.0780786	6.5924	0.678044	0.825479	[]	1.10204	0.140178	6.5924	0.455606	0.662572	[]	1.18477	0.244604	6.5924	0.193071	0.268538	[]	1.05554	0.0779758	6.5924	0.678865	0.798212
1251	PDIG_12540	3-oxoacyl-acyl carrier protein reductase	Short-chain dehydrogenase/reductase SDR	280		[]	-1.12001	-0.163507	5.35484	0.385988	0.658473	[]	1.12816	0.173977	5.54565	0.328469	0.553624	[]	1.05381	0.0756198	5.54565	0.671073	0.82057	[]	-1.06794	-0.0948328	5.54565	0.596537	0.673372	[]	-1.38873	-0.473763	5.54565	0.00829886	0.0362891
1252	PDIG_12550	Transcriptional elongation regulator Elc1/Elongin C%2C putative	SKP1 component, POZ	52		[]	-1.21384	-0.279583	3.90952	0.14109	0.384869	[]	1.24118	0.311711	3.79097	0.191744	0.406885	[]	1.14742	0.198396	3.79097	0.407546	0.620343	[]	1.07176	0.0999758	3.79097	0.680489	0.746108	[]	-1.23813	-0.308158	3.79097	0.202297	0.360252
1253	PDIG_12560	Ubiquitin-protein ligase (Asi3)%2C putative	Ubiquitin-protein ligase (Asi3), putative	958		[]	1.22024	0.287165	6.91923	0.120281	0.352031	[]	-1.03333	-0.0472986	6.82629	0.788257	0.891526	[]	1.02178	0.0310866	6.82629	0.860229	0.93457	[]	-1.224	-0.291603	6.82629	0.0974559	0.150152	[]	-1.28539	-0.362206	6.82629	0.0395677	0.115871
1254	PDIG_12570	Malic enzyme	malate dehydrogenase (oxaloacetate-decarboxylating)(NADP)	563		[]	-1.25181	-0.324019	7.59637	0.120046	0.35172	[]	1.09046	0.12494	6.62355	0.623178	0.787968	[]	-1.06951	-0.0969552	6.62355	0.702933	0.840054	[DOWN]	-2.06961	-1.04936	6.62355	4.53255e-05	0.000215991	[DOWN]	-2.4534	-1.29478	6.62355	5.56666e-07	1.67339e-05
1255	PDIG_12580	hypothetical protein	Extracellular membrane protein, CFEM domain, fungi	210		[]	-1.00746	-0.010725	2.7797	0.984641	1	[]	1.0156	0.0223329	1.22563	0.979832	0.992721	[]	1.48533	0.570788	1.22563	0.129958	0.312659	[DOWN]	-3.23796	-1.69509	1.22563	6.63735e-05	0.00029961	[]	-1.56978	-0.650563	1.22563	0.111563	0.241067
1256	PDIG_12590	DNA polymerase delta subunit 4%2C putative	DNA polymerase delta, subunit 4	164		[]	-1.05563	-0.0781011	5.61791	0.640511	0.838901	[]	1.05753	0.0807027	5.2823	0.697633	0.838391	[]	1.01078	0.0154723	5.2823	0.941612	0.977025	[DOWN]	-2.03159	-1.02261	5.2823	1.098e-06	8.35653e-06	[DOWN]	-2.06527	-1.04633	5.2823	6.15392e-07	1.78591e-05
1257	PDIG_12600	hypothetical protein	arrestin domain protein	401		[]	1.76565	0.820197	4.30661	0.000148924	0.00397847	[]	1.54648	0.628987	4.63506	0.0611829	0.207747	[]	1.47543	0.561132	4.63506	0.095039	0.258026	[]	1.86245	0.8972	4.63506	0.00776879	0.0173382	[]	1.4648	0.550704	4.63506	0.101662	0.226344
1258	PDIG_12610	hypothetical protein	---NA---	163		[]	1.28797	0.365101	-0.158689	0.493043	0.741201	[]	2.26813	1.1815	-0.657534	0.0717221	0.229944	[]	2.26544	1.17979	-0.657534	0.0794317	0.231364	[]	1.14789	0.198986	-0.657534	0.836786	0.875816	[]	1.02748	0.0391101	-0.657534	1	1
1259	PDIG_12620	hypothetical protein	hypothetical protein PITC_017880	100		[]	-1.03429	-0.048646	0.0691945	0.953895	0.9891	[]	1.15078	0.202613	-0.774369	0.799833	0.897538	[]	1.61252	0.689314	-0.774369	0.249116	0.464813	[]	-1.2544	-0.326997	-0.774369	0.677582	0.743443	[]	-1.02339	-0.0333577	-0.774369	1	1
1260	PDIG_12630	Alpha-galactosidase C%2C putative	Alpha-galactosidase C, putative	765		[]	1.29661	0.374745	3.41826	0.088862	0.294157	[]	1.1513	0.203266	2.98404	0.521375	0.71102	[]	1.13197	0.178836	2.98404	0.572262	0.750601	[]	-1.96251	-0.972701	2.98404	0.00231118	0.00615949	[]	-1.82107	-0.864786	2.98404	0.00720465	0.0325218
1261	PDIG_12640	TRNA splicing endonuclease subunit (Sen54)%2C putative	TRNA splicing endonuclease subunit (Sen54), putative	453		[]	-1.51256	-0.596993	4.33514	0.0294163	0.156189	[]	1.26001	0.33344	3.71985	0.303296	0.530339	[]	1.09738	0.13407	3.71985	0.683555	0.828249	[]	1.86899	0.902261	3.71985	0.00550252	0.01283	[]	-1.05474	-0.0768854	3.71985	0.822556	0.897693
1262	PDIG_12650	Ubiquitin-like activating enzyme (UlaA)%2C putative	NEDD8-activating enzyme E1 regulatory subunit	560		[]	1.24154	0.312129	6.15266	0.0585394	0.23248	[]	1.34256	0.424988	5.85467	0.0956871	0.273155	[]	1.42559	0.511556	5.85467	0.0450245	0.161376	[]	1.29009	0.367475	5.85467	0.150193	0.216847	[]	1.04525	0.0638443	5.85467	0.802824	0.885009
1263	PDIG_12660	Ribose 5-phosphate isomerase A	Ribose 5-phosphate isomerase A	271		[]	1.01057	0.0151713	6.50773	0.930792	0.981232	[]	1.21587	0.281989	6.324	0.274282	0.501069	[]	1.42309	0.509027	6.324	0.0484747	0.169187	[]	1.33577	0.417668	6.324	0.105495	0.160842	[]	1.04468	0.063065	6.324	0.8076	0.888271
1264	PDIG_12670	Nuclear pore complex subunit%2C putative	Nuclear pore complex subunit, putative	360		[]	1.10233	0.140559	4.75245	0.480101	0.733952	[]	-1.04392	-0.0620174	5.45332	0.811392	0.904507	[]	1.05452	0.0765907	5.45332	0.76711	0.880612	[]	1.928	0.947103	5.45332	0.0002413	0.000896271	[]	1.24151	0.312101	5.45332	0.224777	0.387106
1265	PDIG_12680	ATP binding protein%2C putative	ATP binding protein, putative	357		[]	1.01392	0.0199371	4.1376	0.925311	0.97922	[]	-1.15846	-0.212208	4.4604	0.441038	0.650429	[]	-1.01084	-0.0155498	4.4604	0.958793	0.984621	[]	1.75941	0.81509	4.4604	0.00287318	0.00739143	[]	1.03738	0.0529442	4.4604	0.846645	0.910827
1266	PDIG_12690	hypothetical protein	Ribonuclease P/MRP protein subunit	192		[]	-1.49958	-0.584558	3.72658	0.00319438	0.0371974	[]	-1.20722	-0.271691	3.54295	0.364335	0.584527	[]	-1.06432	-0.0899329	3.54295	0.764714	0.88015	[]	1.20936	0.274246	3.54295	0.351648	0.439663	[]	-1.40373	-0.489261	3.54295	0.104599	0.23074
1267	PDIG_12700	ATP citrate lyase%2C subunit 1%2C putative	ATP-citrate synthase subunit 1	655		[]	-1.2498	-0.321701	8.76853	0.221646	0.493839	[]	1.04717	0.0664913	8.12305	0.828777	0.913998	[]	-1.15246	-0.204719	8.12305	0.50467	0.703218	[UP]	2.15262	1.10609	8.12305	0.000361211	0.00126597	[]	1.00459	0.0066019	8.12305	0.98289	0.993206
1268	PDIG_12710	ATP citrate lyase subunit (Acl)%2C putatibe	ATP-citrate synthase subunit 2	485		[]	-1.18065	-0.239576	9.29525	0.320674	0.595319	[]	1.03716	0.0526319	8.77344	0.841577	0.920969	[]	-1.07735	-0.107482	8.77344	0.682713	0.827923	[UP]	2.09181	1.06475	8.77344	6.09856e-05	0.000277831	[]	1.01991	0.0284489	8.77344	0.913831	0.953288
1269	PDIG_12720	hypothetical protein	TRI7-like toxin biosynthesis protein, putative	418		[]	1.17327	0.230538	2.97131	0.310738	0.588043	[]	1.50004	0.585002	3.16922	0.136927	0.335791	[]	1.4371	0.523162	3.16922	0.182014	0.382495	[DOWN]	-5.95268	-2.57354	3.16922	2.2599e-09	3.2792e-08	[DOWN]	-2.31524	-1.21116	3.16922	0.00275827	0.0152798
1270	PDIG_12730	hypothetical protein	Zinc finger, RING-type	348		[]	1.05659	0.0794108	2.59934	0.790362	0.920763	[]	2.02633	1.01887	3.17335	0.00731864	0.0523733	[]	1.42879	0.514795	3.17335	0.174061	0.371463	[]	-1.9859	-0.989796	3.17335	0.0105237	0.022539	[]	-1.54088	-0.623756	3.17335	0.107968	0.236111
1271	PDIG_12740	hypothetical protein	Zinc finger, RING-type	363		[]	-1.14645	-0.197177	5.121	0.267952	0.545545	[]	1.14523	0.195632	5.22055	0.323377	0.548688	[]	1.01939	0.0277124	5.22055	0.890319	0.950888	[]	1.26059	0.3341	5.22055	0.0915759	0.142284	[]	1.3965	0.48182	5.22055	0.0149772	0.056968
1272	PDIG_12750	Pre-mRNA polyadenylation factor fip1	Pre-mRNA polyadenylation factor fip1	335		[]	-1.00255	-0.00367574	5.87138	0.980675	0.998318	[]	-1.25311	-0.325515	6.34632	0.064349	0.21425	[]	-1.2624	-0.336174	6.34632	0.0558857	0.18647	[]	1.15558	0.208612	6.34632	0.234233	0.315636	[]	1.28469	0.361416	6.34632	0.0394362	0.115647
1273	PDIG_12760	Chaperonin%2C putative	Chaperonin Cpn10	159		[]	-1.3367	-0.418678	8.58785	0.455168	0.71481	[]	-2.0497	-1.03542	9.34603	0.00828959	0.057175	[]	-1.89432	-0.921679	9.34603	0.0185242	0.0890839	[]	-1.33916	-0.421325	9.34603	0.278566	0.363668	[]	-1.00282	-0.0040663	9.34603	0.991708	0.998853
1274	PDIG_12770	hypothetical protein	hypothetical protein Pdw03_6209	836		[]	1.23054	0.299291	0.33363	0.378129	0.651983	[]	-1.92878	-0.947688	0.297251	0.00708267	0.0512974	[DOWN]	-2.14653	-1.10201	0.297251	0.00207041	0.020771	[DOWN]	-5.29844	-2.40557	0.297251	3.37622e-09	4.66496e-08	[DOWN]	-4.48752	-2.16592	0.297251	8.63087e-08	3.69322e-06
[truncated: 7,859 more rows]
